# Supplementary material for: Differences in Nutrient Requirements Imply a Non-Linear Emergence of Leaders in Animal Groups
Source: PLoS Comput Biol. 2010 Sep 2;6(9):e1000917. doi: 10.1371/journal.pcbi.1000917 (PMC2932680; doi:10.1371/journal.pcbi.1000917)
Supplement: Dataset S1 — This file contains the model used for this publication and its related files. The file “modele beta min.nlogo” is the model used for this publication. Algorithms can be seen in the “procedures” window. “attributes.txt” file is used to implement individual characteristics in the model. Row 1 corresponds to the identity of agents. Row 2 represents the body mass. Row 3 is the daily protein requirement. Row 4 is the daily energy requirement. Row 5 is the protein intake rate. Row 6 is the energy intake rate. Row 7 is the daily water requirement. Row 8 is the daily social time requirement. Row 9 is the daily resting time requirement. Row 10 is the category of individuals (male, female, etc.). “Links.txt” file is used to implement social relationships of individuals in the model. This variable is not used and analyzed in this study. “activitybudget.doc” file is used to score group activity budget per day. “highestvalue.doc file” is used to score which individual has the highest motivation at the end of the day and what is this motivation. “idleaderfrequency.doc” is used to score the frequency of leadership per individual during all the simulation. (0.35 MB ZIP) [file pcbi.1000917.s001.zip]

Archive with 7 entries (7 files):
- activitybudget.doc
- attributes.txt
- highestvalue.doc
- idleaderfrequency.doc
- links.txt
- modele beta min.nlogo
- Read it first.doc
