# Supplementary material for: Differences in Nutrient Requirements Imply a Non-Linear Emergence of Leaders in Animal Groups
Source: PLoS Comput Biol. 2010 Sep 2;6(9):e1000917. doi: 10.1371/journal.pcbi.1000917 (PMC2932680; doi:10.1371/journal.pcbi.1000917)
Supplement: Dataset S1 — This file contains the model used for this publication and its related files. The file “modele beta min.nlogo” is the model used for this publication. Algorithms can be seen in the “procedures” window. “attributes.txt” file is used to implement individual characteristics in the model. Row 1 corresponds to the identity of agents. Row 2 represents the body mass. Row 3 is the daily protein requirement. Row 4 is the daily energy requirement. Row 5 is the protein intake rate. Row 6 is the energy intake rate. Row 7 is the daily water requirement. Row 8 is the daily social time requirement. Row 9 is the daily resting time requirement. Row 10 is the category of individuals (male, female, etc.). “Links.txt” file is used to implement social relationships of individuals in the model. This variable is not used and analyzed in this study. “activitybudget.doc” file is used to score group activity budget per day. “highestvalue.doc file” is used to score which individual has the highest motivation at the end of the day and what is this motivation. “idleaderfrequency.doc” is used to score the frequency of leadership per individual during all the simulation. (0.35 MB ZIP) [file pcbi.1000917.s001.zip › activitybudget.doc]

111	309	155	146	3025
190	225	155	151	5000
186	225	160	150	4900
184	226	160	151	4850
178	230	160	153	4700
181	228	160	152	4775
188	223	160	150	4950
182	228	160	151	4800
183	226	160	152	4825
179	230	160	152	4725
185	225	160	151	4875
189	223	160	149	4975
179	229	160	153	4725
181	228	160	152	4775
186	225	160	150	4900
182	227	160	152	4800
185	226	160	150	4875
180	228	160	153	4750
180	229	160	152	4750
185	225	160	151	4875
178	230	160	153	4700
177	230	165	153	4675
181	228	160	152	4775
178	230	160	153	4700
181	228	160	152	4775
184	225	160	152	4850
185	226	160	150	4875
182	227	160	152	4800
186	225	160	150	4900
180	229	160	152	4750
111	309	155	146	3025
190	225	155	151	5000
186	225	160	150	4900
184	226	160	151	4850
178	230	160	153	4700
181	228	160	152	4775
188	223	160	150	4950
182	228	160	151	4800
183	226	160	152	4825
179	230	160	152	4725
185	225	160	151	4875
189	223	160	149	4975
179	229	160	153	4725
181	228	160	152	4775
186	225	160	150	4900
182	227	160	152	4800
185	226	160	150	4875
180	228	160	153	4750
180	229	160	152	4750
185	225	160	151	4875
178	230	160	153	4700
177	230	165	153	4675
181	228	160	152	4775
178	230	160	153	4700
181	228	160	152	4775
184	225	160	152	4850
185	226	160	150	4875
182	227	160	152	4800
186	225	160	150	4900
180	229	160	152	4750
111	309	155	146	3025
190	225	155	151	5000
186	225	160	150	4900
184	226	160	151	4850
178	230	160	153	4700
181	228	160	152	4775
188	223	160	150	4950
182	228	160	151	4800
183	226	160	152	4825
179	230	160	152	4725
185	225	160	151	4875
189	223	160	149	4975
179	229	160	153	4725
181	228	160	152	4775
186	225	160	150	4900
182	227	160	152	4800
185	226	160	150	4875
180	228	160	153	4750
180	229	160	152	4750
185	225	160	151	4875
178	230	160	153	4700
177	230	165	153	4675
181	228	160	152	4775
178	230	160	153	4700
181	228	160	152	4775
184	225	160	152	4850
185	226	160	150	4875
182	227	160	152	4800
186	225	160	150	4900
180	229	160	152	4750
111	309	155	146	3025
190	225	155	151	5000
186	225	160	150	4900
184	226	160	151	4850
178	230	160	153	4700
181	228	160	152	4775
188	223	160	150	4950
182	228	160	151	4800
183	226	160	152	4825
179	230	160	152	4725
185	225	160	151	4875
189	223	160	149	4975
179	229	160	153	4725
181	228	160	152	4775
186	225	160	150	4900
182	227	160	152	4800
185	226	160	150	4875
180	228	160	153	4750
180	229	160	152	4750
185	225	160	151	4875
178	230	160	153	4700
177	230	165	153	4675
181	228	160	152	4775
178	230	160	153	4700
181	228	160	152	4775
184	225	160	152	4850
185	226	160	150	4875
182	227	160	152	4800
186	225	160	150	4900
180	229	160	152	4750
111	309	155	146	3025
190	225	155	151	5000
186	225	160	150	4900
184	226	160	151	4850
178	230	160	153	4700
181	228	160	152	4775
188	223	160	150	4950
182	228	160	151	4800
183	226	160	152	4825
179	230	160	152	4725
185	225	160	151	4875
189	223	160	149	4975
179	229	160	153	4725
181	228	160	152	4775
186	225	160	150	4900
182	227	160	152	4800
185	226	160	150	4875
180	228	160	153	4750
180	229	160	152	4750
185	225	160	151	4875
178	230	160	153	4700
177	230	165	153	4675
181	228	160	152	4775
178	230	160	153	4700
181	228	160	152	4775
184	225	160	152	4850
185	226	160	150	4875
182	227	160	152	4800
186	225	160	150	4900
180	229	160	152	4750
111	309	155	146	3025
190	225	155	151	5000
186	225	160	150	4900
184	226	160	151	4850
178	230	160	153	4700
181	228	160	152	4775
188	223	160	150	4950
182	228	160	151	4800
183	226	160	152	4825
179	230	160	152	4725
185	225	160	151	4875
189	223	160	149	4975
179	229	160	153	4725
181	228	160	152	4775
186	225	160	150	4900
182	227	160	152	4800
185	226	160	150	4875
180	228	160	153	4750
180	229	160	152	4750
185	225	160	151	4875
178	230	160	153	4700
177	230	165	153	4675
181	228	160	152	4775
178	230	160	153	4700
181	228	160	152	4775
184	225	160	152	4850
185	226	160	150	4875
182	227	160	152	4800
186	225	160	150	4900
180	229	160	152	4750
111	309	155	146	3025
190	225	155	151	5000
186	225	160	150	4900
184	226	160	151	4850
178	230	160	153	4700
181	228	160	152	4775
188	223	160	150	4950
182	228	160	151	4800
183	226	160	152	4825
179	230	160	152	4725
185	225	160	151	4875
189	223	160	149	4975
179	229	160	153	4725
181	228	160	152	4775
186	225	160	150	4900
182	227	160	152	4800
185	226	160	150	4875
180	228	160	153	4750
180	229	160	152	4750
185	225	160	151	4875
178	230	160	153	4700
177	230	165	153	4675
181	228	160	152	4775
178	230	160	153	4700
181	228	160	152	4775
184	225	160	152	4850
185	226	160	150	4875
182	227	160	152	4800
186	225	160	150	4900
180	229	160	152	4750
111	309	155	146	3025
190	225	155	151	5000
186	225	160	150	4900
184	226	160	151	4850
178	230	160	153	4700
181	228	160	152	4775
188	223	160	150	4950
182	228	160	151	4800
183	226	160	152	4825
179	230	160	152	4725
185	225	160	151	4875
189	223	160	149	4975
179	229	160	153	4725
181	228	160	152	4775
186	225	160	150	4900
182	227	160	152	4800
185	226	160	150	4875
180	228	160	153	4750
180	229	160	152	4750
185	225	160	151	4875
178	230	160	153	4700
177	230	165	153	4675
181	228	160	152	4775
178	230	160	153	4700
181	228	160	152	4775
184	225	160	152	4850
185	226	160	150	4875
182	227	160	152	4800
186	225	160	150	4900
180	229	160	152	4750
113	308	155	146	3075
185	227	160	151	4875
184	227	160	152	4850
187	226	160	151	4925
182	227	160	152	4800
178	230	160	153	4700
181	228	160	152	4775
182	227	160	152	4800
179	229	160	153	4725
180	229	160	152	4750
179	229	165	152	4725
180	228	160	153	4750
192	224	155	150	5050
184	227	160	150	4850
177	229	165	153	4675
181	228	160	152	4775
184	226	160	151	4850
179	229	160	153	4725
181	228	160	152	4775
179	229	160	153	4725
180	229	160	152	4750
192	221	160	148	5050
182	227	160	152	4800
187	225	160	151	4925
183	227	160	151	4825
184	228	160	152	4850
180	228	160	153	4750
185	226	160	150	4875
185	226	160	151	4875
184	227	160	151	4850
111	309	155	146	3025
190	225	155	151	5000
186	225	160	150	4900
184	226	160	151	4850
178	230	160	153	4700
181	228	160	152	4775
188	223	160	150	4950
182	228	160	151	4800
183	226	160	152	4825
179	230	160	152	4725
185	225	160	151	4875
189	223	160	149	4975
179	229	160	153	4725
181	228	160	152	4775
186	225	160	150	4900
182	227	160	152	4800
185	226	160	150	4875
180	228	160	153	4750
180	229	160	152	4750
185	225	160	151	4875
178	230	160	153	4700
177	230	165	153	4675
181	228	160	152	4775
178	230	160	153	4700
181	228	160	152	4775
184	225	160	152	4850
185	226	160	150	4875
182	227	160	152	4800
186	225	160	150	4900
180	229	160	152	4750
111	309	155	146	3025
190	225	155	151	5000
186	225	160	150	4900
184	226	160	151	4850
178	230	160	153	4700
181	228	160	152	4775
188	223	160	150	4950
182	228	160	151	4800
183	226	160	152	4825
179	230	160	152	4725
185	225	160	151	4875
189	223	160	149	4975
179	229	160	153	4725
181	228	160	152	4775
186	225	160	150	4900
182	227	160	152	4800
185	226	160	150	4875
180	228	160	153	4750
180	229	160	152	4750
185	225	160	151	4875
178	230	160	153	4700
177	230	165	153	4675
181	228	160	152	4775
178	230	160	153	4700
181	228	160	152	4775
184	225	160	152	4850
185	226	160	150	4875
182	227	160	152	4800
186	225	160	150	4900
180	229	160	152	4750
111	309	155	146	3025
190	225	155	151	5000
186	225	160	150	4900
184	226	160	151	4850
178	230	160	153	4700
181	228	160	152	4775
188	223	160	150	4950
182	228	160	151	4800
183	226	160	152	4825
179	230	160	152	4725
185	225	160	151	4875
189	223	160	149	4975
179	229	160	153	4725
181	228	160	152	4775
186	225	160	150	4900
182	227	160	152	4800
185	226	160	150	4875
180	228	160	153	4750
180	229	160	152	4750
185	225	160	151	4875
178	230	160	153	4700
177	230	165	153	4675
181	228	160	152	4775
178	230	160	153	4700
181	228	160	152	4775
184	225	160	152	4850
185	226	160	150	4875
182	227	160	152	4800
186	225	160	150	4900
180	229	160	152	4750
111	309	155	146	3025
190	225	155	151	5000
186	225	160	150	4900
184	226	160	151	4850
178	230	160	153	4700
181	228	160	152	4775
188	223	160	150	4950
182	228	160	151	4800
183	226	160	152	4825
179	230	160	152	4725
185	225	160	151	4875
189	223	160	149	4975
179	229	160	153	4725
181	228	160	152	4775
186	225	160	150	4900
182	227	160	152	4800
185	226	160	150	4875
180	228	160	153	4750
180	229	160	152	4750
185	225	160	151	4875
178	230	160	153	4700
177	230	165	153	4675
181	228	160	152	4775
178	230	160	153	4700
181	228	160	152	4775
184	225	160	152	4850
185	226	160	150	4875
182	227	160	152	4800
186	225	160	150	4900
180	229	160	152	4750
111	309	155	146	3025
190	225	155	151	5000
186	225	160	150	4900
184	226	160	151	4850
178	230	160	153	4700
181	228	160	152	4775
188	223	160	150	4950
182	228	160	151	4800
183	226	160	152	4825
179	230	160	152	4725
185	225	160	151	4875
189	223	160	149	4975
179	229	160	153	4725
181	228	160	152	4775
186	225	160	150	4900
182	227	160	152	4800
185	226	160	150	4875
180	228	160	153	4750
180	229	160	152	4750
185	225	160	151	4875
178	230	160	153	4700
177	230	165	153	4675
181	228	160	152	4775
178	230	160	153	4700
181	228	160	152	4775
184	225	160	152	4850
185	226	160	150	4875
182	227	160	152	4800
186	225	160	150	4900
180	229	160	152	4750
111	309	155	146	3025
190	225	155	151	5000
186	225	160	150	4900
184	226	160	151	4850
178	230	160	153	4700
181	228	160	152	4775
188	223	160	150	4950
182	228	160	151	4800
183	226	160	152	4825
179	230	160	152	4725
185	225	160	151	4875
189	223	160	149	4975
179	229	160	153	4725
181	228	160	152	4775
186	225	160	150	4900
182	227	160	152	4800
185	226	160	150	4875
180	228	160	153	4750
180	229	160	152	4750
185	225	160	151	4875
178	230	160	153	4700
177	230	165	153	4675
181	228	160	152	4775
178	230	160	153	4700
181	228	160	152	4775
184	225	160	152	4850
185	226	160	150	4875
182	227	160	152	4800
186	225	160	150	4900
180	229	160	152	4750
111	309	155	146	3025
190	225	155	151	5000
186	225	160	150	4900
184	226	160	151	4850
178	230	160	153	4700
181	228	160	152	4775
188	223	160	150	4950
182	228	160	151	4800
183	226	160	152	4825
179	230	160	152	4725
185	225	160	151	4875
189	223	160	149	4975
179	229	160	153	4725
181	228	160	152	4775
186	225	160	150	4900
182	227	160	152	4800
185	226	160	150	4875
180	228	160	153	4750
180	229	160	152	4750
185	225	160	151	4875
178	230	160	153	4700
177	230	165	153	4675
181	228	160	152	4775
178	230	160	153	4700
181	228	160	152	4775
184	225	160	152	4850
185	226	160	150	4875
182	227	160	152	4800
186	225	160	150	4900
180	229	160	152	4750
111	309	155	146	3025
190	225	155	151	5000
186	225	160	150	4900
184	226	160	151	4850
178	230	160	153	4700
181	228	160	152	4775
188	223	160	150	4950
182	228	160	151	4800
183	226	160	152	4825
179	230	160	152	4725
185	225	160	151	4875
189	223	160	149	4975
179	229	160	153	4725
181	228	160	152	4775
186	225	160	150	4900
182	227	160	152	4800
185	226	160	150	4875
180	228	160	153	4750
180	229	160	152	4750
185	225	160	151	4875
178	230	160	153	4700
177	230	165	153	4675
181	228	160	152	4775
178	230	160	153	4700
181	228	160	152	4775
184	225	160	152	4850
185	226	160	150	4875
182	227	160	152	4800
186	225	160	150	4900
180	229	160	152	4750
113	308	155	146	3075
185	227	160	151	4875
184	227	160	152	4850
187	226	160	151	4925
182	227	160	152	4800
178	230	160	153	4700
181	228	160	152	4775
182	227	160	152	4800
179	229	160	153	4725
180	229	160	152	4750
179	229	165	152	4725
180	228	160	153	4750
192	224	155	150	5050
184	227	160	150	4850
177	229	165	153	4675
181	228	160	152	4775
184	226	160	151	4850
179	229	160	153	4725
181	228	160	152	4775
179	229	160	153	4725
180	229	160	152	4750
192	221	160	148	5050
182	227	160	152	4800
187	225	160	151	4925
183	227	160	151	4825
184	228	160	152	4850
180	228	160	153	4750
185	226	160	150	4875
185	226	160	151	4875
184	227	160	151	4850
111	309	155	146	3025
190	225	155	151	5000
186	225	160	150	4900
184	226	160	151	4850
178	230	160	153	4700
181	228	160	152	4775
188	223	160	150	4950
182	228	160	151	4800
183	226	160	152	4825
179	230	160	152	4725
185	225	160	151	4875
189	223	160	149	4975
179	229	160	153	4725
181	228	160	152	4775
186	225	160	150	4900
182	227	160	152	4800
185	226	160	150	4875
180	228	160	153	4750
180	229	160	152	4750
185	225	160	151	4875
178	230	160	153	4700
177	230	165	153	4675
181	228	160	152	4775
178	230	160	153	4700
181	228	160	152	4775
184	225	160	152	4850
185	226	160	150	4875
182	227	160	152	4800
186	225	160	150	4900
180	229	160	152	4750
111	309	155	146	3025
190	225	155	151	5000
186	225	160	150	4900
184	226	160	151	4850
178	230	160	153	4700
181	228	160	152	4775
188	223	160	150	4950
182	228	160	151	4800
183	226	160	152	4825
179	230	160	152	4725
185	225	160	151	4875
189	223	160	149	4975
179	229	160	153	4725
181	228	160	152	4775
186	225	160	150	4900
182	227	160	152	4800
185	226	160	150	4875
180	228	160	153	4750
180	229	160	152	4750
185	225	160	151	4875
178	230	160	153	4700
177	230	165	153	4675
181	228	160	152	4775
178	230	160	153	4700
181	228	160	152	4775
184	225	160	152	4850
185	226	160	150	4875
182	227	160	152	4800
186	225	160	150	4900
180	229	160	152	4750
111	309	155	146	3025
190	225	155	151	5000
186	225	160	150	4900
184	226	160	151	4850
178	230	160	153	4700
181	228	160	152	4775
188	223	160	150	4950
182	228	160	151	4800
183	226	160	152	4825
179	230	160	152	4725
185	225	160	151	4875
189	223	160	149	4975
179	229	160	153	4725
181	228	160	152	4775
186	225	160	150	4900
182	227	160	152	4800
185	226	160	150	4875
180	228	160	153	4750
180	229	160	152	4750
185	225	160	151	4875
178	230	160	153	4700
177	230	165	153	4675
181	228	160	152	4775
178	230	160	153	4700
181	228	160	152	4775
184	225	160	152	4850
185	226	160	150	4875
182	227	160	152	4800
186	225	160	150	4900
180	229	160	152	4750
111	309	155	146	3025
190	225	155	151	5000
186	225	160	150	4900
184	226	160	151	4850
178	230	160	153	4700
181	228	160	152	4775
188	223	160	150	4950
182	228	160	151	4800
183	226	160	152	4825
179	230	160	152	4725
185	225	160	151	4875
189	223	160	149	4975
179	229	160	153	4725
181	228	160	152	4775
186	225	160	150	4900
182	227	160	152	4800
185	226	160	150	4875
180	228	160	153	4750
180	229	160	152	4750
185	225	160	151	4875
178	230	160	153	4700
177	230	165	153	4675
181	228	160	152	4775
178	230	160	153	4700
181	228	160	152	4775
184	225	160	152	4850
185	226	160	150	4875
182	227	160	152	4800
186	225	160	150	4900
180	229	160	152	4750
111	309	155	146	3025
190	225	155	151	5000
186	225	160	150	4900
184	226	160	151	4850
178	230	160	153	4700
181	228	160	152	4775
188	223	160	150	4950
182	228	160	151	4800
183	226	160	152	4825
179	230	160	152	4725
185	225	160	151	4875
189	223	160	149	4975
179	229	160	153	4725
181	228	160	152	4775
186	225	160	150	4900
182	227	160	152	4800
185	226	160	150	4875
180	228	160	153	4750
180	229	160	152	4750
185	225	160	151	4875
178	230	160	153	4700
177	230	165	153	4675
181	228	160	152	4775
178	230	160	153	4700
181	228	160	152	4775
184	225	160	152	4850
185	226	160	150	4875
182	227	160	152	4800
186	225	160	150	4900
180	229	160	152	4750
113	308	155	146	3075
185	227	160	151	4875
184	227	160	152	4850
187	226	160	151	4925
182	227	160	152	4800
178	230	160	153	4700
181	228	160	152	4775
182	227	160	152	4800
179	229	160	153	4725
180	229	160	152	4750
179	229	165	152	4725
180	228	160	153	4750
192	224	155	150	5050
184	227	160	150	4850
177	229	165	153	4675
181	228	160	152	4775
184	226	160	151	4850
179	229	160	153	4725
181	228	160	152	4775
179	229	160	153	4725
180	229	160	152	4750
192	221	160	148	5050
182	227	160	152	4800
187	225	160	151	4925
183	227	160	151	4825
184	228	160	152	4850
180	228	160	153	4750
185	226	160	150	4875
185	226	160	151	4875
184	227	160	151	4850
111	309	155	146	3025
190	225	155	151	5000
186	225	160	150	4900
184	226	160	151	4850
178	230	160	153	4700
181	228	160	152	4775
188	223	160	150	4950
182	228	160	151	4800
183	226	160	152	4825
179	230	160	152	4725
185	225	160	151	4875
189	223	160	149	4975
179	229	160	153	4725
181	228	160	152	4775
186	225	160	150	4900
182	227	160	152	4800
185	226	160	150	4875
180	228	160	153	4750
180	229	160	152	4750
185	225	160	151	4875
178	230	160	153	4700
177	230	165	153	4675
181	228	160	152	4775
178	230	160	153	4700
181	228	160	152	4775
184	225	160	152	4850
185	226	160	150	4875
182	227	160	152	4800
186	225	160	150	4900
180	229	160	152	4750
111	309	155	146	3025
190	225	155	151	5000
186	225	160	150	4900
184	226	160	151	4850
178	230	160	153	4700
181	228	160	152	4775
188	223	160	150	4950
182	228	160	151	4800
183	226	160	152	4825
179	230	160	152	4725
185	225	160	151	4875
189	223	160	149	4975
179	229	160	153	4725
181	228	160	152	4775
186	225	160	150	4900
182	227	160	152	4800
185	226	160	150	4875
180	228	160	153	4750
180	229	160	152	4750
185	225	160	151	4875
178	230	160	153	4700
177	230	165	153	4675
181	228	160	152	4775
178	230	160	153	4700
181	228	160	152	4775
184	225	160	152	4850
185	226	160	150	4875
182	227	160	152	4800
186	225	160	150	4900
180	229	160	152	4750
113	308	155	146	3075
185	227	160	151	4875
184	227	160	152	4850
187	226	160	151	4925
182	227	160	152	4800
178	230	160	153	4700
181	228	160	152	4775
182	227	160	152	4800
179	229	160	153	4725
180	229	160	152	4750
179	229	165	152	4725
180	228	160	153	4750
192	224	155	150	5050
184	227	160	150	4850
177	229	165	153	4675
181	228	160	152	4775
184	226	160	151	4850
179	229	160	153	4725
181	228	160	152	4775
179	229	160	153	4725
180	229	160	152	4750
192	221	160	148	5050
182	227	160	152	4800
187	225	160	151	4925
183	227	160	151	4825
184	228	160	152	4850
180	228	160	153	4750
185	226	160	150	4875
185	226	160	151	4875
184	227	160	151	4850
111	309	155	146	3025
190	225	155	151	5000
186	225	160	150	4900
184	226	160	151	4850
178	230	160	153	4700
181	228	160	152	4775
188	223	160	150	4950
182	228	160	151	4800
183	226	160	152	4825
179	230	160	152	4725
185	225	160	151	4875
189	223	160	149	4975
179	229	160	153	4725
181	228	160	152	4775
186	225	160	150	4900
182	227	160	152	4800
185	226	160	150	4875
180	228	160	153	4750
180	229	160	152	4750
185	225	160	151	4875
178	230	160	153	4700
177	230	165	153	4675
181	228	160	152	4775
178	230	160	153	4700
181	228	160	152	4775
184	225	160	152	4850
185	226	160	150	4875
182	227	160	152	4800
186	225	160	150	4900
180	229	160	152	4750
113	308	155	146	3075
185	227	160	151	4875
184	227	160	152	4850
187	226	160	151	4925
182	227	160	152	4800
178	230	160	153	4700
181	228	160	152	4775
182	227	160	152	4800
179	229	160	153	4725
180	229	160	152	4750
179	229	165	152	4725
180	228	160	153	4750
192	224	155	150	5050
184	227	160	150	4850
177	229	165	153	4675
181	228	160	152	4775
184	226	160	151	4850
179	229	160	153	4725
181	228	160	152	4775
179	229	160	153	4725
180	229	160	152	4750
192	221	160	148	5050
182	227	160	152	4800
187	225	160	151	4925
183	227	160	151	4825
184	228	160	152	4850
180	228	160	153	4750
185	226	160	150	4875
185	226	160	151	4875
184	227	160	151	4850
111	309	155	146	3025
190	225	155	151	5000
186	225	160	150	4900
184	226	160	151	4850
178	230	160	153	4700
181	228	160	152	4775
188	223	160	150	4950
182	228	160	151	4800
183	226	160	152	4825
179	230	160	152	4725
185	225	160	151	4875
189	223	160	149	4975
179	229	160	153	4725
181	228	160	152	4775
186	225	160	150	4900
182	227	160	152	4800
185	226	160	150	4875
180	228	160	153	4750
180	229	160	152	4750
185	225	160	151	4875
178	230	160	153	4700
177	230	165	153	4675
181	228	160	152	4775
178	230	160	153	4700
181	228	160	152	4775
184	225	160	152	4850
185	226	160	150	4875
182	227	160	152	4800
186	225	160	150	4900
180	229	160	152	4750
113	308	155	146	3075
185	227	160	151	4875
184	227	160	152	4850
187	226	160	151	4925
182	227	160	152	4800
178	230	160	153	4700
181	228	160	152	4775
182	227	160	152	4800
179	229	160	153	4725
180	229	160	152	4750
179	229	165	152	4725
180	228	160	153	4750
192	224	155	150	5050
184	227	160	150	4850
177	229	165	153	4675
181	228	160	152	4775
184	226	160	151	4850
179	229	160	153	4725
181	228	160	152	4775
179	229	160	153	4725
180	229	160	152	4750
192	221	160	148	5050
182	227	160	152	4800
187	225	160	151	4925
183	227	160	151	4825
184	228	160	152	4850
180	228	160	153	4750
185	226	160	150	4875
185	226	160	151	4875
184	227	160	151	4850
113	308	155	146	3075
185	227	160	151	4875
184	227	160	152	4850
187	226	160	151	4925
182	227	160	152	4800
178	230	160	153	4700
181	228	160	152	4775
182	227	160	152	4800
179	229	160	153	4725
180	229	160	152	4750
179	229	165	152	4725
180	228	160	153	4750
192	224	155	150	5050
184	227	160	150	4850
177	229	165	153	4675
181	228	160	152	4775
184	226	160	151	4850
179	229	160	153	4725
181	228	160	152	4775
179	229	160	153	4725
180	229	160	152	4750
192	221	160	148	5050
182	227	160	152	4800
187	225	160	151	4925
183	227	160	151	4825
184	228	160	152	4850
180	228	160	153	4750
185	226	160	150	4875
185	226	160	151	4875
184	227	160	151	4850
111	309	155	146	3025
190	225	155	151	5000
186	225	160	150	4900
184	226	160	151	4850
178	230	160	153	4700
181	228	160	152	4775
188	223	160	150	4950
182	228	160	151	4800
183	226	160	152	4825
179	230	160	152	4725
185	225	160	151	4875
189	223	160	149	4975
179	229	160	153	4725
181	228	160	152	4775
186	225	160	150	4900
182	227	160	152	4800
185	226	160	150	4875
180	228	160	153	4750
180	229	160	152	4750
185	225	160	151	4875
178	230	160	153	4700
177	230	165	153	4675
181	228	160	152	4775
178	230	160	153	4700
181	228	160	152	4775
184	225	160	152	4850
185	226	160	150	4875
182	227	160	152	4800
186	225	160	150	4900
180	229	160	152	4750
111	309	155	146	3025
190	225	155	151	5000
186	225	160	150	4900
184	226	160	151	4850
178	230	160	153	4700
181	228	160	152	4775
188	223	160	150	4950
182	228	160	151	4800
183	226	160	152	4825
179	230	160	152	4725
185	225	160	151	4875
189	223	160	149	4975
179	229	160	153	4725
181	228	160	152	4775
186	225	160	150	4900
182	227	160	152	4800
185	226	160	150	4875
180	228	160	153	4750
180	229	160	152	4750
185	225	160	151	4875
178	230	160	153	4700
177	230	165	153	4675
181	228	160	152	4775
178	230	160	153	4700
181	228	160	152	4775
184	225	160	152	4850
185	226	160	150	4875
182	227	160	152	4800
186	225	160	150	4900
180	229	160	152	4750
113	308	155	146	3075
185	227	160	151	4875
184	227	160	152	4850
187	226	160	151	4925
182	227	160	152	4800
178	230	160	153	4700
181	228	160	152	4775
182	227	160	152	4800
179	229	160	153	4725
180	229	160	152	4750
179	229	165	152	4725
180	228	160	153	4750
192	224	155	150	5050
184	227	160	150	4850
177	229	165	153	4675
181	228	160	152	4775
184	226	160	151	4850
179	229	160	153	4725
181	228	160	152	4775
179	229	160	153	4725
180	229	160	152	4750
192	221	160	148	5050
182	227	160	152	4800
187	225	160	151	4925
183	227	160	151	4825
184	228	160	152	4850
180	228	160	153	4750
185	226	160	150	4875
185	226	160	151	4875
184	227	160	151	4850
113	308	155	146	3075
185	227	160	151	4875
184	227	160	152	4850
187	226	160	151	4925
182	227	160	152	4800
178	230	160	153	4700
181	228	160	152	4775
182	227	160	152	4800
179	229	160	153	4725
180	229	160	152	4750
179	229	165	152	4725
180	228	160	153	4750
192	224	155	150	5050
184	227	160	150	4850
177	229	165	153	4675
181	228	160	152	4775
184	226	160	151	4850
179	229	160	153	4725
181	228	160	152	4775
179	229	160	153	4725
180	229	160	152	4750
192	221	160	148	5050
182	227	160	152	4800
187	225	160	151	4925
183	227	160	151	4825
184	228	160	152	4850
180	228	160	153	4750
185	226	160	150	4875
185	226	160	151	4875
184	227	160	151	4850
111	309	155	146	3025
190	225	155	151	5000
186	225	160	150	4900
184	226	160	151	4850
178	230	160	153	4700
181	228	160	152	4775
188	223	160	150	4950
182	228	160	151	4800
183	226	160	152	4825
179	230	160	152	4725
185	225	160	151	4875
189	223	160	149	4975
179	229	160	153	4725
181	228	160	152	4775
186	225	160	150	4900
182	227	160	152	4800
185	226	160	150	4875
180	228	160	153	4750
180	229	160	152	4750
185	225	160	151	4875
178	230	160	153	4700
177	230	165	153	4675
181	228	160	152	4775
178	230	160	153	4700
181	228	160	152	4775
184	225	160	152	4850
185	226	160	150	4875
182	227	160	152	4800
186	225	160	150	4900
180	229	160	152	4750
111	309	155	146	3025
190	225	155	151	5000
186	225	160	150	4900
184	226	160	151	4850
178	230	160	153	4700
181	228	160	152	4775
188	223	160	150	4950
182	228	160	151	4800
183	226	160	152	4825
179	230	160	152	4725
185	225	160	151	4875
189	223	160	149	4975
179	229	160	153	4725
181	228	160	152	4775
186	225	160	150	4900
182	227	160	152	4800
185	226	160	150	4875
180	228	160	153	4750
180	229	160	152	4750
185	225	160	151	4875
178	230	160	153	4700
177	230	165	153	4675
181	228	160	152	4775
178	230	160	153	4700
181	228	160	152	4775
184	225	160	152	4850
185	226	160	150	4875
182	227	160	152	4800
186	225	160	150	4900
180	229	160	152	4750
113	308	155	146	3075
185	227	160	151	4875
184	227	160	152	4850
187	226	160	151	4925
182	227	160	152	4800
178	230	160	153	4700
181	228	160	152	4775
182	227	160	152	4800
179	229	160	153	4725
180	229	160	152	4750
179	229	165	152	4725
180	228	160	153	4750
192	224	155	150	5050
184	227	160	150	4850
177	229	165	153	4675
181	228	160	152	4775
184	226	160	151	4850
179	229	160	153	4725
181	228	160	152	4775
179	229	160	153	4725
180	229	160	152	4750
192	221	160	148	5050
182	227	160	152	4800
187	225	160	151	4925
183	227	160	151	4825
184	228	160	152	4850
180	228	160	153	4750
185	226	160	150	4875
185	226	160	151	4875
184	227	160	151	4850
111	309	155	146	3025
190	225	155	151	5000
186	225	160	150	4900
184	226	160	151	4850
178	230	160	153	4700
181	228	160	152	4775
188	223	160	150	4950
182	228	160	151	4800
183	226	160	152	4825
179	230	160	152	4725
185	225	160	151	4875
189	223	160	149	4975
179	229	160	153	4725
181	228	160	152	4775
186	225	160	150	4900
182	227	160	152	4800
185	226	160	150	4875
180	228	160	153	4750
180	229	160	152	4750
185	225	160	151	4875
178	230	160	153	4700
177	230	165	153	4675
181	228	160	152	4775
178	230	160	153	4700
181	228	160	152	4775
184	225	160	152	4850
185	226	160	150	4875
182	227	160	152	4800
186	225	160	150	4900
180	229	160	152	4750
111	309	155	146	3025
190	225	155	151	5000
186	225	160	150	4900
184	226	160	151	4850
178	230	160	153	4700
181	228	160	152	4775
188	223	160	150	4950
182	228	160	151	4800
183	226	160	152	4825
179	230	160	152	4725
185	225	160	151	4875
189	223	160	149	4975
179	229	160	153	4725
181	228	160	152	4775
186	225	160	150	4900
182	227	160	152	4800
185	226	160	150	4875
180	228	160	153	4750
180	229	160	152	4750
185	225	160	151	4875
178	230	160	153	4700
177	230	165	153	4675
181	228	160	152	4775
178	230	160	153	4700
181	228	160	152	4775
184	225	160	152	4850
185	226	160	150	4875
182	227	160	152	4800
186	225	160	150	4900
180	229	160	152	4750
113	308	155	146	3075
185	227	160	151	4875
184	227	160	152	4850
187	226	160	151	4925
182	227	160	152	4800
178	230	160	153	4700
181	228	160	152	4775
182	227	160	152	4800
179	229	160	153	4725
180	229	160	152	4750
179	229	165	152	4725
180	228	160	153	4750
192	224	155	150	5050
184	227	160	150	4850
177	229	165	153	4675
181	228	160	152	4775
184	226	160	151	4850
179	229	160	153	4725
181	228	160	152	4775
179	229	160	153	4725
180	229	160	152	4750
192	221	160	148	5050
182	227	160	152	4800
187	225	160	151	4925
183	227	160	151	4825
184	228	160	152	4850
180	228	160	153	4750
185	226	160	150	4875
185	226	160	151	4875
184	227	160	151	4850
111	309	155	146	3025
190	225	155	151	5000
186	225	160	150	4900
184	226	160	151	4850
178	230	160	153	4700
181	228	160	152	4775
188	223	160	150	4950
182	228	160	151	4800
183	226	160	152	4825
179	230	160	152	4725
185	225	160	151	4875
189	223	160	149	4975
179	229	160	153	4725
181	228	160	152	4775
186	225	160	150	4900
182	227	160	152	4800
185	226	160	150	4875
180	228	160	153	4750
180	229	160	152	4750
185	225	160	151	4875
178	230	160	153	4700
177	230	165	153	4675
181	228	160	152	4775
178	230	160	153	4700
181	228	160	152	4775
184	225	160	152	4850
185	226	160	150	4875
182	227	160	152	4800
186	225	160	150	4900
180	229	160	152	4750
111	309	155	146	3025
190	225	155	151	5000
186	225	160	150	4900
184	226	160	151	4850
178	230	160	153	4700
181	228	160	152	4775
188	223	160	150	4950
182	228	160	151	4800
183	226	160	152	4825
179	230	160	152	4725
185	225	160	151	4875
189	223	160	149	4975
179	229	160	153	4725
181	228	160	152	4775
186	225	160	150	4900
182	227	160	152	4800
185	226	160	150	4875
180	228	160	153	4750
180	229	160	152	4750
185	225	160	151	4875
178	230	160	153	4700
177	230	165	153	4675
181	228	160	152	4775
178	230	160	153	4700
181	228	160	152	4775
184	225	160	152	4850
185	226	160	150	4875
182	227	160	152	4800
186	225	160	150	4900
180	229	160	152	4750
111	309	155	146	3025
190	225	155	151	5000
186	225	160	150	4900
184	226	160	151	4850
178	230	160	153	4700
181	228	160	152	4775
188	223	160	150	4950
182	228	160	151	4800
183	226	160	152	4825
179	230	160	152	4725
185	225	160	151	4875
189	223	160	149	4975
179	229	160	153	4725
181	228	160	152	4775
186	225	160	150	4900
182	227	160	152	4800
185	226	160	150	4875
180	228	160	153	4750
180	229	160	152	4750
185	225	160	151	4875
178	230	160	153	4700
177	230	165	153	4675
181	228	160	152	4775
178	230	160	153	4700
181	228	160	152	4775
184	225	160	152	4850
185	226	160	150	4875
182	227	160	152	4800
186	225	160	150	4900
180	229	160	152	4750
111	309	155	146	3025
190	225	155	151	5000
186	225	160	150	4900
184	226	160	151	4850
178	230	160	153	4700
181	228	160	152	4775
188	223	160	150	4950
182	228	160	151	4800
183	226	160	152	4825
179	230	160	152	4725
185	225	160	151	4875
189	223	160	149	4975
179	229	160	153	4725
181	228	160	152	4775
186	225	160	150	4900
182	227	160	152	4800
185	226	160	150	4875
180	228	160	153	4750
180	229	160	152	4750
185	225	160	151	4875
178	230	160	153	4700
177	230	165	153	4675
181	228	160	152	4775
178	230	160	153	4700
181	228	160	152	4775
184	225	160	152	4850
185	226	160	150	4875
182	227	160	152	4800
186	225	160	150	4900
180	229	160	152	4750
113	308	155	146	3075
185	227	160	151	4875
184	227	160	152	4850
187	226	160	151	4925
182	227	160	152	4800
178	230	160	153	4700
181	228	160	152	4775
182	227	160	152	4800
179	229	160	153	4725
180	229	160	152	4750
179	229	165	152	4725
180	228	160	153	4750
192	224	155	150	5050
184	227	160	150	4850
177	229	165	153	4675
181	228	160	152	4775
184	226	160	151	4850
179	229	160	153	4725
181	228	160	152	4775
179	229	160	153	4725
180	229	160	152	4750
192	221	160	148	5050
182	227	160	152	4800
187	225	160	151	4925
183	227	160	151	4825
184	228	160	152	4850
180	228	160	153	4750
185	226	160	150	4875
185	226	160	151	4875
184	227	160	151	4850
111	309	155	146	3025
190	225	155	151	5000
186	225	160	150	4900
184	226	160	151	4850
178	230	160	153	4700
181	228	160	152	4775
188	223	160	150	4950
182	228	160	151	4800
183	226	160	152	4825
179	230	160	152	4725
185	225	160	151	4875
189	223	160	149	4975
179	229	160	153	4725
181	228	160	152	4775
186	225	160	150	4900
182	227	160	152	4800
185	226	160	150	4875
180	228	160	153	4750
180	229	160	152	4750
185	225	160	151	4875
178	230	160	153	4700
177	230	165	153	4675
181	228	160	152	4775
178	230	160	153	4700
181	228	160	152	4775
184	225	160	152	4850
185	226	160	150	4875
182	227	160	152	4800
186	225	160	150	4900
180	229	160	152	4750
111	309	155	146	3025
190	225	155	151	5000
186	225	160	150	4900
184	226	160	151	4850
178	230	160	153	4700
181	228	160	152	4775
188	223	160	150	4950
182	228	160	151	4800
183	226	160	152	4825
179	230	160	152	4725
185	225	160	151	4875
189	223	160	149	4975
179	229	160	153	4725
181	228	160	152	4775
186	225	160	150	4900
182	227	160	152	4800
185	226	160	150	4875
180	228	160	153	4750
180	229	160	152	4750
185	225	160	151	4875
178	230	160	153	4700
177	230	165	153	4675
181	228	160	152	4775
178	230	160	153	4700
181	228	160	152	4775
184	225	160	152	4850
185	226	160	150	4875
182	227	160	152	4800
186	225	160	150	4900
180	229	160	152	4750
111	309	155	146	3025
190	225	155	151	5000
186	225	160	150	4900
184	226	160	151	4850
178	230	160	153	4700
181	228	160	152	4775
188	223	160	150	4950
182	228	160	151	4800
183	226	160	152	4825
179	230	160	152	4725
185	225	160	151	4875
189	223	160	149	4975
179	229	160	153	4725
181	228	160	152	4775
186	225	160	150	4900
182	227	160	152	4800
185	226	160	150	4875
180	228	160	153	4750
180	229	160	152	4750
185	225	160	151	4875
178	230	160	153	4700
177	230	165	153	4675
181	228	160	152	4775
178	230	160	153	4700
181	228	160	152	4775
184	225	160	152	4850
185	226	160	150	4875
182	227	160	152	4800
186	225	160	150	4900
180	229	160	152	4750
113	308	155	146	3075
185	227	160	151	4875
184	227	160	152	4850
187	226	160	151	4925
182	227	160	152	4800
178	230	160	153	4700
181	228	160	152	4775
182	227	160	152	4800
179	229	160	153	4725
180	229	160	152	4750
179	229	165	152	4725
180	228	160	153	4750
192	224	155	150	5050
184	227	160	150	4850
177	229	165	153	4675
181	228	160	152	4775
184	226	160	151	4850
179	229	160	153	4725
181	228	160	152	4775
179	229	160	153	4725
180	229	160	152	4750
192	221	160	148	5050
182	227	160	152	4800
187	225	160	151	4925
183	227	160	151	4825
184	228	160	152	4850
180	228	160	153	4750
185	226	160	150	4875
185	226	160	151	4875
184	227	160	151	4850
111	309	155	146	3025
190	225	155	151	5000
186	225	160	150	4900
184	226	160	151	4850
178	230	160	153	4700
181	228	160	152	4775
188	223	160	150	4950
182	228	160	151	4800
183	226	160	152	4825
179	230	160	152	4725
185	225	160	151	4875
189	223	160	149	4975
179	229	160	153	4725
181	228	160	152	4775
186	225	160	150	4900
182	227	160	152	4800
185	226	160	150	4875
180	228	160	153	4750
180	229	160	152	4750
185	225	160	151	4875
178	230	160	153	4700
177	230	165	153	4675
181	228	160	152	4775
178	230	160	153	4700
181	228	160	152	4775
184	225	160	152	4850
185	226	160	150	4875
182	227	160	152	4800
186	225	160	150	4900
180	229	160	152	4750
111	309	155	146	3025
190	225	155	151	5000
186	225	160	150	4900
184	226	160	151	4850
178	230	160	153	4700
181	228	160	152	4775
188	223	160	150	4950
182	228	160	151	4800
183	226	160	152	4825
179	230	160	152	4725
185	225	160	151	4875
189	223	160	149	4975
179	229	160	153	4725
181	228	160	152	4775
186	225	160	150	4900
182	227	160	152	4800
185	226	160	150	4875
180	228	160	153	4750
180	229	160	152	4750
185	225	160	151	4875
178	230	160	153	4700
177	230	165	153	4675
181	228	160	152	4775
178	230	160	153	4700
181	228	160	152	4775
184	225	160	152	4850
185	226	160	150	4875
182	227	160	152	4800
186	225	160	150	4900
180	229	160	152	4750
113	308	155	146	3075
185	227	160	151	4875
184	227	160	152	4850
187	226	160	151	4925
182	227	160	152	4800
178	230	160	153	4700
181	228	160	152	4775
182	227	160	152	4800
179	229	160	153	4725
180	229	160	152	4750
179	229	165	152	4725
180	228	160	153	4750
192	224	155	150	5050
184	227	160	150	4850
177	229	165	153	4675
181	228	160	152	4775
184	226	160	151	4850
179	229	160	153	4725
181	228	160	152	4775
179	229	160	153	4725
180	229	160	152	4750
192	221	160	148	5050
182	227	160	152	4800
187	225	160	151	4925
183	227	160	151	4825
184	228	160	152	4850
180	228	160	153	4750
185	226	160	150	4875
185	226	160	151	4875
184	227	160	151	4850
111	309	155	146	3025
190	225	155	151	5000
186	225	160	150	4900
184	226	160	151	4850
178	230	160	153	4700
181	228	160	152	4775
188	223	160	150	4950
182	228	160	151	4800
183	226	160	152	4825
179	230	160	152	4725
185	225	160	151	4875
189	223	160	149	4975
179	229	160	153	4725
181	228	160	152	4775
186	225	160	150	4900
182	227	160	152	4800
185	226	160	150	4875
180	228	160	153	4750
180	229	160	152	4750
185	225	160	151	4875
178	230	160	153	4700
177	230	165	153	4675
181	228	160	152	4775
178	230	160	153	4700
181	228	160	152	4775
184	225	160	152	4850
185	226	160	150	4875
182	227	160	152	4800
186	225	160	150	4900
180	229	160	152	4750
111	309	155	146	3025
190	225	155	151	5000
186	225	160	150	4900
184	226	160	151	4850
178	230	160	153	4700
181	228	160	152	4775
188	223	160	150	4950
182	228	160	151	4800
183	226	160	152	4825
179	230	160	152	4725
185	225	160	151	4875
189	223	160	149	4975
179	229	160	153	4725
181	228	160	152	4775
186	225	160	150	4900
182	227	160	152	4800
185	226	160	150	4875
180	228	160	153	4750
180	229	160	152	4750
185	225	160	151	4875
178	230	160	153	4700
177	230	165	153	4675
181	228	160	152	4775
178	230	160	153	4700
181	228	160	152	4775
184	225	160	152	4850
185	226	160	150	4875
182	227	160	152	4800
186	225	160	150	4900
180	229	160	152	4750
111	309	155	146	3025
190	225	155	151	5000
186	225	160	150	4900
184	226	160	151	4850
178	230	160	153	4700
181	228	160	152	4775
188	223	160	150	4950
182	228	160	151	4800
183	226	160	152	4825
179	230	160	152	4725
185	225	160	151	4875
189	223	160	149	4975
179	229	160	153	4725
181	228	160	152	4775
186	225	160	150	4900
182	227	160	152	4800
185	226	160	150	4875
180	228	160	153	4750
180	229	160	152	4750
185	225	160	151	4875
178	230	160	153	4700
177	230	165	153	4675
181	228	160	152	4775
178	230	160	153	4700
181	228	160	152	4775
184	225	160	152	4850
185	226	160	150	4875
182	227	160	152	4800
186	225	160	150	4900
180	229	160	152	4750
111	309	155	146	3025
190	225	155	151	5000
186	225	160	150	4900
184	226	160	151	4850
178	230	160	153	4700
181	228	160	152	4775
188	223	160	150	4950
182	228	160	151	4800
183	226	160	152	4825
179	230	160	152	4725
185	225	160	151	4875
189	223	160	149	4975
179	229	160	153	4725
181	228	160	152	4775
186	225	160	150	4900
182	227	160	152	4800
185	226	160	150	4875
180	228	160	153	4750
180	229	160	152	4750
185	225	160	151	4875
178	230	160	153	4700
177	230	165	153	4675
181	228	160	152	4775
178	230	160	153	4700
181	228	160	152	4775
184	225	160	152	4850
185	226	160	150	4875
182	227	160	152	4800
186	225	160	150	4900
180	229	160	152	4750
111	309	155	146	3025
190	225	155	151	5000
186	225	160	150	4900
184	226	160	151	4850
178	230	160	153	4700
181	228	160	152	4775
188	223	160	150	4950
182	228	160	151	4800
183	226	160	152	4825
179	230	160	152	4725
185	225	160	151	4875
189	223	160	149	4975
179	229	160	153	4725
181	228	160	152	4775
186	225	160	150	4900
182	227	160	152	4800
185	226	160	150	4875
180	228	160	153	4750
180	229	160	152	4750
185	225	160	151	4875
178	230	160	153	4700
177	230	165	153	4675
181	228	160	152	4775
178	230	160	153	4700
181	228	160	152	4775
184	225	160	152	4850
185	226	160	150	4875
182	227	160	152	4800
186	225	160	150	4900
180	229	160	152	4750
111	309	155	146	3025
190	225	155	151	5000
186	225	160	150	4900
184	226	160	151	4850
178	230	160	153	4700
181	228	160	152	4775
188	223	160	150	4950
182	228	160	151	4800
183	226	160	152	4825
179	230	160	152	4725
185	225	160	151	4875
189	223	160	149	4975
179	229	160	153	4725
181	228	160	152	4775
186	225	160	150	4900
182	227	160	152	4800
185	226	160	150	4875
180	228	160	153	4750
180	229	160	152	4750
185	225	160	151	4875
178	230	160	153	4700
177	230	165	153	4675
181	228	160	152	4775
178	230	160	153	4700
181	228	160	152	4775
184	225	160	152	4850
185	226	160	150	4875
182	227	160	152	4800
186	225	160	150	4900
180	229	160	152	4750
111	309	155	146	3025
190	225	155	151	5000
186	225	160	150	4900
184	226	160	151	4850
178	230	160	153	4700
181	228	160	152	4775
188	223	160	150	4950
182	228	160	151	4800
183	226	160	152	4825
179	230	160	152	4725
185	225	160	151	4875
189	223	160	149	4975
179	229	160	153	4725
181	228	160	152	4775
186	225	160	150	4900
182	227	160	152	4800
185	226	160	150	4875
180	228	160	153	4750
180	229	160	152	4750
185	225	160	151	4875
178	230	160	153	4700
177	230	165	153	4675
181	228	160	152	4775
178	230	160	153	4700
181	228	160	152	4775
184	225	160	152	4850
185	226	160	150	4875
182	227	160	152	4800
186	225	160	150	4900
180	229	160	152	4750
111	309	155	146	3025
190	225	155	151	5000
186	225	160	150	4900
184	226	160	151	4850
178	230	160	153	4700
181	228	160	152	4775
188	223	160	150	4950
182	228	160	151	4800
183	226	160	152	4825
179	230	160	152	4725
185	225	160	151	4875
189	223	160	149	4975
179	229	160	153	4725
181	228	160	152	4775
186	225	160	150	4900
182	227	160	152	4800
185	226	160	150	4875
180	228	160	153	4750
180	229	160	152	4750
185	225	160	151	4875
178	230	160	153	4700
177	230	165	153	4675
181	228	160	152	4775
178	230	160	153	4700
181	228	160	152	4775
184	225	160	152	4850
185	226	160	150	4875
182	227	160	152	4800
186	225	160	150	4900
180	229	160	152	4750
111	309	155	146	3025
190	225	155	151	5000
186	225	160	150	4900
184	226	160	151	4850
178	230	160	153	4700
181	228	160	152	4775
188	223	160	150	4950
182	228	160	151	4800
183	226	160	152	4825
179	230	160	152	4725
185	225	160	151	4875
189	223	160	149	4975
179	229	160	153	4725
111	309	155	146	3025
190	225	155	151	5000
186	225	160	150	4900
184	226	160	151	4850
178	230	160	153	4700
181	228	160	152	4775
188	223	160	150	4950
182	228	160	151	4800
183	226	160	152	4825
179	230	160	152	4725
185	225	160	151	4875
189	223	160	149	4975
179	229	160	153	4725
181	228	160	152	4775
186	225	160	150	4900
182	227	160	152	4800
185	226	160	150	4875
180	228	160	153	4750
180	229	160	152	4750
185	225	160	151	4875
178	230	160	153	4700
177	230	165	153	4675
181	228	160	152	4775
178	230	160	153	4700
181	228	160	152	4775
184	225	160	152	4850
185	226	160	150	4875
182	227	160	152	4800
186	225	160	150	4900
180	229	160	152	4750
111	309	155	146	3025
190	225	155	151	5000
186	225	160	150	4900
184	226	160	151	4850
178	230	160	153	4700
181	228	160	152	4775
188	223	160	150	4950
182	228	160	151	4800
183	226	160	152	4825
179	230	160	152	4725
185	225	160	151	4875
189	223	160	149	4975
179	229	160	153	4725
181	228	160	152	4775
186	225	160	150	4900
182	227	160	152	4800
185	226	160	150	4875
180	228	160	153	4750
180	229	160	152	4750
185	225	160	151	4875
178	230	160	153	4700
177	230	165	153	4675
181	228	160	152	4775
178	230	160	153	4700
181	228	160	152	4775
184	225	160	152	4850
185	226	160	150	4875
182	227	160	152	4800
186	225	160	150	4900
180	229	160	152	4750
113	308	155	146	3075
185	227	160	151	4875
184	227	160	152	4850
187	226	160	151	4925
182	227	160	152	4800
178	230	160	153	4700
181	228	160	152	4775
182	227	160	152	4800
179	229	160	153	4725
180	229	160	152	4750
179	229	165	152	4725
180	228	160	153	4750
192	224	155	150	5050
184	227	160	150	4850
177	229	165	153	4675
181	228	160	152	4775
184	226	160	151	4850
179	229	160	153	4725
181	228	160	152	4775
179	229	160	153	4725
180	229	160	152	4750
192	221	160	148	5050
182	227	160	152	4800
187	225	160	151	4925
183	227	160	151	4825
184	228	160	152	4850
180	228	160	153	4750
185	226	160	150	4875
185	226	160	151	4875
184	227	160	151	4850
111	309	155	146	3025
190	225	155	151	5000
186	225	160	150	4900
184	226	160	151	4850
178	230	160	153	4700
181	228	160	152	4775
188	223	160	150	4950
182	228	160	151	4800
183	226	160	152	4825
179	230	160	152	4725
185	225	160	151	4875
189	223	160	149	4975
179	229	160	153	4725
181	228	160	152	4775
186	225	160	150	4900
182	227	160	152	4800
185	226	160	150	4875
180	228	160	153	4750
180	229	160	152	4750
185	225	160	151	4875
178	230	160	153	4700
177	230	165	153	4675
181	228	160	152	4775
178	230	160	153	4700
181	228	160	152	4775
184	225	160	152	4850
185	226	160	150	4875
182	227	160	152	4800
186	225	160	150	4900
180	229	160	152	4750
111	309	155	146	3025
190	225	155	151	5000
186	225	160	150	4900
184	226	160	151	4850
178	230	160	153	4700
181	228	160	152	4775
188	223	160	150	4950
[truncated: 1,014 more rows]
