# Supplementary material for: Differences in Nutrient Requirements Imply a Non-Linear Emergence of Leaders in Animal Groups
Source: PLoS Comput Biol. 2010 Sep 2;6(9):e1000917. doi: 10.1371/journal.pcbi.1000917 (PMC2932680; doi:10.1371/journal.pcbi.1000917)
Supplement: Dataset S1 — This file contains the model used for this publication and its related files. The file “modele beta min.nlogo” is the model used for this publication. Algorithms can be seen in the “procedures” window. “attributes.txt” file is used to implement individual characteristics in the model. Row 1 corresponds to the identity of agents. Row 2 represents the body mass. Row 3 is the daily protein requirement. Row 4 is the daily energy requirement. Row 5 is the protein intake rate. Row 6 is the energy intake rate. Row 7 is the daily water requirement. Row 8 is the daily social time requirement. Row 9 is the daily resting time requirement. Row 10 is the category of individuals (male, female, etc.). “Links.txt” file is used to implement social relationships of individuals in the model. This variable is not used and analyzed in this study. “activitybudget.doc” file is used to score group activity budget per day. “highestvalue.doc file” is used to score which individual has the highest motivation at the end of the day and what is this motivation. “idleaderfrequency.doc” is used to score the frequency of leadership per individual during all the simulation. (0.35 MB ZIP) [file pcbi.1000917.s001.zip › idleaderfrequency.doc]

 6 2 
 7 4 
 7 4 
 10 5 
 10 5 
 1 1 
 9 5 
 9 5 
 1 1 
 1 1 
 1 1 
 1 1 
 4 3 
 7 4 
 4 3 
 4 3 
 4 3 
 4 3 
 10 5 
 4 3 
 4 3 
 4 3 
 4 3 
 4 3 
 9 5 
 4 3 
 4 3 
 4 3 
 4 3 
 4 3 
 9 5 
 4 3 
 4 3 
 4 3 
 4 3 
 4 3 
 7 4 
 4 3 
 4 3 
 4 3 
 4 3 
 4 3 
 10 5 
 4 3 
 4 3 
 4 3 
 4 3 
 4 3 
 1 1 
 1 1 
 8 5 
 4 3 
 4 3 
 4 3 
 4 3 
 1 1 
 1 1 
 4 3 
 9 5 
 4 3 
 4 3 
 4 3 
 4 3 
 4 3 
 1 1 
 1 1 
 10 5 
 4 3 
 4 3 
 4 3 
 4 3 
 4 3 
 10 5 
 4 3 
 4 3 
 4 3 
 4 3 
 4 3 
 8 5 
 4 3 
 4 3 
 4 3 
 4 3 
 1 1 
 1 1 
 4 3 
 8 5 
 4 3 
 4 3 
 1 1 
 1 1 
 4 3 
 1 1 
 1 1 
 4 3 
 4 3 
 9 5 
 4 3 
 4 3 
 4 3 
 1 1 
 1 1 
 4 3 
 4 3 
 1 1 
 1 1 
 8 5 
 4 3 
 4 3 
 1 1 
 1 1 
 4 3 
 4 3 
 1 1 
 1 1 
 1 1 
 1 1 
 4 3 
 7 4 
 4 3 
 4 3 
 1 1 
 4 3 
 1 1 
 1 1 
 4 3 
 1 1 
 1 1 
 1 1 
 1 1 
 4 3 
 9 5 
 1 1 
 1 1 
 4 3 
 1 1 
 4 3 
 1 1 
 1 1 
 1 1 
 1 1 
 1 1 
 1 1 
 4 3 
 1 1 
 4 3 
 1 1 
 1 1 
 7 4 
 4 3 
 1 1 
 1 1 
 4 3 
 1 1 
 1 1 
 1 1 
 1 1 
 4 3 
 1 1 
 1 1 
 1 1 
 4 3 
 1 1 
 1 1 
 4 3 
 1 1 
 7 4 
 4 3 
 1 1 
 1 1 
 1 1 
 1 1 
 4 3 
 1 1 
 1 1 
 1 1 
 1 1 
 4 3 
 1 1 
 1 1 
 4 3 
 1 1 
 1 1 
 1 1 
 1 1 
 4 3 
 1 1 
 1 1 
 7 4 
 4 3 
 1 1 
 4 3 
 1 1 
 1 1 
 1 1 
 1 1 
 4 3 
 1 1 
 1 1 
 1 1 
 1 1 
 1 1 
 4 3 
 1 1 
 1 1 
 4 3 
 9 5 
 1 1 
 1 1 
 4 3 
 1 1 
 1 1 
 4 3 
 1 1 
 1 1 
 1 1 
 4 3 
 1 1 
 1 1 
 1 1 
 4 3 
 1 1 
 1 1 
 1 1 
 1 1 
 1 1 
 8 5 
 4 3 
 1 1 
 1 1 
 4 3 
 1 1 
 1 1 
 1 1 
 1 1 
 4 3 
 1 1 
 4 3 
 1 1 
 1 1 
 4 3 
 1 1 
 1 1 
 10 5 
 4 3 
 1 1 
 1 1 
 1 1 
 4 3 
 1 1 
 1 1 
 4 3 
 1 1 
 1 1 
 1 1 
 1 1 
 1 1 
 4 3 
 1 1 
 1 1 
 4 3 
 7 4 
 1 1 
 1 1 
 1 1 
 1 1 
 4 3 
 1 1 
 1 1 
 1 1 
 4 3 
 1 1 
 1 1 
 1 1 
 1 1 
 4 3 
 1 1 
 1 1 
 4 3 
 1 1 
 1 1 
 1 1 
 7 4 
 4 3 
 1 1 
 1 1 
 4 3 
 1 1 
 1 1 
 1 1 
 4 3 
 1 1 
 1 1 
 4 3 
 1 1 
 1 1 
 1 1 
 1 1 
 4 3 
 7 4 
 4 3 
 1 1 
 1 1 
 1 1 
 4 3 
 1 1 
 1 1 
 1 1 
 1 1 
 4 3 
 1 1 
 1 1 
 1 1 
 1 1 
 4 3 
 1 1 
 1 1 
 4 3 
 1 1 
 9 5 
 1 1 
 1 1 
 1 1 
 4 3 
 4 3 
 1 1 
 1 1 
 1 1 
 4 3 
 1 1 
 1 1 
 4 3 
 1 1 
 1 1 
 1 1 
 4 3 
 8 5 
 1 1 
 1 1 
 4 3 
 1 1 
 1 1 
 1 1 
 1 1 
 1 1 
 4 3 
 1 1 
 1 1 
 1 1 
 4 3 
 1 1 
 1 1 
 1 1 
 1 1 
 1 1 
 4 3 
 1 1 
 7 4 
 4 3 
 1 1 
 1 1 
 4 3 
 1 1 
 1 1 
 4 3 
 1 1 
 1 1 
 1 1 
 4 3 
 1 1 
 1 1 
 4 3 
 1 1 
 1 1 
 1 1 
 1 1 
 10 5 
 4 3 
 1 1 
 4 3 
 1 1 
 1 1 
 1 1 
 1 1 
 4 3 
 1 1 
 4 3 
 1 1 
 1 1 
 1 1 
 1 1 
 4 3 
 1 1 
 1 1 
 8 5 
 4 3 
 1 1 
 1 1 
 1 1 
 4 3 
 1 1 
 1 1 
 4 3 
 1 1 
 1 1 
 1 1 
 1 1 
 4 3 
 1 1 
 1 1 
 1 1 
 4 3 
 7 4 
 1 1 
 1 1 
 1 1 
 1 1 
 1 1 
 1 1 
 4 3 
 1 1 
 4 3 
 1 1 
 1 1 
 1 1 
 1 1 
 1 1 
 4 3 
 1 1 
 1 1 
 4 3 
 8 5 
 1 1 
 1 1 
 4 3 
 1 1 
 1 1 
 1 1 
 1 1 
 4 3 
 1 1 
 1 1 
 4 3 
 1 1 
 1 1 
 1 1 
 1 1 
 4 3 
 1 1 
 1 1 
 1 1 
 4 3 
 10 5 
 1 1 
 1 1 
 4 3 
 1 1 
 1 1 
 1 1 
 4 3 
 1 1 
 1 1 
 1 1 
 4 3 
 1 1 
 1 1 
 1 1 
 4 3 
 1 1 
 1 1 
 10 5 
 4 3 
 1 1 
 1 1 
 1 1 
 4 3 
 1 1 
 1 1 
 4 3 
 1 1 
 1 1 
 1 1 
 1 1 
 1 1 
 1 1 
 4 3 
 1 1 
 1 1 
 4 3 
 9 5 
 4 3 
 1 1 
 1 1 
 1 1 
 1 1 
 4 3 
 1 1 
 1 1 
 1 1 
 4 3 
 1 1 
 1 1 
 4 3 
 1 1 
 1 1 
 1 1 
 4 3 
 10 5 
 1 1 
 1 1 
 4 3 
 1 1 
 1 1 
 1 1 
 1 1 
 1 1 
 4 3 
 1 1 
 1 1 
 4 3 
 1 1 
 1 1 
 1 1 
 1 1 
 1 1 
 4 3 
 1 1 
 9 5 
 4 3 
 1 1 
 1 1 
 1 1 
 4 3 
 1 1 
 1 1 
 4 3 
 1 1 
 1 1 
 1 1 
 4 3 
 1 1 
 1 1 
 4 3 
 1 1 
 1 1 
 1 1 
 1 1 
 10 5 
 4 3 
 1 1 
 4 3 
 1 1 
 1 1 
 1 1 
 4 3 
 1 1 
 4 3 
 1 1 
 1 1 
 1 1 
 1 1 
 1 1 
 4 3 
 1 1 
 1 1 
 10 5 
 4 3 
 1 1 
 1 1 
 1 1 
 4 3 
 1 1 
 1 1 
 4 3 
 1 1 
 1 1 
 1 1 
 1 1 
 4 3 
 1 1 
 4 3 
 1 1 
 7 4 
 1 1 
 4 3 
 1 1 
 1 1 
 4 3 
 1 1 
 1 1 
 1 1 
 4 3 
 1 1 
 1 1 
 4 3 
 1 1 
 1 1 
 1 1 
 1 1 
 1 1 
 8 5 
 4 3 
 1 1 
 1 1 
 1 1 
 4 3 
 1 1 
 1 1 
 1 1 
 1 1 
 4 3 
 1 1 
 4 3 
 1 1 
 1 1 
 4 3 
 1 1 
 1 1 
 7 4 
 4 3 
 1 1 
 1 1 
 1 1 
 4 3 
 1 1 
 1 1 
 4 3 
 1 1 
 1 1 
 1 1 
 1 1 
 4 3 
 1 1 
 1 1 
 1 1 
 4 3 
 10 5 
 1 1 
 1 1 
 4 3 
 1 1 
 1 1 
 4 3 
 1 1 
 1 1 
 1 1 
 1 1 
 4 3 
 1 1 
 1 1 
 4 3 
 1 1 
 1 1 
 1 1 
 1 1 
 4 3 
 9 5 
 1 1 
 4 3 
 1 1 
 1 1 
 1 1 
 1 1 
 4 3 
 1 1 
 4 3 
 1 1 
 1 1 
 1 1 
 1 1 
 4 3 
 1 1 
 1 1 
 1 1 
 1 1 
 7 4 
 4 3 
 4 3 
 1 1 
 1 1 
 4 3 
 1 1 
 1 1 
 1 1 
 1 1 
 1 1 
 4 3 
 1 1 
 1 1 
 1 1 
 4 3 
 1 1 
 1 1 
 7 4 
 4 3 
 1 1 
 4 3 
 1 1 
 1 1 
 1 1 
 4 3 
 1 1 
 1 1 
 1 1 
 4 3 
 1 1 
 1 1 
 4 3 
 1 1 
 1 1 
 10 5 
 1 1 
 4 3 
 1 1 
 1 1 
 4 3 
 1 1 
 1 1 
 1 1 
 4 3 
 1 1 
 1 1 
 1 1 
 1 1 
 4 3 
 1 1 
 1 1 
 1 1 
 1 1 
 4 3 
 8 5 
 4 3 
 1 1 
 1 1 
 1 1 
 4 3 
 1 1 
 1 1 
 4 3 
 1 1 
 1 1 
 1 1 
 4 3 
 1 1 
 1 1 
 4 3 
 7 4 
 1 1 
 1 1 
 1 1 
 1 1 
 1 1 
 4 3 
 1 1 
 1 1 
 4 3 
 1 1 
 1 1 
 1 1 
 1 1 
 4 3 
 1 1 
 1 1 
 1 1 
 4 3 
 1 1 
 1 1 
 1 1 
 9 5 
 4 3 
 1 1 
 1 1 
 4 3 
 1 1 
 1 1 
 1 1 
 4 3 
 1 1 
 1 1 
 4 3 
 1 1 
 1 1 
 1 1 
 1 1 
 4 3 
 9 5 
 1 1 
 4 3 
 1 1 
 1 1 
 1 1 
 4 3 
 1 1 
 4 3 
 1 1 
 1 1 
 1 1 
 4 3 
 1 1 
 1 1 
 1 1 
 1 1 
 4 3 
 10 5 
 1 1 
 1 1 
 1 1 
 1 1 
 4 3 
 1 1 
 1 1 
 4 3 
 1 1 
 1 1 
 1 1 
 1 1 
 4 3 
 1 1 
 4 3 
 1 1 
 1 1 
 1 1 
 1 1 
 9 5 
 4 3 
 4 3 
 1 1 
 1 1 
 1 1 
 4 3 
 1 1 
 1 1 
 4 3 
 1 1 
 1 1 
 1 1 
 1 1 
 4 3 
 1 1 
 8 5 
 4 3 
 1 1 
 1 1 
 1 1 
 1 1 
 1 1 
 1 1 
 4 3 
 1 1 
 1 1 
 4 3 
 1 1 
 1 1 
 1 1 
 1 1 
 4 3 
 1 1 
 1 1 
 4 3 
 1 1 
 1 1 
 1 1 
 1 1 
 9 5 
 1 1 
 4 3 
 1 1 
 1 1 
 4 3 
 1 1 
 1 1 
 1 1 
 1 1 
 4 3 
 1 1 
 4 3 
 1 1 
 1 1 
 1 1 
 1 1 
 4 3 
 9 5 
 4 3 
 1 1 
 1 1 
 1 1 
 4 3 
 1 1 
 1 1 
 1 1 
 1 1 
 1 1 
 4 3 
 1 1 
 1 1 
 1 1 
 1 1 
 4 3 
 1 1 
 4 3 
 10 5 
 1 1 
 1 1 
 1 1 
 1 1 
 4 3 
 1 1 
 4 3 
 1 1 
 1 1 
 1 1 
 4 3 
 1 1 
 4 3 
 1 1 
 1 1 
 1 1 
 1 1 
 1 1 
 8 5 
 4 3 
 1 1 
 1 1 
 4 3 
 1 1 
 1 1 
 1 1 
 1 1 
 4 3 
 1 1 
 1 1 
 4 3 
 1 1 
 1 1 
 1 1 
 1 1 
 1 1 
 4 3 
 10 5 
 4 3 
 1 1 
 1 1 
 1 1 
 4 3 
 1 1 
 1 1 
 4 3 
 1 1 
 1 1 
 1 1 
 1 1 
 4 3 
 1 1 
 1 1 
 1 1 
 4 3 
 8 5 
 1 1 
 1 1 
 4 3 
 1 1 
 4 3 
 1 1 
 1 1 
 1 1 
 1 1 
 4 3 
 1 1 
 1 1 
 1 1 
 1 1 
 1 1 
 4 3 
 1 1 
 1 1 
 8 5 
 4 3 
 1 1 
 1 1 
 4 3 
 1 1 
 1 1 
 1 1 
 1 1 
 4 3 
 1 1 
 1 1 
 1 1 
 4 3 
 1 1 
 1 1 
 4 3 
 1 1 
 9 5 
 4 3 
 1 1 
 1 1 
 1 1 
 1 1 
 4 3 
 1 1 
 1 1 
 1 1 
 1 1 
 4 3 
 4 3 
 1 1 
 1 1 
 1 1 
 4 3 
 1 1 
 1 1 
 1 1 
 1 1 
 1 1 
 10 5 
 1 1 
 4 3 
 1 1 
 1 1 
 1 1 
 4 3 
 1 1 
 1 1 
 1 1 
 1 1 
 4 3 
 1 1 
 1 1 
 4 3 
 1 1 
 10 5 
 1 1 
 1 1 
 4 3 
 1 1 
 1 1 
 4 3 
 1 1 
 1 1 
 1 1 
 1 1 
 4 3 
 1 1 
 4 3 
 1 1 
 1 1 
 1 1 
 4 3 
 1 1 
 7 4 
 4 3 
 1 1 
 1 1 
 1 1 
 4 3 
 1 1 
 1 1 
 1 1 
 4 3 
 1 1 
 1 1 
 1 1 
 1 1 
 1 1 
 4 3 
 1 1 
 4 3 
 9 5 
 1 1 
 1 1 
 1 1 
 4 3 
 1 1 
 4 3 
 1 1 
 1 1 
 1 1 
 4 3 
 1 1 
 1 1 
 4 3 
 1 1 
 1 1 
 1 1 
 1 1 
 8 5 
 4 3 
 1 1 
 4 3 
 1 1 
 1 1 
 1 1 
 1 1 
 4 3 
 1 1 
 4 3 
 1 1 
 1 1 
 1 1 
 1 1 
 1 1 
 1 1 
 1 1 
 4 3 
 8 5 
 4 3 
 1 1 
 1 1 
 1 1 
 4 3 
 1 1 
 1 1 
 4 3 
 1 1 
 1 1 
 1 1 
 1 1 
 4 3 
 1 1 
 1 1 
 1 1 
 4 3 
 7 4 
 1 1 
 1 1 
 4 3 
 1 1 
 4 3 
 1 1 
 1 1 
 1 1 
 1 1 
 4 3 
 1 1 
 1 1 
 1 1 
 4 3 
 1 1 
 1 1 
 1 1 
 4 3 
 7 4 
 1 1 
 1 1 
 4 3 
 1 1 
 1 1 
 1 1 
 1 1 
 4 3 
 1 1 
 4 3 
 1 1 
 1 1 
 1 1 
 1 1 
 4 3 
 1 1 
 1 1 
 8 5 
 4 3 
 1 1 
 4 3 
 1 1 
 1 1 
 1 1 
 1 1 
 4 3 
 1 1 
 1 1 
 4 3 
 1 1 
 1 1 
 1 1 
 4 3 
 1 1 
 1 1 
 10 5 
 4 3 
 1 1 
 1 1 
 1 1 
 1 1 
 4 3 
 1 1 
 1 1 
 1 1 
 1 1 
 4 3 
 1 1 
 1 1 
 1 1 
 4 3 
 1 1 
 4 3 
 1 1 
 10 5 
 4 3 
 1 1 
 1 1 
 1 1 
 1 1 
 4 3 
 1 1 
 1 1 
 1 1 
 4 3 
 1 1 
 1 1 
 4 3 
 1 1 
 1 1 
 1 1 
 1 1 
 1 1 
 9 5 
 4 3 
 1 1 
 1 1 
 4 3 
 1 1 
 1 1 
 1 1 
 4 3 
 1 1 
 1 1 
 1 1 
 1 1 
 1 1 
 4 3 
 1 1 
 1 1 
 4 3 
 1 1 
 1 1 
 1 1 
 1 1 
 9 5 
 4 3 
 1 1 
 4 3 
 1 1 
 1 1 
 1 1 
 1 1 
 4 3 
 1 1 
 1 1 
 1 1 
 4 3 
 1 1 
 1 1 
 4 3 
 9 5 
 4 3 
 1 1 
 1 1 
 1 1 
 1 1 
 4 3 
 1 1 
 1 1 
 1 1 
 4 3 
 1 1 
 1 1 
 1 1 
 1 1 
 4 3 
 1 1 
 1 1 
 1 1 
 1 1 
 4 3 
 9 5 
 1 1 
 4 3 
 1 1 
 4 3 
 1 1 
 1 1 
 1 1 
 1 1 
 4 3 
 1 1 
 1 1 
 1 1 
 4 3 
 1 1 
 1 1 
 4 3 
 7 4 
 1 1 
 1 1 
 1 1 
 4 3 
 1 1 
 1 1 
 4 3 
 1 1 
 1 1 
 1 1 
 1 1 
 1 1 
 4 3 
 1 1 
 1 1 
 4 3 
 1 1 
 1 1 
 1 1 
 1 1 
 8 5 
 4 3 
 1 1 
 1 1 
 4 3 
 1 1 
 1 1 
 1 1 
 4 3 
 1 1 
 1 1 
 4 3 
 1 1 
 1 1 
 1 1 
 4 3 
 9 5 
 1 1 
 1 1 
 4 3 
 1 1 
 1 1 
 1 1 
 1 1 
 4 3 
 1 1 
 4 3 
 1 1 
 1 1 
 1 1 
 1 1 
 4 3 
 4 3 
 1 1 
 1 1 
 1 1 
 10 5 
 1 1 
 1 1 
 4 3 
 1 1 
 1 1 
 1 1 
 1 1 
 4 3 
 1 1 
 1 1 
 1 1 
 4 3 
 1 1 
 1 1 
 4 3 
 1 1 
 1 1 
 1 1 
 1 1 
 10 5 
 4 3 
 4 3 
 1 1 
 1 1 
 1 1 
 4 3 
 1 1 
 1 1 
 4 3 
 1 1 
 1 1 
 1 1 
 4 3 
 1 1 
 1 1 
 8 5 
 4 3 
 1 1 
 1 1 
 1 1 
 1 1 
 4 3 
 1 1 
 1 1 
 1 1 
 1 1 
 4 3 
 1 1 
 1 1 
 1 1 
 1 1 
 4 3 
 4 3 
 1 1 
 1 1 
 1 1 
 9 5 
 4 3 
 1 1 
 1 1 
 4 3 
 1 1 
 1 1 
 1 1 
 4 3 
 1 1 
 1 1 
 4 3 
 1 1 
 1 1 
 1 1 
 1 1 
 4 3 
 9 5 
 1 1 
 4 3 
 1 1 
 1 1 
 1 1 
 4 3 
 1 1 
 1 1 
 1 1 
 4 3 
 1 1 
 1 1 
 1 1 
 1 1 
 4 3 
 1 1 
 1 1 
 4 3 
 9 5 
 1 1 
 1 1 
 1 1 
 1 1 
 1 1 
 4 3 
 1 1 
 1 1 
 4 3 
 1 1 
 1 1 
 1 1 
 1 1 
 4 3 
 1 1 
 4 3 
 1 1 
 1 1 
 7 4 
 4 3 
 1 1 
 1 1 
 4 3 
 1 1 
 1 1 
 1 1 
 4 3 
 1 1 
 1 1 
 1 1 
 4 3 
 1 1 
 1 1 
 1 1 
 1 1 
 1 1 
 4 3 
 7 4 
 1 1 
 4 3 
 1 1 
 1 1 
 1 1 
 1 1 
 4 3 
 1 1 
 4 3 
 1 1 
 1 1 
 1 1 
 4 3 
 1 1 
 1 1 
 1 1 
 4 3 
 9 5 
 1 1 
 1 1 
 4 3 
 1 1 
 4 3 
 1 1 
 1 1 
 1 1 
 1 1 
 4 3 
 1 1 
 1 1 
 1 1 
 4 3 
 1 1 
 1 1 
 1 1 
 1 1 
 8 5 
 4 3 
 4 3 
 1 1 
 1 1 
 1 1 
 4 3 
 1 1 
 1 1 
 1 1 
 1 1 
 4 3 
 1 1 
 1 1 
 4 3 
 1 1 
 1 1 
 10 5 
 4 3 
 1 1 
 1 1 
 1 1 
 4 3 
 1 1 
 1 1 
 1 1 
 4 3 
 1 1 
 1 1 
 4 3 
 1 1 
 1 1 
 1 1 
 1 1 
 4 3 
 1 1 
 7 4 
 4 3 
 1 1 
 1 1 
 1 1 
 4 3 
 1 1 
 1 1 
 1 1 
 1 1 
 4 3 
 1 1 
 1 1 
 1 1 
 4 3 
 1 1 
 1 1 
 4 3 
 8 5 
 1 1 
 4 3 
 1 1 
 1 1 
 1 1 
 1 1 
 4 3 
 1 1 
 1 1 
 4 3 
 1 1 
 1 1 
 4 3 
 1 1 
 1 1 
 1 1 
 4 3 
 8 5 
 1 1 
 1 1 
 4 3 
 1 1 
 1 1 
 1 1 
 1 1 
 1 1 
 1 1 
 4 3 
 1 1 
 1 1 
 4 3 
 1 1 
 1 1 
 1 1 
 1 1 
 1 1 
 1 1 
 4 3 
 9 5 
 1 1 
 1 1 
 1 1 
 1 1 
 4 3 
 1 1 
 4 3 
 1 1 
 1 1 
 1 1 
 4 3 
 1 1 
 4 3 
 1 1 
 1 1 
 1 1 
 9 5 
 4 3 
 1 1 
 1 1 
 4 3 
 1 1 
 1 1 
 1 1 
 1 1 
 4 3 
 1 1 
 4 3 
 1 1 
 1 1 
 1 1 
 1 1 
 1 1 
 1 1 
 1 1 
 4 3 
 7 4 
 4 3 
 1 1 
 1 1 
 1 1 
 4 3 
 1 1 
 1 1 
 4 3 
 1 1 
 1 1 
 1 1 
 4 3 
 1 1 
 1 1 
 4 3 
 1 1 
 1 1 
 1 1 
 9 5 
 1 1 
 4 3 
 1 1 
 4 3 
 1 1 
 1 1 
 1 1 
 1 1 
 4 3 
 1 1 
 4 3 
 1 1 
 1 1 
 1 1 
 1 1 
 4 3 
 1 1 
 1 1 
 10 5 
 4 3 
 1 1 
 1 1 
 1 1 
 1 1 
 4 3 
 1 1 
 4 3 
 1 1 
 1 1 
 1 1 
 1 1 
 4 3 
 1 1 
 1 1 
 1 1 
 7 4 
 4 3 
 1 1 
 1 1 
 4 3 
 4 3 
 1 1 
 1 1 
 1 1 
 4 3 
 1 1 
 1 1 
 1 1 
 1 1 
 4 3 
 1 1 
 1 1 
 10 5 
 4 3 
 1 1 
 1 1 
 1 1 
 1 1 
 4 3 
 1 1 
 1 1 
 1 1 
 1 1 
 4 3 
 1 1 
 4 3 
 1 1 
 1 1 
 1 1 
 1 1 
 4 3 
 8 5 
 4 3 
 1 1 
 1 1 
 1 1 
 1 1 
 4 3 
 1 1 
 1 1 
 1 1 
 4 3 
 1 1 
 1 1 
 4 3 
 1 1 
 1 1 
 1 1 
 4 3 
 8 5 
 1 1 
 1 1 
 4 3 
 1 1 
 1 1 
 1 1 
 1 1 
 4 3 
 1 1 
 1 1 
 4 3 
 1 1 
 1 1 
 1 1 
 1 1 
 4 3 
 1 1 
 1 1 
 4 3 
 7 4 
 1 1 
 4 3 
 1 1 
 1 1 
 1 1 
 1 1 
 4 3 
 1 1 
 1 1 
 1 1 
 4 3 
 1 1 
 1 1 
 4 3 
 1 1 
 1 1 
 1 1 
 7 4 
 4 3 
 1 1 
 4 3 
 1 1 
 1 1 
 1 1 
 1 1 
 4 3 
 1 1 
 1 1 
 1 1 
 4 3 
 1 1 
 1 1 
 1 1 
 4 3 
 1 1 
 1 1 
 10 5 
 4 3 
 1 1 
 1 1 
 1 1 
 1 1 
 1 1 
 4 3 
 1 1 
 1 1 
 4 3 
 1 1 
 1 1 
 1 1 
 1 1 
 4 3 
 1 1 
 4 3 
 9 5 
 1 1 
 1 1 
 4 3 
 1 1 
 1 1 
 4 3 
 1 1 
 1 1 
 1 1 
 4 3 
 1 1 
 1 1 
 1 1 
 1 1 
 4 3 
 1 1 
 1 1 
 1 1 
 1 1 
 10 5 
 4 3 
 1 1 
 4 3 
 1 1 
 1 1 
 1 1 
 4 3 
 1 1 
 4 3 
 1 1 
 1 1 
 1 1 
 4 3 
 1 1 
 1 1 
 7 4 
 4 3 
 1 1 
 1 1 
 1 1 
 1 1 
 1 1 
 4 3 
 1 1 
 1 1 
 4 3 
 1 1 
 1 1 
 1 1 
 1 1 
 4 3 
 1 1 
 1 1 
 1 1 
 1 1 
 4 3 
 1 1 
 1 1 
 7 4 
 4 3 
 1 1 
 1 1 
 4 3 
 1 1 
 1 1 
 1 1 
 4 3 
 1 1 
 1 1 
 4 3 
 1 1 
 1 1 
 1 1 
 1 1 
 4 3 
 8 5 
 1 1 
 4 3 
 1 1 
 1 1 
 1 1 
 1 1 
 4 3 
 1 1 
 4 3 
 1 1 
 1 1 
 1 1 
 1 1 
 4 3 
 1 1 
 1 1 
 8 5 
 4 3 
 1 1 
 1 1 
 1 1 
 1 1 
 1 1 
 1 1 
 4 3 
 1 1 
 1 1 
 4 3 
 1 1 
 1 1 
 1 1 
 1 1 
 4 3 
 1 1 
 4 3 
 1 1 
 1 1 
 10 5 
 1 1 
 4 3 
 1 1 
 4 3 
 1 1 
 1 1 
 1 1 
 4 3 
 1 1 
 1 1 
 1 1 
 1 1 
 4 3 
 1 1 
 1 1 
 4 3 
 1 1 
 9 5 
 4 3 
 1 1 
 1 1 
 1 1 
 1 1 
 1 1 
 4 3 
 1 1 
 1 1 
 1 1 
 4 3 
 1 1 
 1 1 
 1 1 
 1 1 
 4 3 
 1 1 
 1 1 
 1 1 
 1 1 
 4 3 
 9 5 
 4 3 
 1 1 
 4 3 
 1 1 
 1 1 
 1 1 
 1 1 
 4 3 
 1 1 
 1 1 
 1 1 
 4 3 
 1 1 
 1 1 
 9 5 
 4 3 
 1 1 
 4 3 
 1 1 
 1 1 
 1 1 
 1 1 
 4 3 
 1 1 
 1 1 
 1 1 
 1 1 
 4 3 
 1 1 
 1 1 
 4 3 
 1 1 
 8 5 
 4 3 
 1 1 
 1 1 
 1 1 
 1 1 
 4 3 
 1 1 
 1 1 
 1 1 
 4 3 
 1 1 
 1 1 
 4 3 
 1 1 
 1 1 
 1 1 
 1 1 
 4 3 
 8 5 
 4 3 
 1 1 
 1 1 
 1 1 
 4 3 
 1 1 
 1 1 
 4 3 
 1 1 
 1 1 
 1 1 
 1 1 
 1 1 
 4 3 
 1 1 
 1 1 
 4 3 
 9 5 
 1 1 
 1 1 
 1 1 
 4 3 
 1 1 
 1 1 
 4 3 
 1 1 
 1 1 
 1 1 
 1 1 
 4 3 
 1 1 
 4 3 
 1 1 
 1 1 
 10 5 
 4 3 
 1 1 
 1 1 
 4 3 
 1 1 
 1 1 
 1 1 
 4 3 
 1 1 
 1 1 
 4 3 
 1 1 
 1 1 
 1 1 
 1 1 
 1 1 
 1 1 
 4 3 
 1 1 
 7 4 
 1 1 
 4 3 
 1 1 
 1 1 
 4 3 
 1 1 
 1 1 
 4 3 
 1 1 
 1 1 
 1 1 
 4 3 
 1 1 
 1 1 
 4 3 
 1 1 
 1 1 
 1 1 
 1 1 
 8 5 
 4 3 
 1 1 
 4 3 
 1 1 
 1 1 
 1 1 
 1 1 
 4 3 
 1 1 
 4 3 
 1 1 
 1 1 
 1 1 
 1 1 
 1 1 
 4 3 
 7 4 
 1 1 
 1 1 
 4 3 
 1 1 
 1 1 
 1 1 
 1 1 
 4 3 
 1 1 
 1 1 
 4 3 
 1 1 
 1 1 
 1 1 
 1 1 
 4 3 
 1 1 
 4 3 
 9 5 
 1 1 
 1 1 
 1 1 
 1 1 
 4 3 
 1 1 
 4 3 
 1 1 
 1 1 
 1 1 
 4 3 
 1 1 
 4 3 
 1 1 
 1 1 
 1 1 
 1 1 
 7 4 
 4 3 
 1 1 
 1 1 
 4 3 
 1 1 
 1 1 
 1 1 
 1 1 
 1 1 
 4 3 
 1 1 
 4 3 
 1 1 
 1 1 
 1 1 
 1 1 
 4 3 
 10 5 
 4 3 
 1 1 
 1 1 
 1 1 
 4 3 
 1 1 
 1 1 
 4 3 
 1 1 
 1 1 
 1 1 
 1 1 
 1 1 
 1 1 
 1 1 
 1 1 
 1 1 
 4 3 
 1 1 
 10 5 
 4 3 
 1 1 
 1 1 
 1 1 
 4 3 
 1 1 
 1 1 
 4 3 
 1 1 
 1 1 
 1 1 
 1 1 
 4 3 
 1 1 
 1 1 
 1 1 
 4 3 
 7 4 
 4 3 
 1 1 
 1 1 
 1 1 
 4 3 
 1 1 
 1 1 
 1 1 
 1 1 
 4 3 
 1 1 
 1 1 
 4 3 
 1 1 
 1 1 
 1 1 
 4 3 
 10 5 
 1 1 
 1 1 
 4 3 
 1 1 
 1 1 
 1 1 
 4 3 
 1 1 
 1 1 
 4 3 
 1 1 
 1 1 
 1 1 
 1 1 
 4 3 
 1 1 
 1 1 
 1 1 
 8 5 
 4 3 
 1 1 
 1 1 
 1 1 
 4 3 
 1 1 
 1 1 
 4 3 
 1 1 
 1 1 
 1 1 
 4 3 
 1 1 
 1 1 
 4 3 
 1 1 
 1 1 
 1 1 
 1 1 
 8 5 
 4 3 
 1 1 
 4 3 
 1 1 
 1 1 
 1 1 
 1 1 
 4 3 
 4 3 
 1 1 
 1 1 
 1 1 
 4 3 
 1 1 
 1 1 
 1 1 
 7 4 
 4 3 
 1 1 
 1 1 
 1 1 
 1 1 
 1 1 
 4 3 
 1 1 
 1 1 
 4 3 
 1 1 
 1 1 
 1 1 
 1 1 
 4 3 
 1 1 
 4 3 
 7 4 
 1 1 
 1 1 
 4 3 
 1 1 
 1 1 
 4 3 
 1 1 
 1 1 
 1 1 
 4 3 
 1 1 
 1 1 
 4 3 
 1 1 
 1 1 
 1 1 
 1 1 
 10 5 
 4 3 
 1 1 
 4 3 
 1 1 
 1 1 
 1 1 
 1 1 
 1 1 
 1 1 
 4 3 
 1 1 
 4 3 
 1 1 
 1 1 
 1 1 
 4 3 
 1 1 
 7 4 
 4 3 
 1 1 
 1 1 
 1 1 
 4 3 
 1 1 
 1 1 
 4 3 
 1 1 
 1 1 
 1 1 
 1 1 
 4 3 
 1 1 
 1 1 
 1 1 
 4 3 
 8 5 
 1 1 
 1 1 
 4 3 
 1 1 
 4 3 
 1 1 
 1 1 
 1 1 
 1 1 
 4 3 
 1 1 
 1 1 
 1 1 
 1 1 
 4 3 
 1 1 
 1 1 
 4 3 
 7 4 
 1 1 
 4 3 
 1 1 
 1 1 
 1 1 
 1 1 
 4 3 
 1 1 
 1 1 
 1 1 
 4 3 
 1 1 
 1 1 
 4 3 
 1 1 
 1 1 
 1 1 
 1 1 
 9 5 
 4 3 
 4 3 
 1 1 
 1 1 
 1 1 
 4 3 
 1 1 
 1 1 
 1 1 
 1 1 
 4 3 
 1 1 
 1 1 
 1 1 
 1 1 
 4 3 
 1 1 
 1 1 
 8 5 
 4 3 
 1 1 
 4 3 
 1 1 
 1 1 
 1 1 
 1 1 
 4 3 
 1 1 
 1 1 
 1 1 
 4 3 
 1 1 
 4 3 
 1 1 
 1 1 
 7 4 
 1 1 
 4 3 
 1 1 
 1 1 
 4 3 
 1 1 
 1 1 
 1 1 
 4 3 
 1 1 
 1 1 
 1 1 
 4 3 
 1 1 
 1 1 
 1 1 
 1 1 
 1 1 
 4 3 
 8 5 
 4 3 
 1 1 
 1 1 
 1 1 
 4 3 
 1 1 
 1 1 
 4 3 
 1 1 
 1 1 
 1 1 
 4 3 
 1 1 
 1 1 
 4 3 
 9 5 
 1 1 
 1 1 
 1 1 
 4 3 
 1 1 
 1 1 
 4 3 
 1 1 
 1 1 
 1 1 
 1 1 
 4 3 
 1 1 
 4 3 
 1 1 
 1 1 
 1 1 
 1 1 
 8 5 
 4 3 
 1 1 
 1 1 
 4 3 
 1 1 
 1 1 
 1 1 
 4 3 
 1 1 
 1 1 
 4 3 
 1 1 
 1 1 
 1 1 
 1 1 
 4 3 
 9 5 
 1 1 
 4 3 
 1 1 
 1 1 
 1 1 
 1 1 
 4 3 
 1 1 
 4 3 
 1 1 
 1 1 
 4 3 
 1 1 
 1 1 
 1 1 
 1 1 
 4 3 
 1 1 
 1 1 
 7 4 
 1 1 
 4 3 
 1 1 
 1 1 
 1 1 
 1 1 
 4 3 
 1 1 
 1 1 
 1 1 
 1 1 
 4 3 
 1 1 
 4 3 
 1 1 
 1 1 
 1 1 
 1 1 
 4 3 
 9 5 
 4 3 
 1 1 
 1 1 
 1 1 
 4 3 
 1 1 
 1 1 
 4 3 
 1 1 
 1 1 
 1 1 
 1 1 
 4 3 
 1 1 
 1 1 
 8 5 
 4 3 
 1 1 
 1 1 
 1 1 
 4 3 
 1 1 
 1 1 
 1 1 
 1 1 
 4 3 
 1 1 
 1 1 
 4 3 
 1 1 
 1 1 
 4 3 
 1 1 
 1 1 
 1 1 
 1 1 
 7 4 
 4 3 
 1 1 
 4 3 
 1 1 
 1 1 
 1 1 
 1 1 
 4 3 
 1 1 
 1 1 
 1 1 
 4 3 
 1 1 
 1 1 
 4 3 
 8 5 
 4 3 
 1 1 
 1 1 
 1 1 
 4 3 
 1 1 
 1 1 
 1 1 
 1 1 
 4 3 
 1 1 
 1 1 
 1 1 
 1 1 
 4 3 
 1 1 
 1 1 
 1 1 
 4 3 
 7 4 
 1 1 
 1 1 
 4 3 
 1 1 
 4 3 
 1 1 
 1 1 
 1 1 
 1 1 
 4 3 
 1 1 
 1 1 
 1 1 
 1 1 
 4 3 
 8 5 
 4 3 
 1 1 
 1 1 
 1 1 
 4 3 
 1 1 
 1 1 
 4 3 
 1 1 
 1 1 
 1 1 
 1 1 
 4 3 
 1 1 
 1 1 
 1 1 
 4 3 
 1 1 
 1 1 
 9 5 
 1 1 
 1 1 
 4 3 
 1 1 
 4 3 
 1 1 
 1 1 
 1 1 
 4 3 
 1 1 
 4 3 
 1 1 
 1 1 
 1 1 
 4 3 
 1 1 
 1 1 
 7 4 
 4 3 
 1 1 
 1 1 
 1 1 
 4 3 
 1 1 
 1 1 
 4 3 
 1 1 
 1 1 
 1 1 
 1 1 
 4 3 
 1 1 
 1 1 
 1 1 
 1 1 
 4 3 
 10 5 
 1 1 
 1 1 
 4 3 
 1 1 
 1 1 
 4 3 
 1 1 
 1 1 
 1 1 
 4 3 
 1 1 
 1 1 
 4 3 
 1 1 
 1 1 
 1 1 
 1 1 
 7 4 
 4 3 
 1 1 
 4 3 
 1 1 
 1 1 
 1 1 
 1 1 
 4 3 
 1 1 
 4 3 
 1 1 
 1 1 
 1 1 
 1 1 
 4 3 
 1 1 
 1 1 
 9 5 
 4 3 
 1 1 
 1 1 
 1 1 
 1 1 
 4 3 
 1 1 
 1 1 
 4 3 
 1 1 
 1 1 
 1 1 
 1 1 
 4 3 
 1 1 
 4 3 
 1 1 
 1 1 
 10 5 
 1 1 
 4 3 
 1 1 
 4 3 
 1 1 
 1 1 
 1 1 
 4 3 
 1 1 
 1 1 
 4 3 
 1 1 
 1 1 
 1 1 
 1 1 
 4 3 
 7 4 
 1 1 
 4 3 
 1 1 
 1 1 
 1 1 
 1 1 
 1 1 
 1 1 
 4 3 
 1 1 
 4 3 
 1 1 
 1 1 
 1 1 
 1 1 
 4 3 
 1 1 
 1 1 
 1 1 
 1 1 
 1 1 
 7 4 
 1 1 
 4 3 
 1 1 
 4 3 
 1 1 
 1 1 
 4 3 
 1 1 
 1 1 
 1 1 
 1 1 
 4 3 
 1 1 
 1 1 
 4 3 
 8 5 
 1 1 
 4 3 
 1 1 
 1 1 
 1 1 
 1 1 
 4 3 
 1 1 
 1 1 
 1 1 
 4 3 
 1 1 
 1 1 
 1 1 
 1 1 
 4 3 
 1 1 
 1 1 
 1 1 
 8 5 
 4 3 
 1 1 
 4 3 
 1 1 
 1 1 
 1 1 
 4 3 
 1 1 
 1 1 
 4 3 
 1 1 
 1 1 
 1 1 
 4 3 
 1 1 
 1 1 
 10 5 
 4 3 
 1 1 
 1 1 
 1 1 
 1 1 
 1 1 
 4 3 
 1 1 
 1 1 
 4 3 
 1 1 
 1 1 
 1 1 
 1 1 
 4 3 
 1 1 
 1 1 
 4 3 
 1 1 
 1 1 
 7 4 
 1 1 
 1 1 
 4 3 
 1 1 
 1 1 
 4 3 
 1 1 
 1 1 
 1 1 
 4 3 
 1 1 
 1 1 
 4 3 
 1 1 
 1 1 
 1 1 
 1 1 
 4 3 
 9 5 
 4 3 
 1 1 
 1 1 
 1 1 
 4 3 
 1 1 
 1 1 
 4 3 
 1 1 
 1 1 
 1 1 
 4 3 
 1 1 
 1 1 
 1 1 
 1 1 
 10 5 
 4 3 
 1 1 
 1 1 
 1 1 
 1 1 
 4 3 
 1 1 
 1 1 
 4 3 
 1 1 
 1 1 
 1 1 
 1 1 
 4 3 
 1 1 
 4 3 
 1 1 
 1 1 
 9 5 
 4 3 
 1 1 
 1 1 
 4 3 
 1 1 
 1 1 
 1 1 
 4 3 
 1 1 
 1 1 
 4 3 
 1 1 
 1 1 
 1 1 
 1 1 
 4 3 
 7 4 
 1 1 
 4 3 
 1 1 
 1 1 
 1 1 
 1 1 
 1 1 
 4 3 
 1 1 
 1 1 
 4 3 
 1 1 
 1 1 
 1 1 
 4 3 
 1 1 
 1 1 
 4 3 
 7 4 
 1 1 
 1 1 
 1 1 
 4 3 
 1 1 
 1 1 
 4 3 
 1 1 
 1 1 
 1 1 
 1 1 
 4 3 
 1 1 
 4 3 
 1 1 
 1 1 
 1 1 
 1 1 
 8 5 
 4 3 
 4 3 
 1 1 
 1 1 
 1 1 
 1 1 
 4 3 
 1 1 
 1 1 
 1 1 
 4 3 
 1 1 
 1 1 
 1 1 
 1 1 
 4 3 
 1 1 
 9 5 
 4 3 
 1 1 
 1 1 
 1 1 
 1 1 
 4 3 
 1 1 
 4 3 
 1 1 
 1 1 
 1 1 
 1 1 
 4 3 
 1 1 
 1 1 
 1 1 
 4 3 
 1 1 
 7 4 
 4 3 
 1 1 
 1 1 
 1 1 
 4 3 
 1 1 
 1 1 
 4 3 
 1 1 
 1 1 
 1 1 
 1 1 
 4 3 
 1 1 
 1 1 
 1 1 
 1 1 
 4 3 
 10 5 
 4 3 
 1 1 
 1 1 
 1 1 
 4 3 
 1 1 
 1 1 
 1 1 
 1 1 
 4 3 
 1 1 
 1 1 
 4 3 
 1 1 
 1 1 
 1 1 
 7 4 
 4 3 
 1 1 
 1 1 
 4 3 
 1 1 
 1 1 
 1 1 
 4 3 
 1 1 
 1 1 
 4 3 
 1 1 
 1 1 
 1 1 
 1 1 
 1 1 
 1 1 
 4 3 
 8 5 
 4 3 
 1 1 
 1 1 
 1 1 
 4 3 
 1 1 
 1 1 
 4 3 
 1 1 
 1 1 
 1 1 
 4 3 
 1 1 
 1 1 
 4 3 
 1 1 
 8 5 
 1 1 
 1 1 
 1 1 
 1 1 
 4 3 
 1 1 
 1 1 
 4 3 
 1 1 
 1 1 
 1 1 
 1 1 
 4 3 
 1 1 
 4 3 
 1 1 
 1 1 
 1 1 
 1 1 
 4 3 
 7 4 
 1 1 
 1 1 
 4 3 
 1 1 
 1 1 
 1 1 
 4 3 
 1 1 
 1 1 
 4 3 
 1 1 
 1 1 
 1 1 
 1 1 
 4 3 
 1 1 
 10 5 
 4 3 
 1 1 
 1 1 
 4 3 
 1 1 
 1 1 
 4 3 
 1 1 
 1 1 
 1 1 
 4 3 
 1 1 
 1 1 
 4 3 
 1 1 
 1 1 
 1 1 
 1 1 
 7 4 
 4 3 
 1 1 
 1 1 
 1 1 
 1 1 
 4 3 
 1 1 
 1 1 
 1 1 
 1 1 
 4 3 
 1 1 
 4 3 
 1 1 
 1 1 
 1 1 
 1 1 
 4 3 
 7 4 
 4 3 
 1 1 
 1 1 
 1 1 
 4 3 
 1 1 
 1 1 
 4 3 
 1 1 
 1 1 
 1 1 
 1 1 
 4 3 
 1 1 
 1 1 
 1 1 
 4 3 
 7 4 
 1 1 
 1 1 
 4 3 
 1 1 
 1 1 
 4 3 
 1 1 
 1 1 
 1 1 
 1 1 
 4 3 
 1 1 
 1 1 
 4 3 
 1 1 
 1 1 
 1 1 
 1 1 
 9 5 
 4 3 
 1 1 
 4 3 
 1 1 
 1 1 
 1 1 
 1 1 
 4 3 
 1 1 
 4 3 
 1 1 
 1 1 
 1 1 
 1 1 
 4 3 
 7 4 
 4 3 
 1 1 
 1 1 
 1 1 
 4 3 
 1 1 
 1 1 
 1 1 
 4 3 
 1 1 
 1 1 
 1 1 
 1 1 
 1 1 
 4 3 
 1 1 
 1 1 
 1 1 
 4 3 
 8 5 
 1 1 
 1 1 
 4 3 
 1 1 
 4 3 
 1 1 
 1 1 
 1 1 
 1 1 
 4 3 
 1 1 
 1 1 
 1 1 
 4 3 
 1 1 
 4 3 
 1 1 
 10 5 
 4 3 
 1 1 
 1 1 
 1 1 
 1 1 
 4 3 
 1 1 
 1 1 
 1 1 
 4 3 
 1 1 
 1 1 
 1 1 
 1 1 
 4 3 
 1 1 
 1 1 
 1 1 
 1 1 
 7 4 
 4 3 
 4 3 
 1 1 
 1 1 
 1 1 
 4 3 
 1 1 
 1 1 
 4 3 
 1 1 
 1 1 
 1 1 
 4 3 
 1 1 
 1 1 
 8 5 
 4 3 
 1 1 
 1 1 
 1 1 
 4 3 
 1 1 
 1 1 
 4 3 
 1 1 
 1 1 
 1 1 
 1 1 
 4 3 
 1 1 
 1 1 
 1 1 
 1 1 
 4 3 
 9 5 
 1 1 
 1 1 
 4 3 
 1 1 
 1 1 
 4 3 
 1 1 
 1 1 
 1 1 
 4 3 
 1 1 
 1 1 
 4 3 
 1 1 
 1 1 
 1 1 
 1 1 
 4 3 
 9 5 
 1 1 
 4 3 
 1 1 
 1 1 
 1 1 
 1 1 
 4 3 
 1 1 
 4 3 
 1 1 
 1 1 
 4 3 
 1 1 
 1 1 
 1 1 
 1 1 
 7 4 
 4 3 
 1 1 
 1 1 
 1 1 
 1 1 
 4 3 
 1 1 
 1 1 
 4 3 
 1 1 
 1 1 
 1 1 
 1 1 
 4 3 
 1 1 
 4 3 
 1 1 
 1 1 
 10 5 
 4 3 
 1 1 
 1 1 
 4 3 
 1 1 
 1 1 
 1 1 
 4 3 
 1 1 
 1 1 
 4 3 
 1 1 
 1 1 
 1 1 
 1 1 
 4 3 
 1 1 
 1 1 
 1 1 
 1 1 
 1 1 
 8 5 
 1 1 
 4 3 
 1 1 
 4 3 
 1 1 
 1 1 
 1 1 
 1 1 
 1 1 
 1 1 
 1 1 
 4 3 
 1 1 
 1 1 
 1 1 
 4 3 
 1 1 
 1 1 
 10 5 
 4 3 
 1 1 
 1 1 
 4 3 
 1 1 
 1 1 
 1 1 
 4 3 
 1 1 
 1 1 
 4 3 
 1 1 
 1 1 
 1 1 
 1 1 
 4 3 
 9 5 
 1 1 
 4 3 
 1 1 
 1 1 
 1 1 
 1 1 
 4 3 
 1 1 
 4 3 
 1 1 
 1 1 
 1 1 
 1 1 
 4 3 
 1 1 
 1 1 
 1 1 
 4 3 
 1 1 
 7 4 
 1 1 
 1 1 
 1 1 
 1 1 
 4 3 
 1 1 
 1 1 
 4 3 
 1 1 
 1 1 
 1 1 
 1 1 
 4 3 
 1 1 
 4 3 
 1 1 
 1 1 
 1 1 
 1 1 
 7 4 
 4 3 
 4 3 
 1 1 
 1 1 
 1 1 
 4 3 
 1 1 
 1 1 
 4 3 
 1 1 
 1 1 
 1 1 
 1 1 
 4 3 
 1 1 
 1 1 
 7 4 
 4 3 
 1 1 
 1 1 
 1 1 
 1 1 
 1 1 
 4 3 
 1 1 
 4 3 
 1 1 
 1 1 
 1 1 
 1 1 
 4 3 
 1 1 
 1 1 
 1 1 
 1 1 
 4 3 
 10 5 
 4 3 
 1 1 
 4 3 
 1 1 
 1 1 
 1 1 
 1 1 
 4 3 
 1 1 
 1 1 
 1 1 
 4 3 
 1 1 
 1 1 
 4 3 
 7 4 
 1 1 
 4 3 
 1 1 
 1 1 
 1 1 
 1 1 
 1 1 
 4 3 
 1 1 
 1 1 
 1 1 
 4 3 
 1 1 
 1 1 
 4 3 
 1 1 
 1 1 
 1 1 
 8 5 
 4 3 
 1 1 
 1 1 
 4 3 
 1 1 
 1 1 
 1 1 
 4 3 
 1 1 
 1 1 
 4 3 
 1 1 
 1 1 
 1 1 
 1 1 
 4 3 
 7 4 
 4 3 
 1 1 
 1 1 
 1 1 
 4 3 
 1 1 
 1 1 
 1 1 
 1 1 
 4 3 
 1 1 
 1 1 
 1 1 
 1 1 
 4 3 
 1 1 
 1 1 
 4 3 
 9 5 
 1 1 
 1 1 
 1 1 
 4 3 
 1 1 
 1 1 
 4 3 
 1 1 
 1 1 
 1 1 
 1 1 
 4 3 
 1 1 
 4 3 
 1 1 
 1 1 
 1 1 
 4 3 
 1 1 
 7 4 
 4 3 
 1 1 
 1 1 
 1 1 
 4 3 
 1 1 
 1 1 
 1 1 
 4 3 
 1 1 
 1 1 
 1 1 
 1 1 
 1 1 
 4 3 
 1 1 
 10 5 
 4 3 
 1 1 
 1 1 
 1 1 
 4 3 
 1 1 
 4 3 
 1 1 
 1 1 
 1 1 
 4 3 
 1 1 
 1 1 
 4 3 
 1 1 
 1 1 
 1 1 
 1 1 
 7 4 
 4 3 
 1 1 
 4 3 
 1 1 
 1 1 
 1 1 
 1 1 
 4 3 
 1 1 
 1 1 
 4 3 
 1 1 
 1 1 
 1 1 
 1 1 
 1 1 
 4 3 
 9 5 
 4 3 
 1 1 
 1 1 
 1 1 
 4 3 
 1 1 
 1 1 
 4 3 
 1 1 
 1 1 
 1 1 
 1 1 
 4 3 
 1 1 
 1 1 
 1 1 
 4 3 
 9 5 
 1 1 
 1 1 
 4 3 
 1 1 
 4 3 
 1 1 
 1 1 
 1 1 
 1 1 
 4 3 
 1 1 
 1 1 
 1 1 
 1 1 
 4 3 
 1 1 
 1 1 
 4 3 
 9 5 
 1 1 
 1 1 
 4 3 
 1 1 
 1 1 
 1 1 
 1 1 
 4 3 
 1 1 
 4 3 
 1 1 
 1 1 
 1 1 
 1 1 
 4 3 
 1 1 
 7 4 
 1 1 
 1 1 
 4 3 
 1 1 
 1 1 
 4 3 
 1 1 
 1 1 
 1 1 
 1 1 
 4 3 
 1 1 
 1 1 
 4 3 
 1 1 
 1 1 
 1 1 
 4 3 
 1 1 
 1 1 
 10 5 
 4 3 
 1 1 
 1 1 
 1 1 
 1 1 
 4 3 
 1 1 
 1 1 
 1 1 
 1 1 
 4 3 
 1 1 
 1 1 
 1 1 
 1 1 
 4 3 
 1 1 
 4 3 
 9 5 
 4 3 
 1 1 
 1 1 
 1 1 
 1 1 
 4 3 
 1 1 
 1 1 
 1 1 
 4 3 
 1 1 
 1 1 
 4 3 
 1 1 
 1 1 
 1 1 
 1 1 
 1 1 
 10 5 
 4 3 
 1 1 
 1 1 
 4 3 
 1 1 
 1 1 
 1 1 
 1 1 
 4 3 
 1 1 
 1 1 
 4 3 
 1 1 
 1 1 
 1 1 
 4 3 
 1 1 
 1 1 
 10 5 
 4 3 
 1 1 
 1 1 
 1 1 
 4 3 
 1 1 
 1 1 
 4 3 
 1 1 
 1 1 
 1 1 
 1 1 
 4 3 
 1 1 
 4 3 
 7 4 
 1 1 
 1 1 
 4 3 
 1 1 
 1 1 
 4 3 
 1 1 
 1 1 
 1 1 
 1 1 
 1 1 
 4 3 
 1 1 
 1 1 
 1 1 
 4 3 
 1 1 
 1 1 
 1 1 
 4 3 
 7 4 
 1 1 
 1 1 
 4 3 
 1 1 
 1 1 
 1 1 
 1 1 
 4 3 
 1 1 
 4 3 
 1 1 
 1 1 
 1 1 
 1 1 
 4 3 
 7 4 
 4 3 
 1 1 
 1 1 
 1 1 
 4 3 
 1 1 
 1 1 
 4 3 
 1 1 
 1 1 
 1 1 
 1 1 
 4 3 
 1 1 
 1 1 
 1 1 
 1 1 
 4 3 
 1 1 
 1 1 
 8 5 
 4 3 
 1 1 
 1 1 
 4 3 
 1 1 
 1 1 
 1 1 
 4 3 
 1 1 
 1 1 
 4 3 
 1 1 
 1 1 
 1 1 
 4 3 
 1 1 
 8 5 
 1 1 
 4 3 
 1 1 
 1 1 
 1 1 
 1 1 
 4 3 
 1 1 
 4 3 
 1 1 
 1 1 
 1 1 
 1 1 
 4 3 
 1 1 
 1 1 
 1 1 
 4 3 
 1 1 
 10 5 
 1 1 
 1 1 
 4 3 
 1 1 
 1 1 
 4 3 
 1 1 
 1 1 
 1 1 
 1 1 
 4 3 
 1 1 
 4 3 
 1 1 
 1 1 
 1 1 
 1 1 
 7 4 
 4 3 
 1 1 
 4 3 
 1 1 
 1 1 
 1 1 
 1 1 
 4 3 
 4 3 
 1 1 
 1 1 
 1 1 
 1 1 
 1 1 
 4 3 
 1 1 
 1 1 
 9 5 
 4 3 
 1 1 
 1 1 
 1 1 
 1 1 
 1 1 
 1 1 
 1 1 
 4 3 
 1 1 
 1 1 
 1 1 
 4 3 
 1 1 
 1 1 
 1 1 
 1 1 
 4 3 
 1 1 
 4 3 
 1 1 
 7 4 
 1 1 
 4 3 
 1 1 
 1 1 
 4 3 
 1 1 
 1 1 
 1 1 
 4 3 
 1 1 
 1 1 
 4 3 
 1 1 
 1 1 
 1 1 
 1 1 
 4 3 
 10 5 
 1 1 
 4 3 
 1 1 
 1 1 
 1 1 
 1 1 
 4 3 
 1 1 
 1 1 
 4 3 
 1 1 
 1 1 
 1 1 
 1 1 
 1 1 
 1 1 
 1 1 
 1 1 
 4 3 
 1 1 
 1 1 
 10 5 
 4 3 
 1 1 
 1 1 
 4 3 
 1 1 
 1 1 
 1 1 
 1 1 
 4 3 
 1 1 
 1 1 
 1 1 
 4 3 
 1 1 
 1 1 
 4 3 
 7 4 
 1 1 
 4 3 
 1 1 
 1 1 
 1 1 
 1 1 
 4 3 
 1 1 
 1 1 
 1 1 
 1 1 
 4 3 
 1 1 
 4 3 
 1 1 
 1 1 
 1 1 
 9 5 
 4 3 
 1 1 
 1 1 
 1 1 
 4 3 
 1 1 
 4 3 
 1 1 
 1 1 
 1 1 
 1 1 
 4 3 
 1 1 
 1 1 
 1 1 
 4 3 
 9 5 
 1 1 
 4 3 
 1 1 
 1 1 
 1 1 
 4 3 
 1 1 
 1 1 
 4 3 
 1 1 
 1 1 
 1 1 
 4 3 
 1 1 
 1 1 
 4 3 
 1 1 
 8 5 
 1 1 
 1 1 
 4 3 
 1 1 
 1 1 
 1 1 
 1 1 
 1 1 
 1 1 
 4 3 
 1 1 
 1 1 
 1 1 
 4 3 
 1 1 
 1 1 
 4 3 
 1 1 
 1 1 
 1 1 
 4 3 
 10 5 
 1 1 
 4 3 
 1 1 
 1 1 
 1 1 
 4 3 
 1 1 
 1 1 
 4 3 
 1 1 
 1 1 
 1 1 
 4 3 
 1 1 
 1 1 
 10 5 
 4 3 
 1 1 
 1 1 
 1 1 
 1 1 
 4 3 
 1 1 
 1 1 
 4 3 
 1 1 
 1 1 
 1 1 
 1 1 
 4 3 
 1 1 
 1 1 
 4 3 
 1 1 
 1 1 
 1 1 
 8 5 
 4 3 
 1 1 
 1 1 
 4 3 
 1 1 
 1 1 
 1 1 
 1 1 
 1 1 
 4 3 
 1 1 
 1 1 
 4 3 
 1 1 
 1 1 
 1 1 
 1 1 
 4 3 
 10 5 
 4 3 
 1 1 
 1 1 
 1 1 
 4 3 
 1 1 
 1 1 
 1 1 
 4 3 
 1 1 
 1 1 
 1 1 
 1 1 
 1 1 
 4 3 
 1 1 
 1 1 
 4 3 
 8 5 
 1 1 
 1 1 
 1 1 
 1 1 
 4 3 
 1 1 
 4 3 
 1 1 
 1 1 
 1 1 
 4 3 
 1 1 
 4 3 
 1 1 
 1 1 
 1 1 
 8 5 
 4 3 
 1 1 
 1 1 
 4 3 
 1 1 
 1 1 
 1 1 
 1 1 
 1 1 
 4 3 
 1 1 
 1 1 
 4 3 
 1 1 
 1 1 
 1 1 
 1 1 
 1 1 
 1 1 
 4 3 
 10 5 
 4 3 
 1 1 
 1 1 
 1 1 
 4 3 
 1 1 
 1 1 
 4 3 
 1 1 
 1 1 
 1 1 
 4 3 
 1 1 
 1 1 
 4 3 
 1 1 
 8 5 
 1 1 
 1 1 
 1 1 
 4 3 
 1 1 
 4 3 
 1 1 
 1 1 
 1 1 
 1 1 
 4 3 
 1 1 
 4 3 
 1 1 
 1 1 
 1 1 
 1 1 
 1 1 
 4 3 
 10 5 
 1 1 
 4 3 
 1 1 
 1 1 
 1 1 
 4 3 
 1 1 
 1 1 
 4 3 
 1 1 
 1 1 
 1 1 
 1 1 
 4 3 
 1 1 
 7 4 
 4 3 
 1 1 
 1 1 
 1 1 
 1 1 
 4 3 
 1 1 
 4 3 
 1 1 
 1 1 
 1 1 
 4 3 
 1 1 
 1 1 
 1 1 
 4 3 
 1 1 
 1 1 
 10 5 
 4 3 
 1 1 
 1 1 
 1 1 
 1 1 
 4 3 
 1 1 
 1 1 
 1 1 
 1 1 
 4 3 
 1 1 
 4 3 
 1 1 
 1 1 
 1 1 
 1 1 
 4 3 
 7 4 
 4 3 
 1 1 
 1 1 
 1 1 
 4 3 
 1 1 
 1 1 
 1 1 
 1 1 
 4 3 
 1 1 
 1 1 
 4 3 
 1 1 
 1 1 
 1 1 
 8 5 
 4 3 
 1 1 
 1 1 
 4 3 
 1 1 
 1 1 
 1 1 
 1 1 
 4 3 
 1 1 
 1 1 
 1 1 
 4 3 
 1 1 
 1 1 
 1 1 
 4 3 
 1 1 
 1 1 
 8 5 
 4 3 
 1 1 
 4 3 
 1 1 
 1 1 
 1 1 
 1 1 
 4 3 
 1 1 
 1 1 
 1 1 
 4 3 
 1 1 
 1 1 
 4 3 
 1 1 
 10 5 
 1 1 
 1 1 
 1 1 
 4 3 
 4 3 
 1 1 
 1 1 
 1 1 
 1 1 
 1 1 
 4 3 
 1 1 
 1 1 
 1 1 
 4 3 
 1 1 
 1 1 
 1 1 
 4 3 
 8 5 
 1 1 
 1 1 
 4 3 
 1 1 
 1 1 
 1 1 
 4 3 
 1 1 
 1 1 
 4 3 
 1 1 
 1 1 
 1 1 
 1 1 
 4 3 
 1 1 
 4 3 
 7 4 
 1 1 
 1 1 
 4 3 
 1 1 
 1 1 
 4 3 
 1 1 
 1 1 
 1 1 
 4 3 
 1 1 
 1 1 
 1 1 
 1 1 
 4 3 
 1 1 
 1 1 
 1 1 
 1 1 
 8 5 
 4 3 
 1 1 
 4 3 
 1 1 
 1 1 
 1 1 
 4 3 
 1 1 
 4 3 
 1 1 
 1 1 
 1 1 
 4 3 
 1 1 
 1 1 
 8 5 
 4 3 
 1 1 
 1 1 
 1 1 
 4 3 
 1 1 
 1 1 
 4 3 
 1 1 
 1 1 
 1 1 
 1 1 
 4 3 
 1 1 
 1 1 
 1 1 
 1 1 
 4 3 
 1 1 
 8 5 
 1 1 
 4 3 
 1 1 
 1 1 
 4 3 
 1 1 
 1 1 
 1 1 
 4 3 
 1 1 
 1 1 
 4 3 
 1 1 
 1 1 
 1 1 
 1 1 
 4 3 
 10 5 
 1 1 
 4 3 
 1 1 
 1 1 
 1 1 
 1 1 
 4 3 
 1 1 
 4 3 
 1 1 
 1 1 
 1 1 
 1 1 
 4 3 
 1 1 
 1 1 
 8 5 
 4 3 
 1 1 
 1 1 
 1 1 
 1 1 
 4 3 
 1 1 
 1 1 
 4 3 
 1 1 
 1 1 
 1 1 
 1 1 
 4 3 
 1 1 
 4 3 
 1 1 
 1 1 
 7 4 
 1 1 
 4 3 
 1 1 
 4 3 
 1 1 
 1 1 
 1 1 
 4 3 
 1 1 
 1 1 
 1 1 
 1 1 
 4 3 
 1 1 
 1 1 
 4 3 
 1 1 
 8 5 
 4 3 
 1 1 
 1 1 
 1 1 
 1 1 
 1 1 
 1 1 
 4 3 
 1 1 
 4 3 
 1 1 
 1 1 
 1 1 
 1 1 
 4 3 
 1 1 
 1 1 
 1 1 
 1 1 
 4 3 
 7 4 
 4 3 
 1 1 
 1 1 
 1 1 
 4 3 
 1 1 
 1 1 
 4 3 
 1 1 
 1 1 
 1 1 
 4 3 
 1 1 
 1 1 
 8 5 
 4 3 
 1 1 
 1 1 
 1 1 
 4 3 
 1 1 
 1 1 
 1 1 
 1 1 
 4 3 
 1 1 
 1 1 
 4 3 
 1 1 
 1 1 
 4 3 
 1 1 
 1 1 
 1 1 
 10 5 
 4 3 
 1 1 
 1 1 
 4 3 
 1 1 
 1 1 
 1 1 
 4 3 
 1 1 
 1 1 
 1 1 
 1 1 
 1 1 
 1 1 
 1 1 
 4 3 
 1 1 
 8 5 
 4 3 
 1 1 
 1 1 
 1 1 
 1 1 
 4 3 
 1 1 
 4 3 
 1 1 
 1 1 
 1 1 
 1 1 
 4 3 
 1 1 
 1 1 
 4 3 
 1 1 
 1 1 
 1 1 
 1 1 
 9 5 
 4 3 
 1 1 
 1 1 
 4 3 
 1 1 
 1 1 
 1 1 
 4 3 
 1 1 
 1 1 
 4 3 
 1 1 
 1 1 
 1 1 
 1 1 
 4 3 
 7 4 
 1 1 
 4 3 
 1 1 
 1 1 
 4 3 
 1 1 
 1 1 
 4 3 
 1 1 
 1 1 
 1 1 
 4 3 
 1 1 
 1 1 
 1 1 
 4 3 
 1 1 
 9 5 
 1 1 
 1 1 
 1 1 
 1 1 
 4 3 
 1 1 
 4 3 
 1 1 
 1 1 
 1 1 
 1 1 
 4 3 
 1 1 
 4 3 
 1 1 
 1 1 
 1 1 
 9 5 
 4 3 
 1 1 
 4 3 
 1 1 
 1 1 
 1 1 
 1 1 
 4 3 
 1 1 
 1 1 
 1 1 
 4 3 
 1 1 
 1 1 
 4 3 
 1 1 
 10 5 
 4 3 
 1 1 
 1 1 
 1 1 
 1 1 
 1 1 
 1 1 
 4 3 
 1 1 
 4 3 
 1 1 
 1 1 
 4 3 
 1 1 
 1 1 
 1 1 
 1 1 
 4 3 
 1 1 
 1 1 
 9 5 
 4 3 
 1 1 
 1 1 
 1 1 
 4 3 
 1 1 
 1 1 
 4 3 
 1 1 
 1 1 
 1 1 
 4 3 
 1 1 
 1 1 
 4 3 
 9 5 
 1 1 
 1 1 
 1 1 
 4 3 
 1 1 
 1 1 
 4 3 
 1 1 
 1 1 
 1 1 
 1 1 
 1 1 
 4 3 
 1 1 
 1 1 
 4 3 
 1 1 
 1 1 
 1 1 
 8 5 
 4 3 
 1 1 
 1 1 
 4 3 
 1 1 
 1 1 
 1 1 
 1 1 
 1 1 
 4 3 
 1 1 
 1 1 
 4 3 
 1 1 
 1 1 
 1 1 
 1 1 
 4 3 
 8 5 
 4 3 
 1 1 
 1 1 
 1 1 
 4 3 
 1 1 
 1 1 
 4 3 
 1 1 
 1 1 
 1 1 
 1 1 
 1 1 
 1 1 
 4 3 
 1 1 
 1 1 
 4 3 
 9 5 
 1 1 
 1 1 
 1 1 
 4 3 
 1 1 
 1 1 
 1 1 
 4 3 
 1 1 
 1 1 
 1 1 
 4 3 
 1 1 
 1 1 
 4 3 
 1 1 
 1 1 
 1 1 
 9 5 
 4 3 
 1 1 
 1 1 
 4 3 
 1 1 
 1 1 
 1 1 
 4 3 
 1 1 
 1 1 
 4 3 
 1 1 
 1 1 
 1 1 
 1 1 
 1 1 
 4 3 
 1 1 
 1 1 
 7 4 
 4 3 
 1 1 
 1 1 
 1 1 
 1 1 
 4 3 
 1 1 
 1 1 
 4 3 
 1 1 
 1 1 
 1 1 
 4 3 
 1 1 
 1 1 
 4 3 
 1 1 
 1 1 
 9 5 
 1 1 
 1 1 
 4 3 
 1 1 
 4 3 
 1 1 
 1 1 
 1 1 
 1 1 
 4 3 
 4 3 
 1 1 
 1 1 
 1 1 
 4 3 
 1 1 
 1 1 
 1 1 
 9 5 
 1 1 
 4 3 
 1 1 
 1 1 
 1 1 
 1 1 
 1 1 
 4 3 
 1 1 
 1 1 
 4 3 
 1 1 
 1 1 
 1 1 
 1 1 
 4 3 
 1 1 
 4 3 
 9 5 
 1 1 
 1 1 
 4 3 
 1 1 
 1 1 
 4 3 
 1 1 
 1 1 
 1 1 
 4 3 
 1 1 
 1 1 
 4 3 
 1 1 
 1 1 
 1 1 
 1 1 
 8 5 
 4 3 
 1 1 
 4 3 
 1 1 
 1 1 
 1 1 
 1 1 
 1 1 
 1 1 
 4 3 
 1 1 
 4 3 
 1 1 
 1 1 
 4 3 
 1 1 
 1 1 
 7 4 
 4 3 
 1 1 
 1 1 
 1 1 
 4 3 
 1 1 
 1 1 
 4 3 
 1 1 
 1 1 
 1 1 
 1 1 
 4 3 
 1 1 
 4 3 
 1 1 
 1 1 
 10 5 
 1 1 
 1 1 
 4 3 
 4 3 
 1 1 
 1 1 
 1 1 
 1 1 
 1 1 
 4 3 
 1 1 
 1 1 
 4 3 
 1 1 
 1 1 
 1 1 
 1 1 
 4 3 
 10 5 
 1 1 
 4 3 
 1 1 
 1 1 
 1 1 
 1 1 
 4 3 
 1 1 
 4 3 
 1 1 
 1 1 
 1 1 
 1 1 
 4 3 
 1 1 
 1 1 
 10 5 
 4 3 
 1 1 
 1 1 
 4 3 
 1 1 
 1 1 
 1 1 
 4 3 
 1 1 
 1 1 
 1 1 
 1 1 
 4 3 
 1 1 
 1 1 
 1 1 
 1 1 
 4 3 
 9 5 
 1 1 
 1 1 
 4 3 
 1 1 
 4 3 
 1 1 
 1 1 
 1 1 
 4 3 
 1 1 
 1 1 
 1 1 
 4 3 
 1 1 
 1 1 
 4 3 
 1 1 
 7 4 
 4 3 
 1 1 
 1 1 
 1 1 
 1 1 
 4 3 
 1 1 
 1 1 
 1 1 
 4 3 
 1 1 
 1 1 
 1 1 
 4 3 
 1 1 
 1 1 
 1 1 
 1 1 
 1 1 
 4 3 
 8 5 
 4 3 
 1 1 
 1 1 
 1 1 
 4 3 
 1 1 
 1 1 
 4 3 
 1 1 
 1 1 
 1 1 
 4 3 
 1 1 
 1 1 
 10 5 
 4 3 
 1 1 
 1 1 
 1 1 
 4 3 
 1 1 
 1 1 
 4 3 
 1 1 
 1 1 
 1 1 
 1 1 
 4 3 
 1 1 
 4 3 
 1 1 
 1 1 
 1 1 
 1 1 
 7 4 
 4 3 
 1 1 
 1 1 
 4 3 
 1 1 
 1 1 
 1 1 
 4 3 
 1 1 
 1 1 
 4 3 
 1 1 
 1 1 
 1 1 
 1 1 
 4 3 
 9 5 
 1 1 
 4 3 
 1 1 
 1 1 
 1 1 
 1 1 
 4 3 
 4 3 
 1 1 
 1 1 
 1 1 
 4 3 
 1 1 
 1 1 
 4 3 
 1 1 
 9 5 
 1 1 
 1 1 
 1 1 
 1 1 
 1 1 
 4 3 
 1 1 
 1 1 
 1 1 
 4 3 
 1 1 
 1 1 
 1 1 
 1 1 
 4 3 
 1 1 
 4 3 
 1 1 
 1 1 
 8 5 
 4 3 
 1 1 
 1 1 
 4 3 
 1 1 
 1 1 
 1 1 
 4 3 
 1 1 
 1 1 
 4 3 
 1 1 
 1 1 
 1 1 
 1 1 
 4 3 
 1 1 
 7 4 
 4 3 
 1 1 
 1 1 
 1 1 
 1 1 
 4 3 
 1 1 
 1 1 
 1 1 
 1 1 
 4 3 
 1 1 
 1 1 
 1 1 
 4 3 
 1 1 
 4 3 
 1 1 
 1 1 
 1 1 
 1 1 
 10 5 
 4 3 
 1 1 
 4 3 
 1 1 
 1 1 
 1 1 
 1 1 
 4 3 
 1 1 
 1 1 
 1 1 
 4 3 
 1 1 
 1 1 
 4 3 
 7 4 
 1 1 
 4 3 
 1 1 
 1 1 
 1 1 
 4 3 
 1 1 
 1 1 
 1 1 
 4 3 
 1 1 
 1 1 
 1 1 
 1 1 
 1 1 
 1 1 
 1 1 
 1 1 
 1 1 
 4 3 
 1 1 
 9 5 
 4 3 
 1 1 
 1 1 
 1 1 
 4 3 
 1 1 
 1 1 
 4 3 
 1 1 
 1 1 
 1 1 
 4 3 
 1 1 
 1 1 
 4 3 
 8 5 
 1 1 
 1 1 
 1 1 
 4 3 
 1 1 
 1 1 
 4 3 
 1 1 
 1 1 
 1 1 
 4 3 
 1 1 
 4 3 
 1 1 
 1 1 
 1 1 
 1 1 
 1 1 
 8 5 
 4 3 
 1 1 
 1 1 
 1 1 
 4 3 
 1 1 
 1 1 
 1 1 
 4 3 
 1 1 
 1 1 
 4 3 
 1 1 
 1 1 
 1 1 
 1 1 
 4 3 
 8 5 
 4 3 
 1 1 
 1 1 
 1 1 
 4 3 
 1 1 
 1 1 
 4 3 
 1 1 
 1 1 
 1 1 
 4 3 
 1 1 
 1 1 
 4 3 
 1 1 
 10 5 
 1 1 
 1 1 
 1 1 
 4 3 
 1 1 
 1 1 
 1 1 
 1 1 
 4 3 
 1 1 
 1 1 
 1 1 
 4 3 
 1 1 
 4 3 
 1 1 
 1 1 
 1 1 
 4 3 
 8 5 
 1 1 
 1 1 
 4 3 
 1 1 
 1 1 
 1 1 
 4 3 
 1 1 
 1 1 
 4 3 
 1 1 
 1 1 
 1 1 
 1 1 
 4 3 
 1 1 
 7 4 
 4 3 
 1 1 
 1 1 
 1 1 
 4 3 
 1 1 
 1 1 
 1 1 
 4 3 
 1 1 
 1 1 
 1 1 
 1 1 
 4 3 
 1 1 
 1 1 
 4 3 
 1 1 
 1 1 
 1 1 
 1 1 
 8 5 
 4 3 
 1 1 
 4 3 
 1 1 
 1 1 
 1 1 
 1 1 
 4 3 
 1 1 
 4 3 
 1 1 
 1 1 
 1 1 
 1 1 
 4 3 
 7 4 
 4 3 
 1 1 
 1 1 
 1 1 
 4 3 
 1 1 
 1 1 
 1 1 
 4 3 
 1 1 
 1 1 
 1 1 
 1 1 
 1 1 
 4 3 
 1 1 
 4 3 
 1 1 
 7 4 
 1 1 
 1 1 
 1 1 
 4 3 
 1 1 
 4 3 
 1 1 
 1 1 
 4 3 
 1 1 
 1 1 
 1 1 
 1 1 
 4 3 
 1 1 
 1 1 
 9 5 
 4 3 
 1 1 
 4 3 
 1 1 
 1 1 
 1 1 
 1 1 
 4 3 
 1 1 
 1 1 
 1 1 
 4 3 
 1 1 
 1 1 
 1 1 
 1 1 
 4 3 
 7 4 
 4 3 
 1 1 
 1 1 
 1 1 
 4 3 
 1 1 
 1 1 
 1 1 
 1 1 
 4 3 
 1 1 
 1 1 
 4 3 
 1 1 
 1 1 
 1 1 
 4 3 
 8 5 
 1 1 
 1 1 
 4 3 
 1 1 
 1 1 
 1 1 
 4 3 
 1 1 
 1 1 
 4 3 
 1 1 
 1 1 
 1 1 
 1 1 
 4 3 
 1 1 
 1 1 
 4 3 
 7 4 
 1 1 
 1 1 
 4 3 
 1 1 
 1 1 
 1 1 
 1 1 
 4 3 
 1 1 
 1 1 
 1 1 
 4 3 
 1 1 
 1 1 
 4 3 
 1 1 
 1 1 
 1 1 
 1 1 
 9 5 
 4 3 
 4 3 
 1 1 
 1 1 
 1 1 
 4 3 
 1 1 
 1 1 
 4 3 
 1 1 
 1 1 
 1 1 
 4 3 
 1 1 
 1 1 
 1 1 
 9 5 
 4 3 
 1 1 
 1 1 
 1 1 
 1 1 
 1 1 
 4 3 
 1 1 
 1 1 
 4 3 
 1 1 
 1 1 
 1 1 
 1 1 
 4 3 
 1 1 
 4 3 
 1 1 
 9 5 
 1 1 
 4 3 
 1 1 
 1 1 
 4 3 
 1 1 
 1 1 
 1 1 
 4 3 
 1 1 
 1 1 
 4 3 
 1 1 
 1 1 
 1 1 
 1 1 
 4 3 
 7 4 
 1 1 
 4 3 
 1 1 
 1 1 
 1 1 
 1 1 
 1 1 
 4 3 
 1 1 
 4 3 
 1 1 
 1 1 
 1 1 
 4 3 
 1 1 
 1 1 
 4 3 
 7 4 
 1 1 
 1 1 
 1 1 
 4 3 
 1 1 
 1 1 
 4 3 
 1 1 
 1 1 
 1 1 
 1 1 
 4 3 
 1 1 
 4 3 
 1 1 
 1 1 
 10 5 
 1 1 
 4 3 
 1 1 
 4 3 
 1 1 
 1 1 
 1 1 
 1 1 
 1 1 
 4 3 
 1 1 
 1 1 
 4 3 
 1 1 
 1 1 
 1 1 
 1 1 
 4 3 
 1 1 
 7 4 
 4 3 
 1 1 
 1 1 
 1 1 
 1 1 
 4 3 
 1 1 
 4 3 
 1 1 
 1 1 
 1 1 
 1 1 
 4 3 
 1 1 
 1 1 
 1 1 
 1 1 
 4 3 
 10 5 
 4 3 
 1 1 
 1 1 
 1 1 
 4 3 
 1 1 
 1 1 
 1 1 
 4 3 
 1 1 
 1 1 
 1 1 
 1 1 
 1 1 
 4 3 
 1 1 
 1 1 
 9 5 
 4 3 
 1 1 
 4 3 
 1 1 
 1 1 
 4 3 
 1 1 
 1 1 
 1 1 
 1 1 
 4 3 
 1 1 
 1 1 
 4 3 
 1 1 
 1 1 
 1 1 
 10 5 
 4 3 
 1 1 
 1 1 
 4 3 
 1 1 
 1 1 
 1 1 
 4 3 
 1 1 
 1 1 
 4 3 
 1 1 
 1 1 
 1 1 
 1 1 
 1 1 
 1 1 
 4 3 
 8 5 
 4 3 
 1 1 
 1 1 
 1 1 
 4 3 
 1 1 
 1 1 
 4 3 
 1 1 
 1 1 
 1 1 
 4 3 
 1 1 
 1 1 
 4 3 
 10 5 
 1 1 
 1 1 
 1 1 
 4 3 
 1 1 
 1 1 
 4 3 
 1 1 
 1 1 
 1 1 
 1 1 
 4 3 
 1 1 
 4 3 
 1 1 
 1 1 
 1 1 
 1 1 
 8 5 
 4 3 
 1 1 
 1 1 
 4 3 
 1 1 
 1 1 
 1 1 
 4 3 
 1 1 
 1 1 
 4 3 
 1 1 
 1 1 
 1 1 
 1 1 
 4 3 
 1 1 
 9 5 
 4 3 
 1 1 
 1 1 
 1 1 
 4 3 
 1 1 
 4 3 
 1 1 
 1 1 
 1 1 
 4 3 
 1 1 
 1 1 
 4 3 
 1 1 
 1 1 
 1 1 
 1 1 
 7 4 
 4 3 
 1 1 
 1 1 
 1 1 
 1 1 
 4 3 
 1 1 
 1 1 
 1 1 
 1 1 
 4 3 
 1 1 
 4 3 
 1 1 
 1 1 
 1 1 
 1 1 
 4 3 
 10 5 
 4 3 
 1 1 
 1 1 
 1 1 
 4 3 
 1 1 
 1 1 
 4 3 
 1 1 
 1 1 
 1 1 
 1 1 
 4 3 
 1 1 
 1 1 
 1 1 
 4 3 
 9 5 
 1 1 
 1 1 
 4 3 
 1 1 
 1 1 
 1 1 
 4 3 
 1 1 
 1 1 
 1 1 
 4 3 
 1 1 
 1 1 
 4 3 
 1 1 
 1 1 
 1 1 
 1 1 
 7 4 
 4 3 
 1 1 
 4 3 
 1 1 
 1 1 
 1 1 
 1 1 
 4 3 
 1 1 
 4 3 
 1 1 
 1 1 
 1 1 
 1 1 
 1 1 
 1 1 
 1 1 
 1 1 
 1 1 
 10 5 
 4 3 
 1 1 
 4 3 
 1 1 
 1 1 
 1 1 
 4 3 
 1 1 
 1 1 
 4 3 
 1 1 
 1 1 
 1 1 
 1 1 
 4 3 
 1 1 
 1 1 
 10 5 
 4 3 
 1 1 
 4 3 
 1 1 
 1 1 
 1 1 
 1 1 
 4 3 
 1 1 
 1 1 
 1 1 
 4 3 
 1 1 
 1 1 
 4 3 
 1 1 
 9 5 
 1 1 
 1 1 
 4 3 
 1 1 
 4 3 
 1 1 
 1 1 
 1 1 
 4 3 
 1 1 
 1 1 
 4 3 
 1 1 
 1 1 
 1 1 
 1 1 
 1 1 
 1 1 
 4 3 
 10 5 
 1 1 
 1 1 
 4 3 
 1 1 
 1 1 
 1 1 
 4 3 
 1 1 
 1 1 
 4 3 
 1 1 
 1 1 
 1 1 
 1 1 
 4 3 
 1 1 
 4 3 
 9 5 
 1 1 
 1 1 
 4 3 
 1 1 
 1 1 
 4 3 
 1 1 
 1 1 
 1 1 
 4 3 
 1 1 
 1 1 
 4 3 
 1 1 
 1 1 
 1 1 
 1 1 
 8 5 
 4 3 
 1 1 
 1 1 
 1 1 
 4 3 
 1 1 
 1 1 
 1 1 
 4 3 
 1 1 
 1 1 
 4 3 
 1 1 
 1 1 
 1 1 
 4 3 
 1 1 
 1 1 
 7 4 
 4 3 
 1 1 
 1 1 
 1 1 
 1 1 
 1 1 
 4 3 
 1 1 
 1 1 
 4 3 
 1 1 
 1 1 
 1 1 
 1 1 
 4 3 
 1 1 
 4 3 
 1 1 
 8 5 
 1 1 
 4 3 
 1 1 
 1 1 
 1 1 
 4 3 
 1 1 
 1 1 
 1 1 
 1 1 
 1 1 
 4 3 
 1 1 
 1 1 
 4 3 
 1 1 
 1 1 
 1 1 
 1 1 
 9 5 
 4 3 
 1 1 
 4 3 
 1 1 
 1 1 
 1 1 
 1 1 
 4 3 
 1 1 
 4 3 
 1 1 
 1 1 
 1 1 
 4 3 
 1 1 
 7 4 
 4 3 
 1 1 
 1 1 
 1 1 
 4 3 
 1 1 
 1 1 
 4 3 
 1 1 
 1 1 
 1 1 
 1 1 
 1 1 
 1 1 
 1 1 
 4 3 
 1 1 
 1 1 
 1 1 
 4 3 
 1 1 
 1 1 
 8 5 
 4 3 
 1 1 
 1 1 
 4 3 
 1 1 
 1 1 
 1 1 
 4 3 
 1 1 
 1 1 
 4 3 
 1 1 
 1 1 
 1 1 
 1 1 
 4 3 
 8 5 
 1 1 
 4 3 
 1 1 
 1 1 
 1 1 
 1 1 
 4 3 
 1 1 
 4 3 
 1 1 
 1 1 
 1 1 
 1 1 
 4 3 
 1 1 
 1 1 
 1 1 
 4 3 
 7 4 
 1 1 
 1 1 
 1 1 
 1 1 
 4 3 
 1 1 
 1 1 
 4 3 
 1 1 
 1 1 
 1 1 
 1 1 
 4 3 
 1 1 
 4 3 
 1 1 
 1 1 
 1 1 
 7 4 
 4 3 
 1 1 
 4 3 
 1 1 
 1 1 
 1 1 
 4 3 
 1 1 
 1 1 
 4 3 
 1 1 
 1 1 
 1 1 
 1 1 
 4 3 
 1 1 
 1 1 
 8 5 
 4 3 
 1 1 
 1 1 
 1 1 
 1 1 
 1 1 
 4 3 
 1 1 
 4 3 
 1 1 
 1 1 
 1 1 
 1 1 
 4 3 
 1 1 
 1 1 
 1 1 
 4 3 
 1 1 
 9 5 
 4 3 
 1 1 
 4 3 
 1 1 
 1 1 
 1 1 
 1 1 
 4 3 
 1 1 
 1 1 
 1 1 
 4 3 
 1 1 
 1 1 
 4 3 
 7 4 
 1 1 
 4 3 
 1 1 
 1 1 
 1 1 
 1 1 
 4 3 
 1 1 
 1 1 
 1 1 
 1 1 
 4 3 
 1 1 
 1 1 
 4 3 
 1 1 
 1 1 
 1 1 
 8 5 
 4 3 
 1 1 
 1 1 
 4 3 
 1 1 
 1 1 
 1 1 
 4 3 
 1 1 
 1 1 
 4 3 
 1 1 
 1 1 
 1 1 
 1 1 
 4 3 
 7 4 
 4 3 
 1 1 
 1 1 
 1 1 
 4 3 
 1 1 
 1 1 
 1 1 
 1 1 
 4 3 
 1 1 
 1 1 
 1 1 
 1 1 
 4 3 
 1 1 
 1 1 
 4 3 
 10 5 
 1 1 
 4 3 
 1 1 
 1 1 
 1 1 
 1 1 
 4 3 
 1 1 
 1 1 
 1 1 
 1 1 
 4 3 
 1 1 
 4 3 
 1 1 
 1 1 
 4 3 
 9 5 
 1 1 
 1 1 
 4 3 
 1 1 
 1 1 
 1 1 
 4 3 
 1 1 
 1 1 
 1 1 
 1 1 
 4 3 
 1 1 
 1 1 
 1 1 
 1 1 
 4 3 
 1 1 
 9 5 
 4 3 
 1 1 
 1 1 
 4 3 
 1 1 
 1 1 
 4 3 
 1 1 
 1 1 
 1 1 
 4 3 
 1 1 
 1 1 
 4 3 
 1 1 
 1 1 
 1 1 
 1 1 
 9 5 
 4 3 
 1 1 
 4 3 
 1 1 
 1 1 
 1 1 
 1 1 
 4 3 
 1 1 
 1 1 
 4 3 
 1 1 
 1 1 
 1 1 
 1 1 
 1 1 
 4 3 
 10 5 
 4 3 
 1 1 
 1 1 
 1 1 
 4 3 
 1 1 
 1 1 
 4 3 
 1 1 
 1 1 
 1 1 
 1 1 
 4 3 
 1 1 
 1 1 
 1 1 
 4 3 
 8 5 
 1 1 
 1 1 
 4 3 
 1 1 
 4 3 
 1 1 
 1 1 
 1 1 
 1 1 
 4 3 
 1 1 
 1 1 
 1 1 
 4 3 
 1 1 
 1 1 
 1 1 
 1 1 
 1 1 
 8 5 
 4 3 
 1 1 
 1 1 
 4 3 
 1 1 
 1 1 
 1 1 
 1 1 
 4 3 
 1 1 
 4 3 
 1 1 
 1 1 
 1 1 
 1 1 
 4 3 
 8 5 
 4 3 
 1 1 
 1 1 
 1 1 
 4 3 
 1 1 
 1 1 
 4 3 
 1 1 
 1 1 
 1 1 
 1 1 
 4 3 
 1 1 
 1 1 
 1 1 
 4 3 
 8 5 
 1 1 
 1 1 
 4 3 
 1 1 
 1 1 
 1 1 
 1 1 
 4 3 
 1 1 
 1 1 
 1 1 
 4 3 
 1 1 
 4 3 
 1 1 
 1 1 
 1 1 
 1 1 
 4 3 
 8 5 
 1 1 
 4 3 
 1 1 
 1 1 
 1 1 
 1 1 
 4 3 
 1 1 
 4 3 
 1 1 
 1 1 
 1 1 
 1 1 
 4 3 
 1 1 
 1 1 
 1 1 
 1 1 
 9 5 
 4 3 
 1 1 
 1 1 
 4 3 
 1 1 
 1 1 
 1 1 
 4 3 
 1 1 
 1 1 
 1 1 
 1 1 
 4 3 
 1 1 
 1 1 
 1 1 
 4 3 
 1 1 
 1 1 
 10 5 
 4 3 
 1 1 
 4 3 
 1 1 
 1 1 
 1 1 
 1 1 
 4 3 
 1 1 
 1 1 
 1 1 
 1 1 
 4 3 
 1 1 
 4 3 
 9 5 
 1 1 
 1 1 
 4 3 
 1 1 
 1 1 
 4 3 
 1 1 
 1 1 
 1 1 
 1 1 
 4 3 
 1 1 
 1 1 
 1 1 
 1 1 
 1 1 
 1 1 
 1 1 
 1 1 
 4 3 
 1 1 
 9 5 
 4 3 
 1 1 
 1 1 
 1 1 
 1 1 
 4 3 
 1 1 
 1 1 
 1 1 
 4 3 
 1 1 
 1 1 
 1 1 
 1 1 
 4 3 
 1 1 
 4 3 
 9 5 
 1 1 
 1 1 
 4 3 
 1 1 
 1 1 
 4 3 
 1 1 
 1 1 
 1 1 
 4 3 
 1 1 
 1 1 
 4 3 
 1 1 
 1 1 
 1 1 
 1 1 
 9 5 
 4 3 
 1 1 
 1 1 
 1 1 
 4 3 
 1 1 
 1 1 
 1 1 
 1 1 
 1 1 
 4 3 
 1 1 
 4 3 
 1 1 
 1 1 
 1 1 
 4 3 
 1 1 
 1 1 
 8 5 
 4 3 
 1 1 
 1 1 
 1 1 
 4 3 
 1 1 
 1 1 
 4 3 
 1 1 
 1 1 
 1 1 
 1 1 
 4 3 
 1 1 
 4 3 
 1 1 
 1 1 
 7 4 
 1 1 
 4 3 
 1 1 
 4 3 
 1 1 
 1 1 
 1 1 
 1 1 
 1 1 
 1 1 
 1 1 
 4 3 
 1 1 
 1 1 
 1 1 
 4 3 
 1 1 
 1 1 
 1 1 
 4 3 
 8 5 
 1 1 
 1 1 
 4 3 
 1 1 
 1 1 
 1 1 
 1 1 
 4 3 
 1 1 
 4 3 
 1 1 
 1 1 
 4 3 
 1 1 
 1 1 
 4 3 
 10 5 
 1 1 
 1 1 
 1 1 
 4 3 
 1 1 
 1 1 
 4 3 
 1 1 
 1 1 
 1 1 
 1 1 
 4 3 
 1 1 
 1 1 
 1 1 
 1 1 
 4 3 
 1 1 
 1 1 
 9 5 
 4 3 
 1 1 
 1 1 
 4 3 
 1 1 
 1 1 
 1 1 
 4 3 
 1 1 
 1 1 
 4 3 
 1 1 
 1 1 
 1 1 
 4 3 
 1 1 
 1 1 
 7 4 
 4 3 
 1 1 
 1 1 
 1 1 
 1 1 
 4 3 
 1 1 
 4 3 
 1 1 
 1 1 
 1 1 
 1 1 
 4 3 
 1 1 
 1 1 
 4 3 
 1 1 
 1 1 
 10 5 
 1 1 
 1 1 
 4 3 
 1 1 
 1 1 
 4 3 
 1 1 
 1 1 
 1 1 
 1 1 
 4 3 
 1 1 
 4 3 
 1 1 
 1 1 
 1 1 
 1 1 
 4 3 
 7 4 
 1 1 
 4 3 
 1 1 
 1 1 
 1 1 
 4 3 
 1 1 
 4 3 
 1 1 
 1 1 
 1 1 
 1 1 
 1 1 
 4 3 
 1 1 
 1 1 
 1 1 
 7 4 
 4 3 
 1 1 
 1 1 
 1 1 
 1 1 
 1 1 
 4 3 
 1 1 
 4 3 
 1 1 
 1 1 
 1 1 
 1 1 
 4 3 
 1 1 
 4 3 
 1 1 
 1 1 
 10 5 
 4 3 
 1 1 
 1 1 
 4 3 
 1 1 
 1 1 
 1 1 
 1 1 
 4 3 
 1 1 
 1 1 
 1 1 
 4 3 
 1 1 
 1 1 
 4 3 
 10 5 
 1 1 
 4 3 
 1 1 
 1 1 
 1 1 
 1 1 
 1 1 
 1 1 
 4 3 
 1 1 
 4 3 
 1 1 
 1 1 
 1 1 
 4 3 
 1 1 
 1 1 
 1 1 
 4 3 
 9 5 
 1 1 
 1 1 
 4 3 
 1 1 
 1 1 
 1 1 
 4 3 
 1 1 
 1 1 
 4 3 
 1 1 
 1 1 
 1 1 
 4 3 
 1 1 
 1 1 
 10 5 
 4 3 
 1 1 
 1 1 
 1 1 
 4 3 
 1 1 
 1 1 
 1 1 
 4 3 
 1 1 
 1 1 
 1 1 
 1 1 
 4 3 
 1 1 
 1 1 
 4 3 
 1 1 
 8 5 
 4 3 
 1 1 
 1 1 
 1 1 
 1 1 
 4 3 
 1 1 
 1 1 
 1 1 
 1 1 
 1 1 
 4 3 
 1 1 
 1 1 
 4 3 
 1 1 
 1 1 
 1 1 
 1 1 
 4 3 
 9 5 
 4 3 
 1 1 
 1 1 
 1 1 
 4 3 
 1 1 
 1 1 
 1 1 
 4 3 
 1 1 
 1 1 
 1 1 
 1 1 
 1 1 
 4 3 
 1 1 
 1 1 
 10 5 
 4 3 
 1 1 
 1 1 
 1 1 
 4 3 
 1 1 
 1 1 
 1 1 
 4 3 
 1 1 
 1 1 
 1 1 
 4 3 
 1 1 
 1 1 
 4 3 
 1 1 
 1 1 
 1 1 
 9 5 
 4 3 
 1 1 
 1 1 
 4 3 
 1 1 
 1 1 
 1 1 
 4 3 
 1 1 
 1 1 
 4 3 
 1 1 
 1 1 
 1 1 
 1 1 
 1 1 
 1 1 
 4 3 
 1 1 
 1 1 
 10 5 
 4 3 
 1 1 
 1 1 
 1 1 
 1 1 
 4 3 
 1 1 
 1 1 
 4 3 
 1 1 
 1 1 
 1 1 
 4 3 
 1 1 
 1 1 
 4 3 
 10 5 
 1 1 
 1 1 
 1 1 
 4 3 
 1 1 
 1 1 
 4 3 
 1 1 
 1 1 
 1 1 
 4 3 
 1 1 
 4 3 
 1 1 
 1 1 
 1 1 
 9 5 
 4 3 
 1 1 
 1 1 
 1 1 
 1 1 
 4 3 
 1 1 
 1 1 
 1 1 
 1 1 
 4 3 
 1 1 
 1 1 
 4 3 
 1 1 
 1 1 
 1 1 
 1 1 
 4 3 
 10 5 
 4 3 
 1 1 
 1 1 
 1 1 
 4 3 
 1 1 
 1 1 
 4 3 
 1 1 
 1 1 
 1 1 
 4 3 
 1 1 
 1 1 
 4 3 
 1 1 
 1 1 
 7 4 
 1 1 
 1 1 
 4 3 
 1 1 
 1 1 
 4 3 
 1 1 
 1 1 
 1 1 
 1 1 
 1 1 
 4 3 
 1 1 
 4 3 
 1 1 
 1 1 
 1 1 
 4 3 
 1 1 
 9 5 
 4 3 
 1 1 
 1 1 
 1 1 
 4 3 
 1 1 
 1 1 
 4 3 
 1 1 
 1 1 
 1 1 
 1 1 
 4 3 
 1 1 
 8 5 
 4 3 
 1 1 
 1 1 
 1 1 
 1 1 
 4 3 
 1 1 
 4 3 
 1 1 
 1 1 
 1 1 
 1 1 
 1 1 
 4 3 
 1 1 
 1 1 
 4 3 
 1 1 
 1 1 
 1 1 
 1 1 
 10 5 
 4 3 
 1 1 
 4 3 
 1 1 
 1 1 
 1 1 
 1 1 
 4 3 
 1 1 
 4 3 
 1 1 
 1 1 
 1 1 
 1 1 
 4 3 
 7 4 
 4 3 
 1 1 
 1 1 
 1 1 
 4 3 
 1 1 
 1 1 
 1 1 
 1 1 
 4 3 
 1 1 
 1 1 
 1 1 
 1 1 
 4 3 
 1 1 
 1 1 
 4 3 
 1 1 
 1 1 
 9 5 
 1 1 
 1 1 
 4 3 
 1 1 
 4 3 
 1 1 
 1 1 
 1 1 
 4 3 
 1 1 
 1 1 
 1 1 
 4 3 
 1 1 
 1 1 
 4 3 
 8 5 
 1 1 
 4 3 
 1 1 
 1 1 
 1 1 
 1 1 
 4 3 
 1 1 
 1 1 
 1 1 
 4 3 
 1 1 
 1 1 
 1 1 
 4 3 
 1 1 
 1 1 
 7 4 
 4 3 
 1 1 
 1 1 
 1 1 
 1 1 
 1 1 
 1 1 
 1 1 
 1 1 
 1 1 
 1 1 
 4 3 
 1 1 
 4 3 
 1 1 
 1 1 
 1 1 
 1 1 
 4 3 
 10 5 
 4 3 
 1 1 
 1 1 
 1 1 
 4 3 
 1 1 
 1 1 
 4 3 
 1 1 
 1 1 
 1 1 
 4 3 
 1 1 
 1 1 
 4 3 
 1 1 
 1 1 
 9 5 
 1 1 
 1 1 
 4 3 
 1 1 
 4 3 
 1 1 
 1 1 
 1 1 
 1 1 
 4 3 
 1 1 
 1 1 
 4 3 
 1 1 
 1 1 
 1 1 
 4 3 
 1 1 
 1 1 
 10 5 
 4 3 
 1 1 
 1 1 
 1 1 
 4 3 
 1 1 
 1 1 
 4 3 
 1 1 
 1 1 
 1 1 
 1 1 
 4 3 
 1 1 
 4 3 
 8 5 
 1 1 
 1 1 
 4 3 
 1 1 
 1 1 
 4 3 
 1 1 
 1 1 
 1 1 
 1 1 
 1 1 
 4 3 
 1 1 
 1 1 
 4 3 
 1 1 
 1 1 
 1 1 
 1 1 
 7 4 
 4 3 
 1 1 
 4 3 
 1 1 
 1 1 
 1 1 
 1 1 
 4 3 
 1 1 
 4 3 
 1 1 
 1 1 
 1 1 
 1 1 
 4 3 
 8 5 
 4 3 
 1 1 
 1 1 
 1 1 
 1 1 
 4 3 
 1 1 
 4 3 
 1 1 
 1 1 
 1 1 
 1 1 
 1 1 
 4 3 
 1 1 
 1 1 
 1 1 
 4 3 
 1 1 
 1 1 
 8 5 
 1 1 
 4 3 
 1 1 
 4 3 
 1 1 
 1 1 
 1 1 
 4 3 
 1 1 
 1 1 
 1 1 
 1 1 
 4 3 
 1 1 
 1 1 
 4 3 
 9 5 
 1 1 
 4 3 
 1 1 
 1 1 
 1 1 
 1 1 
 4 3 
 1 1 
 1 1 
 1 1 
 4 3 
 1 1 
 1 1 
 4 3 
 1 1 
 1 1 
 1 1 
 1 1 
 7 4 
 4 3 
 1 1 
 1 1 
 4 3 
 1 1 
 1 1 
 1 1 
 4 3 
 1 1 
 1 1 
 4 3 
 1 1 
 1 1 
 1 1 
 4 3 
 1 1 
 1 1 
 7 4 
 4 3 
 1 1 
 1 1 
 1 1 
 1 1 
 1 1 
 4 3 
 1 1 
 1 1 
 4 3 
 1 1 
 1 1 
 1 1 
 1 1 
 4 3 
 4 3 
 1 1 
 1 1 
 7 4 
 1 1 
 1 1 
 4 3 
 1 1 
 1 1 
 1 1 
 1 1 
 4 3 
 1 1 
 1 1 
 1 1 
 4 3 
 1 1 
 1 1 
 4 3 
 1 1 
 1 1 
 1 1 
 1 1 
 4 3 
 7 4 
 4 3 
 1 1 
 1 1 
 1 1 
 4 3 
 1 1 
 1 1 
 4 3 
 1 1 
 1 1 
 1 1 
 4 3 
 1 1 
 1 1 
 10 5 
 4 3 
 1 1 
 1 1 
 1 1 
 4 3 
 1 1 
 1 1 
 1 1 
 1 1 
 4 3 
 1 1 
 1 1 
 1 1 
 1 1 
 4 3 
 1 1 
 4 3 
 1 1 
 1 1 
 9 5 
 4 3 
 1 1 
 1 1 
 4 3 
 1 1 
 1 1 
 1 1 
 4 3 
 1 1 
 1 1 
 4 3 
 1 1 
 1 1 
 1 1 
 1 1 
 4 3 
 10 5 
 1 1 
 4 3 
 1 1 
 1 1 
 1 1 
 1 1 
 4 3 
 1 1 
 1 1 
 4 3 
 1 1 
 1 1 
 1 1 
 1 1 
 4 3 
 1 1 
 1 1 
 4 3 
 9 5 
 1 1 
 1 1 
 1 1 
 4 3 
 1 1 
 1 1 
 4 3 
 1 1 
 1 1 
 1 1 
 1 1 
 4 3 
 1 1 
 4 3 
 1 1 
 1 1 
 1 1 
 1 1 
 9 5 
 4 3 
 4 3 
 1 1 
 1 1 
 1 1 
 4 3 
 1 1 
 1 1 
 1 1 
 1 1 
 4 3 
 1 1 
 1 1 
 1 1 
 1 1 
 4 3 
 1 1 
 10 5 
 4 3 
 1 1 
 1 1 
 1 1 
 1 1 
 4 3 
 1 1 
 4 3 
 1 1 
 1 1 
 1 1 
 1 1 
 4 3 
 1 1 
 1 1 
 1 1 
 4 3 
 1 1 
 9 5 
 4 3 
 1 1 
 4 3 
 1 1 
 1 1 
 1 1 
 1 1 
 4 3 
 1 1 
 1 1 
 1 1 
 1 1 
 4 3 
 1 1 
 1 1 
 1 1 
 4 3 
 9 5 
 4 3 
 1 1 
 1 1 
 1 1 
 4 3 
 1 1 
 1 1 
 1 1 
 1 1 
 4 3 
 1 1 
 1 1 
 4 3 
 1 1 
 1 1 
 1 1 
 7 4 
 4 3 
 1 1 
 1 1 
 4 3 
 1 1 
 1 1 
 1 1 
 4 3 
 1 1 
 1 1 
 4 3 
 1 1 
 1 1 
 1 1 
 1 1 
 4 3 
 1 1 
 1 1 
 7 4 
 4 3 
 1 1 
 1 1 
 1 1 
 1 1 
 4 3 
 1 1 
 1 1 
 4 3 
 1 1 
 1 1 
 1 1 
 4 3 
 1 1 
 1 1 
 4 3 
 1 1 
 9 5 
 1 1 
 1 1 
 1 1 
 1 1 
 4 3 
 1 1 
 1 1 
 4 3 
 1 1 
 1 1 
 1 1 
 1 1 
 4 3 
 4 3 
 1 1 
 1 1 
 1 1 
 4 3 
 8 5 
 1 1 
 1 1 
 4 3 
 1 1 
 1 1 
 1 1 
 1 1 
 1 1 
 1 1 
 4 3 
 1 1 
 1 1 
 4 3 
 1 1 
 1 1 
 1 1 
 1 1 
 4 3 
 1 1 
 10 5 
 4 3 
 1 1 
 1 1 
 4 3 
 1 1 
 1 1 
 4 3 
 1 1 
 1 1 
 1 1 
 4 3 
 1 1 
 1 1 
 4 3 
 1 1 
 1 1 
 1 1 
 1 1 
 10 5 
 4 3 
 1 1 
 4 3 
 1 1 
 1 1 
 1 1 
 1 1 
 1 1 
 1 1 
 4 3 
 1 1 
 4 3 
 1 1 
 1 1 
 1 1 
 4 3 
 1 1 
 8 5 
 4 3 
 1 1 
 1 1 
 1 1 
 4 3 
 1 1 
 1 1 
 4 3 
 1 1 
 1 1 
 1 1 
 1 1 
 4 3 
 1 1 
 4 3 
 1 1 
 9 5 
 1 1 
 1 1 
 1 1 
 4 3 
 1 1 
 4 3 
 1 1 
 1 1 
 1 1 
 1 1 
 4 3 
 1 1 
 1 1 
 4 3 
 1 1 
 1 1 
 1 1 
 1 1 
 9 5 
 4 3 
 1 1 
 4 3 
 1 1 
 1 1 
 1 1 
 1 1 
 4 3 
 1 1 
 4 3 
 1 1 
 1 1 
 1 1 
 1 1 
 4 3 
 8 5 
 4 3 
 1 1 
 1 1 
 1 1 
 4 3 
 1 1 
 1 1 
 1 1 
 1 1 
 4 3 
 1 1 
 1 1 
 1 1 
 1 1 
 4 3 
 1 1 
 1 1 
 1 1 
 1 1 
 4 3 
 8 5 
 1 1 
 1 1 
 4 3 
 1 1 
 4 3 
 1 1 
 1 1 
 1 1 
 1 1 
 4 3 
 1 1 
 1 1 
 1 1 
 4 3 
 1 1 
 4 3 
 9 5 
 1 1 
 4 3 
 1 1 
 1 1 
 1 1 
 1 1 
 4 3 
 1 1 
 1 1 
 1 1 
 1 1 
 1 1 
 1 1 
 4 3 
 1 1 
 1 1 
 1 1 
 4 3 
 7 4 
 1 1 
 1 1 
 4 3 
 1 1 
 1 1 
 1 1 
 1 1 
 4 3 
 1 1 
 1 1 
 1 1 
 1 1 
 4 3 
 1 1 
 1 1 
 1 1 
 4 3 
 1 1 
 4 3 
 7 4 
 1 1 
 1 1 
 1 1 
 4 3 
 1 1 
 1 1 
 4 3 
 1 1 
 1 1 
 1 1 
 4 3 
 1 1 
 1 1 
 4 3 
 1 1 
 1 1 
 1 1 
 1 1 
 9 5 
 4 3 
 1 1 
 4 3 
 1 1 
 1 1 
 1 1 
 1 1 
 4 3 
 1 1 
 1 1 
 4 3 
 1 1 
 1 1 
 1 1 
 4 3 
 1 1 
 1 1 
 8 5 
 4 3 
 1 1 
 1 1 
 1 1 
 4 3 
 1 1 
 1 1 
 4 3 
 1 1 
 1 1 
 1 1 
 1 1 
 4 3 
 1 1 
 4 3 
 1 1 
 1 1 
 10 5 
 4 3 
 1 1 
 1 1 
 4 3 
 1 1 
 1 1 
 1 1 
 1 1 
 4 3 
 1 1 
 1 1 
 1 1 
 4 3 
 1 1 
 1 1 
 1 1 
 1 1 
 4 3 
 7 4 
 1 1 
 4 3 
 1 1 
 1 1 
 1 1 
 1 1 
 4 3 
 1 1 
 4 3 
 1 1 
 1 1 
 1 1 
 4 3 
 1 1 
 1 1 
 1 1 
 7 4 
 4 3 
 1 1 
 1 1 
 4 3 
 1 1 
 4 3 
 1 1 
 1 1 
 1 1 
 1 1 
 4 3 
 1 1 
 1 1 
 1 1 
 1 1 
 4 3 
 1 1 
 1 1 
 7 4 
 4 3 
 1 1 
 1 1 
 4 3 
 1 1 
 1 1 
 1 1 
 4 3 
 1 1 
 1 1 
 1 1 
 1 1 
 4 3 
 1 1 
 1 1 
 4 3 
 1 1 
 8 5 
 4 3 
 1 1 
 1 1 
 1 1 
 1 1 
 4 3 
 1 1 
 1 1 
 1 1 
 4 3 
 1 1 
 1 1 
 4 3 
 1 1 
 1 1 
 1 1 
 1 1 
 1 1 
 4 3 
 1 1 
 7 4 
 4 3 
 1 1 
 1 1 
 1 1 
 4 3 
 1 1 
 1 1 
 4 3 
 1 1 
 1 1 
 1 1 
 4 3 
 1 1 
 1 1 
 9 5 
 4 3 
 1 1 
 1 1 
 1 1 
 4 3 
 1 1 
 1 1 
 1 1 
 1 1 
 4 3 
 1 1 
 1 1 
 1 1 
 4 3 
 1 1 
 4 3 
 1 1 
 1 1 
 1 1 
 8 5 
 4 3 
 1 1 
 1 1 
 1 1 
 1 1 
 4 3 
 1 1 
 1 1 
 1 1 
 4 3 
 1 1 
 1 1 
 4 3 
 1 1 
 1 1 
 1 1 
 1 1 
 4 3 
 10 5 
 4 3 
 1 1 
 1 1 
 1 1 
 4 3 
 1 1 
 1 1 
 4 3 
 1 1 
 1 1 
 1 1 
 4 3 
 1 1 
 1 1 
 4 3 
 7 4 
 1 1 
 1 1 
 1 1 
 1 1 
 1 1 
 4 3 
 1 1 
 1 1 
 1 1 
 1 1 
 4 3 
 1 1 
 1 1 
 1 1 
 1 1 
 4 3 
 1 1 
 4 3 
 1 1 
 1 1 
 9 5 
 4 3 
 1 1 
 1 1 
 4 3 
 1 1 
 1 1 
 1 1 
 4 3 
 1 1 
 1 1 
 4 3 
 1 1 
 1 1 
 1 1 
 1 1 
 4 3 
 8 5 
 1 1 
 4 3 
 1 1 
 1 1 
 1 1 
 1 1 
 4 3 
 1 1 
 1 1 
 4 3 
 1 1 
 1 1 
 1 1 
 1 1 
 4 3 
 1 1 
 1 1 
 4 3 
 1 1 
 1 1 
 9 5 
 1 1 
 1 1 
 4 3 
 1 1 
 4 3 
 1 1 
 1 1 
 1 1 
 1 1 
 4 3 
 1 1 
 4 3 
 1 1 
 1 1 
 1 1 
 1 1 
 4 3 
 9 5 
 4 3 
 1 1 
 1 1 
 1 1 
 4 3 
 1 1 
 1 1 
 1 1 
 4 3 
 1 1 
 1 1 
 1 1 
 1 1 
 1 1 
 4 3 
 1 1 
 9 5 
 4 3 
 1 1 
 1 1 
 1 1 
 1 1 
 4 3 
 1 1 
 4 3 
 1 1 
 1 1 
 1 1 
 1 1 
 4 3 
 1 1 
 1 1 
 1 1 
 4 3 
 1 1 
 9 5 
 4 3 
 1 1 
 4 3 
 1 1 
 1 1 
 1 1 
 1 1 
 4 3 
 1 1 
 1 1 
 1 1 
 4 3 
 1 1 
 1 1 
 1 1 
 1 1 
 4 3 
 7 4 
 1 1 
 4 3 
 1 1 
 1 1 
 4 3 
 1 1 
 1 1 
 1 1 
 1 1 
 4 3 
 1 1 
 1 1 
 4 3 
 1 1 
 1 1 
 1 1 
 4 3 
 8 5 
 1 1 
 1 1 
 4 3 
 1 1 
 1 1 
 1 1 
 4 3 
 1 1 
 1 1 
 4 3 
 1 1 
 1 1 
 1 1 
 1 1 
 4 3 
 1 1 
 1 1 
 8 5 
 4 3 
 1 1 
 1 1 
 1 1 
 1 1 
 4 3 
 1 1 
 1 1 
 4 3 
 1 1 
 1 1 
 1 1 
 4 3 
 1 1 
 1 1 
 4 3 
 1 1 
 1 1 
 1 1 
 9 5 
 1 1 
 4 3 
 1 1 
 4 3 
 1 1 
 1 1 
 1 1 
 1 1 
 4 3 
 4 3 
 1 1 
 1 1 
 1 1 
 4 3 
 1 1 
 1 1 
 8 5 
 4 3 
 1 1 
 1 1 
 1 1 
 1 1 
 1 1 
 1 1 
 4 3 
 1 1 
 1 1 
 4 3 
 1 1 
 1 1 
 1 1 
 1 1 
 4 3 
 1 1 
 4 3 
 10 5 
 1 1 
 1 1 
 4 3 
 1 1 
 1 1 
 4 3 
 1 1 
 1 1 
 1 1 
 4 3 
 1 1 
 1 1 
 4 3 
 1 1 
 1 1 
 1 1 
 1 1 
 8 5 
 4 3 
 1 1 
 4 3 
 1 1 
 1 1 
 1 1 
 1 1 
 1 1 
 1 1 
 1 1 
 4 3 
 1 1 
 4 3 
 1 1 
 1 1 
 4 3 
 1 1 
 1 1 
 7 4 
 4 3 
 1 1 
 1 1 
 1 1 
 4 3 
 1 1 
 1 1 
 4 3 
 1 1 
 1 1 
 1 1 
 1 1 
 4 3 
 1 1 
 4 3 
 1 1 
 1 1 
 10 5 
 1 1 
 1 1 
 4 3 
 1 1 
 4 3 
 1 1 
 1 1 
 1 1 
 1 1 
 4 3 
 1 1 
 1 1 
 4 3 
 1 1 
 1 1 
 1 1 
 1 1 
 4 3 
 9 5 
 1 1 
 4 3 
 1 1 
 1 1 
 1 1 
 1 1 
 4 3 
 1 1 
 4 3 
 1 1 
 1 1 
 1 1 
 1 1 
 4 3 
 1 1 
 1 1 
 1 1 
 10 5 
 4 3 
 1 1 
 4 3 
 1 1 
 1 1 
 1 1 
 4 3 
 1 1 
 1 1 
 1 1 
 4 3 
 1 1 
 1 1 
 1 1 
 1 1 
 1 1 
 4 3 
 1 1 
 1 1 
 9 5 
 4 3 
 1 1 
 4 3 
 1 1 
 1 1 
 1 1 
 1 1 
 4 3 
 1 1 
 1 1 
 1 1 
 1 1 
 1 1 
 1 1 
 4 3 
 1 1 
 1 1 
 1 1 
 1 1 
 10 5 
 4 3 
 4 3 
 1 1 
 1 1 
 1 1 
 4 3 
 1 1 
 1 1 
 4 3 
 1 1 
 1 1 
 1 1 
 4 3 
 1 1 
 1 1 
 8 5 
 4 3 
 1 1 
 1 1 
 1 1 
 1 1 
 4 3 
 1 1 
 1 1 
 1 1 
 1 1 
 4 3 
 1 1 
 1 1 
 4 3 
 1 1 
 1 1 
 4 3 
 1 1 
 10 5 
 1 1 
 1 1 
 4 3 
 1 1 
 1 1 
 4 3 
 1 1 
 1 1 
 1 1 
 4 3 
 1 1 
 1 1 
 4 3 
 1 1 
 1 1 
 1 1 
 1 1 
 4 3 
 8 5 
 1 1 
 4 3 
 1 1 
 1 1 
 1 1 
 4 3 
 1 1 
 1 1 
 1 1 
 4 3 
 1 1 
 1 1 
 1 1 
 4 3 
 1 1 
 1 1 
 4 3 
 7 4 
 1 1 
 1 1 
 1 1 
 4 3 
 1 1 
 1 1 
 4 3 
 1 1 
 1 1 
 1 1 
 1 1 
 4 3 
 1 1 
 4 3 
 1 1 
 1 1 
 9 5 
 4 3 
 1 1 
 1 1 
 4 3 
 1 1 
 1 1 
 1 1 
 4 3 
 1 1 
 1 1 
 1 1 
 1 1 
 4 3 
 1 1 
 1 1 
 1 1 
 1 1 
 4 3 
 10 5 
 1 1 
 4 3 
 1 1 
 1 1 
 1 1 
 1 1 
 4 3 
 1 1 
 4 3 
 1 1 
 1 1 
 4 3 
 1 1 
 1 1 
 1 1 
 1 1 
 4 3 
 9 5 
 1 1 
 1 1 
 4 3 
 1 1 
 4 3 
 1 1 
 1 1 
 1 1 
 1 1 
 4 3 
 1 1 
 1 1 
 1 1 
 1 1 
 4 3 
 1 1 
 1 1 
 1 1 
 1 1 
 9 5 
 4 3 
 4 3 
 1 1 
 1 1 
 1 1 
 4 3 
 1 1 
 1 1 
 1 1 
 1 1 
 4 3 
 1 1 
 1 1 
 4 3 
 1 1 
 1 1 
 10 5 
 4 3 
 1 1 
 1 1 
 1 1 
 4 3 
 1 1 
 1 1 
 1 1 
 4 3 
 1 1 
 1 1 
 4 3 
 1 1 
 1 1 
 1 1 
 1 1 
 4 3 
 1 1 
 1 1 
 10 5 
 4 3 
 1 1 
 4 3 
 1 1 
 1 1 
 1 1 
 1 1 
 4 3 
 1 1 
 1 1 
 1 1 
 4 3 
 1 1 
 1 1 
 4 3 
 10 5 
 1 1 
 1 1 
 1 1 
 4 3 
 1 1 
 1 1 
 1 1 
 1 1 
 4 3 
 1 1 
 1 1 
 4 3 
 1 1 
 1 1 
 4 3 
 1 1 
 1 1 
 1 1 
 1 1 
 7 4 
 4 3 
 1 1 
 1 1 
 1 1 
 1 1 
 4 3 
 1 1 
 1 1 
 4 3 
 1 1 
 1 1 
 1 1 
 1 1 
 4 3 
 1 1 
 1 1 
 1 1 
 1 1 
 4 3 
 8 5 
 4 3 
 1 1 
 1 1 
 1 1 
 4 3 
 1 1 
 1 1 
 4 3 
 1 1 
 1 1 
 1 1 
 4 3 
 1 1 
 1 1 
 4 3 
 1 1 
 8 5 
 1 1 
 1 1 
 1 1 
 1 1 
 4 3 
 1 1 
 1 1 
 4 3 
 1 1 
 1 1 
 1 1 
 1 1 
 1 1 
 4 3 
 1 1 
 4 3 
 1 1 
 1 1 
 1 1 
 4 3 
 9 5 
 1 1 
 1 1 
 4 3 
 1 1 
 1 1 
 1 1 
 4 3 
 1 1 
 1 1 
 4 3 
 1 1 
 1 1 
 1 1 
 1 1 
 4 3 
 1 1 
 8 5 
 4 3 
 1 1 
 1 1 
 4 3 
 1 1 
 1 1 
 4 3 
 1 1 
 1 1 
 1 1 
 1 1 
 1 1 
 1 1 
 1 1 
 4 3 
 1 1 
 1 1 
 1 1 
 4 3 
 1 1 
 1 1 
 9 5 
 4 3 
 1 1 
 1 1 
 1 1 
 4 3 
 1 1 
 1 1 
 1 1 
 1 1 
 4 3 
 1 1 
 4 3 
 1 1 
 1 1 
 4 3 
 1 1 
 1 1 
 8 5 
 4 3 
 1 1 
 1 1 
 1 1 
 4 3 
 1 1 
 1 1 
 4 3 
 1 1 
 1 1 
 1 1 
 1 1 
 4 3 
 1 1 
 1 1 
 1 1 
 1 1 
 4 3 
 9 5 
 1 1 
 1 1 
 4 3 
 1 1 
 1 1 
 4 3 
 1 1 
 1 1 
 1 1 
 4 3 
 1 1 
 1 1 
 4 3 
 1 1 
 1 1 
 1 1 
 1 1 
 1 1 
 9 5 
 4 3 
 1 1 
 1 1 
 4 3 
 1 1 
 1 1 
 1 1 
 1 1 
 4 3 
 1 1 
 4 3 
 1 1 
 1 1 
 1 1 
 1 1 
 4 3 
 1 1 
 7 4 
 4 3 
 1 1 
 1 1 
 1 1 
 1 1 
 1 1 
 4 3 
 1 1 
 1 1 
 4 3 
 1 1 
 1 1 
 1 1 
 1 1 
 1 1 
 4 3 
 1 1 
 1 1 
 4 3 
 9 5 
 1 1 
 1 1 
 1 1 
 1 1 
 4 3 
 1 1 
 4 3 
 1 1 
 1 1 
 4 3 
 1 1 
 1 1 
 4 3 
 1 1 
 1 1 
 1 1 
 4 3 
 10 5 
 1 1 
 1 1 
 4 3 
 1 1 
 1 1 
 1 1 
 1 1 
 1 1 
 1 1 
 4 3 
 1 1 
 4 3 
 1 1 
 1 1 
 1 1 
 1 1 
 4 3 
 8 5 
 4 3 
 1 1 
 1 1 
 1 1 
 4 3 
 1 1 
 1 1 
 4 3 
 1 1 
 1 1 
 1 1 
 1 1 
 4 3 
 1 1 
 1 1 
 1 1 
 4 3 
 1 1 
 1 1 
 7 4 
 4 3 
 1 1 
 4 3 
 1 1 
 1 1 
 1 1 
 1 1 
 1 1 
 1 1 
 4 3 
 1 1 
 4 3 
 1 1 
 1 1 
 1 1 
 4 3 
 1 1 
 8 5 
 4 3 
 1 1 
 1 1 
 1 1 
 1 1 
 4 3 
 1 1 
 1 1 
 1 1 
 4 3 
 1 1 
 1 1 
 4 3 
 1 1 
 1 1 
 1 1 
 7 4 
 4 3 
 1 1 
 1 1 
 4 3 
 1 1 
 1 1 
 1 1 
 4 3 
 1 1 
 1 1 
 1 1 
 4 3 
 1 1 
 1 1 
 1 1 
 1 1 
 4 3 
 1 1 
 1 1 
 9 5 
 4 3 
 1 1 
 4 3 
 1 1 
 1 1 
 1 1 
 1 1 
 4 3 
 1 1 
 1 1 
 1 1 
 4 3 
 1 1 
 1 1 
 4 3 
 7 4 
 1 1 
 1 1 
 4 3 
 1 1 
 1 1 
 4 3 
 1 1 
 1 1 
 1 1 
 4 3 
 1 1 
 1 1 
 1 1 
 4 3 
 1 1 
 1 1 
 1 1 
 1 1 
 1 1 
 4 3 
 7 4 
 1 1 
 1 1 
 4 3 
 1 1 
 1 1 
 1 1 
 1 1 
 4 3 
 4 3 
 1 1 
 1 1 
 1 1 
 4 3 
 1 1 
 1 1 
 4 3 
 10 5 
 1 1 
 1 1 
 1 1 
 4 3 
 1 1 
 1 1 
 1 1 
 1 1 
 1 1 
 1 1 
 1 1 
 4 3 
 1 1 
 4 3 
 1 1 
 1 1 
 1 1 
 1 1 
 4 3 
 10 5 
 1 1 
 4 3 
 1 1 
 1 1 
 1 1 
 1 1 
 1 1 
 4 3 
 1 1 
 1 1 
 4 3 
 1 1 
 1 1 
 1 1 
 1 1 
 4 3 
 1 1 
 1 1 
 4 3 
 9 5 
 1 1 
 1 1 
 1 1 
 4 3 
 1 1 
 1 1 
 4 3 
 1 1 
 1 1 
 1 1 
 1 1 
 4 3 
 1 1 
 4 3 
 1 1 
 1 1 
 1 1 
 9 5 
 4 3 
 1 1 
 4 3 
 1 1 
 1 1 
 1 1 
 4 3 
 1 1 
 1 1 
 1 1 
 1 1 
 1 1 
 4 3 
 1 1 
 1 1 
 1 1 
 1 1 
 4 3 
 1 1 
 1 1 
 8 5 
 4 3 
 1 1 
 1 1 
 1 1 
 1 1 
 4 3 
 1 1 
 4 3 
 1 1 
 1 1 
 1 1 
 4 3 
 1 1 
 4 3 
 1 1 
 1 1 
 9 5 
 1 1 
 4 3 
 1 1 
 1 1 
 4 3 
 1 1 
 1 1 
 1 1 
 1 1 
 4 3 
 1 1 
 1 1 
 1 1 
 4 3 
 1 1 
 1 1 
 1 1 
 1 1 
 4 3 
 7 4 
 4 3 
 1 1 
 1 1 
 1 1 
 4 3 
 1 1 
 1 1 
 4 3 
 1 1 
 1 1 
 1 1 
 1 1 
 1 1 
 4 3 
 1 1 
 1 1 
 10 5 
 4 3 
 1 1 
 1 1 
 1 1 
 1 1 
 4 3 
 1 1 
 4 3 
 1 1 
 1 1 
 1 1 
 1 1 
 4 3 
 1 1 
 1 1 
 1 1 
 4 3 
 1 1 
 1 1 
 9 5 
 4 3 
 1 1 
 1 1 
 4 3 
 1 1 
 1 1 
 1 1 
 1 1 
 4 3 
 1 1 
 4 3 
 1 1 
 1 1 
 1 1 
 1 1 
 4 3 
 8 5 
 1 1 
 4 3 
 1 1 
 1 1 
 1 1 
 1 1 
 4 3 
 1 1 
 1 1 
 1 1 
 4 3 
 1 1 
 1 1 
 1 1 
 1 1 
 4 3 
 1 1 
 1 1 
 9 5 
 4 3 
 1 1 
 1 1 
 1 1 
 4 3 
 1 1 
 1 1 
 1 1 
 4 3 
 1 1 
 1 1 
 1 1 
 1 1 
 4 3 
 1 1 
 1 1 
 1 1 
 4 3 
 7 4 
 4 3 
 1 1 
 1 1 
 4 3 
 1 1 
 1 1 
 1 1 
 1 1 
 4 3 
 1 1 
 1 1 
 1 1 
 4 3 
 1 1 
 1 1 
 4 3 
 1 1 
 10 5 
 4 3 
 1 1 
 1 1 
 1 1 
 1 1 
 4 3 
 1 1 
 1 1 
 1 1 
 1 1 
 4 3 
 1 1 
 1 1 
 1 1 
 1 1 
 4 3 
 1 1 
 1 1 
 4 3 
 1 1 
 9 5 
 1 1 
 4 3 
 1 1 
 1 1 
 1 1 
 4 3 
 1 1 
 1 1 
 4 3 
 1 1 
 1 1 
 1 1 
 4 3 
 1 1 
 1 1 
 10 5 
 4 3 
 1 1 
 1 1 
 1 1 
 1 1 
 4 3 
 1 1 
 4 3 
 1 1 
 1 1 
 1 1 
 1 1 
 4 3 
 1 1 
 1 1 
 4 3 
 1 1 
 1 1 
 1 1 
 8 5 
 4 3 
 1 1 
 1 1 
 4 3 
 1 1 
 1 1 
 1 1 
 4 3 
 1 1 
 1 1 
 4 3 
 1 1 
 1 1 
 1 1 
 1 1 
 4 3 
 10 5 
 4 3 
 1 1 
 1 1 
 1 1 
 4 3 
 1 1 
 1 1 
 4 3 
 1 1 
 1 1 
 1 1 
 1 1 
 1 1 
 4 3 
 1 1 
 1 1 
 4 3 
 9 5 
 1 1 
 1 1 
 1 1 
 1 1 
 4 3 
 1 1 
 4 3 
 1 1 
 1 1 
 1 1 
 1 1 
 4 3 
 1 1 
 4 3 
 1 1 
 1 1 
 7 4 
 4 3 
 1 1 
 1 1 
 4 3 
 1 1 
 1 1 
 1 1 
 1 1 
 4 3 
 1 1 
 4 3 
 1 1 
 1 1 
 1 1 
 1 1 
 1 1 
 4 3 
 1 1 
 1 1 
 1 1 
 10 5 
 4 3 
 1 1 
 1 1 
 4 3 
 1 1 
 1 1 
 4 3 
 1 1 
 1 1 
 1 1 
 4 3 
 1 1 
 1 1 
 4 3 
 1 1 
 1 1 
 1 1 
 1 1 
 10 5 
 4 3 
 1 1 
 4 3 
 1 1 
 1 1 
 1 1 
 1 1 
 4 3 
 1 1 
 1 1 
 1 1 
 4 3 
 1 1 
 1 1 
 4 3 
 1 1 
 8 5 
 1 1 
 4 3 
 1 1 
 1 1 
 1 1 
 1 1 
 4 3 
 1 1 
 4 3 
 1 1 
 1 1 
 1 1 
 1 1 
 4 3 
 1 1 
 1 1 
 1 1 
 9 5 
 4 3 
 1 1 
 1 1 
 4 3 
 1 1 
 1 1 
 1 1 
 4 3 
 1 1 
 1 1 
 4 3 
 1 1 
 1 1 
 4 3 
 1 1 
 1 1 
 10 5 
 4 3 
 1 1 
 1 1 
 1 1 
 1 1 
 4 3 
 1 1 
 1 1 
 1 1 
 1 1 
 4 3 
 1 1 
 1 1 
 1 1 
 4 3 
 1 1 
 1 1 
 4 3 
 7 4 
 4 3 
 1 1 
 1 1 
 1 1 
 1 1 
 4 3 
 1 1 
 1 1 
 1 1 
 4 3 
 1 1 
 1 1 
 4 3 
 1 1 
 1 1 
 1 1 
 4 3 
 9 5 
 1 1 
 1 1 
 4 3 
 1 1 
 1 1 
 1 1 
 1 1 
 4 3 
 1 1 
 1 1 
 1 1 
 1 1 
 4 3 
 1 1 
 1 1 
 1 1 
 4 3 
 1 1 
 4 3 
 10 5 
 1 1 
 1 1 
 1 1 
 4 3 
 1 1 
 1 1 
 4 3 
 1 1 
 1 1 
 1 1 
 4 3 
 1 1 
 1 1 
 4 3 
 1 1 
 1 1 
 1 1 
 1 1 
 10 5 
 4 3 
 1 1 
 4 3 
 1 1 
 1 1 
 4 3 
 1 1 
 1 1 
 1 1 
 1 1 
 4 3 
 1 1 
 1 1 
 1 1 
 1 1 
 4 3 
 1 1 
 1 1 
 10 5 
 4 3 
 1 1 
 1 1 
 1 1 
 4 3 
 1 1 
 1 1 
 4 3 
 1 1 
 1 1 
 1 1 
 1 1 
 4 3 
 1 1 
 4 3 
 1 1 
 10 5 
 1 1 
 4 3 
 1 1 
 1 1 
 4 3 
 1 1 
 1 1 
 1 1 
 4 3 
 1 1 
 1 1 
 1 1 
 4 3 
 1 1 
 1 1 
 1 1 
 1 1 
 1 1 
 4 3 
 8 5 
 1 1 
 4 3 
 1 1 
 1 1 
 1 1 
 1 1 
 4 3 
 4 3 
 1 1 
 1 1 
 1 1 
 4 3 
 1 1 
 1 1 
 9 5 
 4 3 
 1 1 
 1 1 
 1 1 
 1 1 
 4 3 
 1 1 
 4 3 
 1 1 
 1 1 
 1 1 
 1 1 
 4 3 
 1 1 
 1 1 
 1 1 
 4 3 
 1 1 
 1 1 
 8 5 
 4 3 
 1 1 
 1 1 
 4 3 
 1 1 
 1 1 
 1 1 
 1 1 
 1 1 
 1 1 
 1 1 
 1 1 
 1 1 
 4 3 
 1 1 
 1 1 
 1 1 
 4 3 
 1 1 
 7 4 
 4 3 
 1 1 
 1 1 
 1 1 
 1 1 
 4 3 
 1 1 
 1 1 
 1 1 
 4 3 
 1 1 
 1 1 
 4 3 
 1 1 
 1 1 
 1 1 
 4 3 
 8 5 
 1 1 
 1 1 
 4 3 
 1 1 
 1 1 
 1 1 
 4 3 
 1 1 
 1 1 
 1 1 
 4 3 
 1 1 
 1 1 
 1 1 
 1 1 
 4 3 
 1 1 
 1 1 
 4 3 
 7 4 
 1 1 
 4 3 
 1 1 
 1 1 
 1 1 
 1 1 
 4 3 
 1 1 
 1 1 
 1 1 
 4 3 
 1 1 
 1 1 
 4 3 
 1 1 
 1 1 
 1 1 
 1 1 
 7 4 
 4 3 
 4 3 
 1 1 
 1 1 
 1 1 
 4 3 
 1 1 
 1 1 
 1 1 
 4 3 
 1 1 
 1 1 
 1 1 
 1 1 
 1 1 
 4 3 
 1 1 
 1 1 
 8 5 
 4 3 
 1 1 
 1 1 
 1 1 
 1 1 
 4 3 
 4 3 
 1 1 
 1 1 
 1 1 
 4 3 
 1 1 
 1 1 
 4 3 
 1 1 
 1 1 
 1 1 
 7 4 
 4 3 
 1 1 
 1 1 
 4 3 
 1 1 
 1 1 
 1 1 
 1 1 
 1 1 
 4 3 
 1 1 
 1 1 
 4 3 
 1 1 
 1 1 
 1 1 
 1 1 
 1 1 
 1 1 
 1 1 
 4 3 
 10 5 
 1 1 
 4 3 
 1 1 
 1 1 
 1 1 
 1 1 
 4 3 
 1 1 
 1 1 
 4 3 
 1 1 
 1 1 
 1 1 
 4 3 
 1 1 
 1 1 
 7 4 
 4 3 
 1 1 
 1 1 
 1 1 
 4 3 
 1 1 
 1 1 
 4 3 
 1 1 
 1 1 
 1 1 
 4 3 
 1 1 
 4 3 
 1 1 
 1 1 
 1 1 
 7 4 
 4 3 
 1 1 
 1 1 
 1 1 
 1 1 
 4 3 
 1 1 
 1 1 
 1 1 
 1 1 
 4 3 
 1 1 
 1 1 
 4 3 
 1 1 
 1 1 
 1 1 
 1 1 
 4 3 
 8 5 
 4 3 
 1 1 
 1 1 
 1 1 
 4 3 
 1 1 
 1 1 
 4 3 
 1 1 
 1 1 
 1 1 
 4 3 
 1 1 
 1 1 
 4 3 
 10 5 
 1 1 
 1 1 
 1 1 
 1 1 
 1 1 
 4 3 
 1 1 
 1 1 
 4 3 
 1 1 
 1 1 
 1 1 
 1 1 
 1 1 
 1 1 
 4 3 
 1 1 
 4 3 
 1 1 
 1 1 
 10 5 
 4 3 
 1 1 
 1 1 
 4 3 
 1 1 
 1 1 
 1 1 
 4 3 
 1 1 
 1 1 
 4 3 
 1 1 
 1 1 
 1 1 
 1 1 
 4 3 
 1 1 
 9 5 
 4 3 
 1 1 
 1 1 
 1 1 
 1 1 
 4 3 
 1 1 
 4 3 
 1 1 
 1 1 
 1 1 
 1 1 
 1 1 
 4 3 
 1 1 
 1 1 
 4 3 
 1 1 
 1 1 
 1 1 
 8 5 
 1 1 
 4 3 
 1 1 
 4 3 
 1 1 
 1 1 
 1 1 
 1 1 
 4 3 
 1 1 
 4 3 
 1 1 
 1 1 
 1 1 
 1 1 
 4 3 
 9 5 
 4 3 
 1 1 
 1 1 
 1 1 
 4 3 
 1 1 
 1 1 
 4 3 
 1 1 
 1 1 
 1 1 
 1 1 
 1 1 
 1 1 
 4 3 
 1 1 
 1 1 
 4 3 
 7 4 
 1 1 
 1 1 
 1 1 
 1 1 
 4 3 
 1 1 
 4 3 
 1 1 
 1 1 
 1 1 
 4 3 
 1 1 
 1 1 
 1 1 
 4 3 
 1 1 
 1 1 
 9 5 
 4 3 
 1 1 
 4 3 
 1 1 
 1 1 
 1 1 
 1 1 
 4 3 
 1 1 
 1 1 
 1 1 
 4 3 
 1 1 
 1 1 
 4 3 
 1 1 
 1 1 
 10 5 
 4 3 
 1 1 
 1 1 
 1 1 
 1 1 
 4 3 
 1 1 
 1 1 
 4 3 
 1 1 
 1 1 
 1 1 
 1 1 
 4 3 
 1 1 
 1 1 
 1 1 
 4 3 
 10 5 
 1 1 
 1 1 
 4 3 
 1 1 
 4 3 
 1 1 
 1 1 
 1 1 
 1 1 
 4 3 
 1 1 
 1 1 
 1 1 
 1 1 
 4 3 
 1 1 
 9 5 
 4 3 
 1 1 
 1 1 
 4 3 
 1 1 
 1 1 
 1 1 
 1 1 
 4 3 
 1 1 
 1 1 
 1 1 
 4 3 
 1 1 
 1 1 
 4 3 
 1 1 
 1 1 
 1 1 
 7 4 
 1 1 
 4 3 
 1 1 
 4 3 
 1 1 
 1 1 
 1 1 
 4 3 
 1 1 
 4 3 
 1 1 
 1 1 
 1 1 
 4 3 
 1 1 
 1 1 
 10 5 
 4 3 
 1 1 
 1 1 
 1 1 
 1 1 
 4 3 
 1 1 
 1 1 
 1 1 
 4 3 
 1 1 
 1 1 
 1 1 
 1 1 
 4 3 
 1 1 
 4 3 
 8 5 
 1 1 
 1 1 
 4 3 
 1 1 
 1 1 
 4 3 
 1 1 
 1 1 
 1 1 
 4 3 
 1 1 
 1 1 
 4 3 
 1 1 
 1 1 
 1 1 
 1 1 
 4 3 
 7 4 
 1 1 
 4 3 
 1 1 
 1 1 
 1 1 
 1 1 
 4 3 
 1 1 
 1 1 
 1 1 
 4 3 
 1 1 
 1 1 
 1 1 
 4 3 
 1 1 
 1 1 
 7 4 
 4 3 
 1 1 
 1 1 
 1 1 
 4 3 
 1 1 
 1 1 
 4 3 
 1 1 
 1 1 
 1 1 
 1 1 
 4 3 
 1 1 
 4 3 
 1 1 
 1 1 
 7 4 
 1 1 
 1 1 
 4 3 
 4 3 
 1 1 
 1 1 
 1 1 
 4 3 
 1 1 
 1 1 
 1 1 
 1 1 
 4 3 
 1 1 
 1 1 
 1 1 
 1 1 
 4 3 
 9 5 
 1 1 
 4 3 
 1 1 
 1 1 
 1 1 
 1 1 
 4 3 
 1 1 
 4 3 
 1 1 
 1 1 
 1 1 
 1 1 
 4 3 
 1 1 
 1 1 
 1 1 
 1 1 
 10 5 
 4 3 
 4 3 
 1 1 
 1 1 
 1 1 
 4 3 
 1 1 
 1 1 
 4 3 
 1 1 
 1 1 
 1 1 
 1 1 
 1 1 
 4 3 
 1 1 
 1 1 
 10 5 
 4 3 
 1 1 
 4 3 
 1 1 
 1 1 
 1 1 
 1 1 
 4 3 
 1 1 
 1 1 
 4 3 
 1 1 
 1 1 
 4 3 
 1 1 
 8 5 
 4 3 
 1 1 
 1 1 
 1 1 
 1 1 
 4 3 
 1 1 
 1 1 
 1 1 
 4 3 
 1 1 
 1 1 
 4 3 
 1 1 
 1 1 
 1 1 
 1 1 
 1 1 
 4 3 
 1 1 
 7 4 
 4 3 
 1 1 
 1 1 
 1 1 
 1 1 
 4 3 
 1 1 
 1 1 
 4 3 
 1 1 
 1 1 
 1 1 
 4 3 
 1 1 
 1 1 
 4 3 
 7 4 
 1 1 
 1 1 
 1 1 
 1 1 
 1 1 
 1 1 
 1 1 
 1 1 
 4 3 
 1 1 
 4 3 
 1 1 
 4 3 
 1 1 
 1 1 
 1 1 
 1 1 
 4 3 
 9 5 
 1 1 
 4 3 
 1 1 
 1 1 
 1 1 
 1 1 
 4 3 
 1 1 
 1 1 
 4 3 
 1 1 
 1 1 
 1 1 
 1 1 
 4 3 
 1 1 
 1 1 
 4 3 
 10 5 
 1 1 
 1 1 
 1 1 
 1 1 
 1 1 
 4 3 
 1 1 
 1 1 
 4 3 
 1 1 
 1 1 
 1 1 
 1 1 
 4 3 
 1 1 
 4 3 
 1 1 
 1 1 
 10 5 
 4 3 
 1 1 
 1 1 
 4 3 
 1 1 
 1 1 
 1 1 
 4 3 
 1 1 
 1 1 
 1 1 
 1 1 
 4 3 
 1 1 
 1 1 
 1 1 
 1 1 
 4 3 
 7 4 
 1 1 
 4 3 
 1 1 
 1 1 
 1 1 
 1 1 
 4 3 
 1 1 
 4 3 
 1 1 
 1 1 
 1 1 
 4 3 
 1 1 
 1 1 
 1 1 
 4 3 
 9 5 
 1 1 
 1 1 
 4 3 
 1 1 
 4 3 
 1 1 
 1 1 
 1 1 
 1 1 
 4 3 
 1 1 
 1 1 
 1 1 
 1 1 
 4 3 
 1 1 
 1 1 
 1 1 
 4 3 
 7 4 
 4 3 
 1 1 
 1 1 
 1 1 
 4 3 
 1 1 
 1 1 
 1 1 
 1 1 
 4 3 
 1 1 
 1 1 
 4 3 
 1 1 
 1 1 
 10 5 
 4 3 
 1 1 
 1 1 
 1 1 
 4 3 
 1 1 
 1 1 
 1 1 
 4 3 
 1 1 
 1 1 
 4 3 
 1 1 
 1 1 
 1 1 
 1 1 
 4 3 
 1 1 
 1 1 
 7 4 
 4 3 
 1 1 
 1 1 
 4 3 
 1 1 
 1 1 
 1 1 
 1 1 
 4 3 
 1 1 
 1 1 
 1 1 
 4 3 
 1 1 
 1 1 
 4 3 
 8 5 
 1 1 
 1 1 
 1 1 
 4 3 
 1 1 
 1 1 
 4 3 
 1 1 
 1 1 
 1 1 
 4 3 
 1 1 
 4 3 
 1 1 
 1 1 
 1 1 
 10 5 
 4 3 
 1 1 
 1 1 
 1 1 
 4 3 
 1 1 
 1 1 
 1 1 
 1 1 
 1 1 
 4 3 
 1 1 
 1 1 
 4 3 
 1 1 
 1 1 
 1 1 
 1 1 
 4 3 
 9 5 
 4 3 
 1 1 
 1 1 
 1 1 
 4 3 
 1 1 
 1 1 
 4 3 
 1 1 
 1 1 
 1 1 
 4 3 
 1 1 
 1 1 
 4 3 
 1 1 
 1 1 
 1 1 
 8 5 
 1 1 
 4 3 
 1 1 
 4 3 
 1 1 
 1 1 
 1 1 
 1 1 
 1 1 
 1 1 
 4 3 
 4 3 
 1 1 
 1 1 
 1 1 
 4 3 
 1 1 
 1 1 
 10 5 
 4 3 
 1 1 
 1 1 
 1 1 
 4 3 
 1 1 
 1 1 
 4 3 
 1 1 
 1 1 
 1 1 
 1 1 
 4 3 
 1 1 
 4 3 
 7 4 
 1 1 
 1 1 
 1 1 
 1 1 
 4 3 
 4 3 
 1 1 
 1 1 
 1 1 
 1 1 
 1 1 
 4 3 
 1 1 
 1 1 
 4 3 
 1 1 
 1 1 
 1 1 
 1 1 
 10 5 
 4 3 
 1 1 
 4 3 
 1 1 
 1 1 
 1 1 
 1 1 
 4 3 
 1 1 
 4 3 
 1 1 
 1 1 
 1 1 
 1 1 
 4 3 
 9 5 
 4 3 
 1 1 
 1 1 
 1 1 
 4 3 
 1 1 
 1 1 
 1 1 
 1 1 
 4 3 
 1 1 
 1 1 
 1 1 
 1 1 
 4 3 
 1 1 
 1 1 
 1 1 
 1 1 
 4 3 
 8 5 
 1 1 
 1 1 
 4 3 
 1 1 
 4 3 
 1 1 
 1 1 
 1 1 
 4 3 
 1 1 
 1 1 
 1 1 
 4 3 
 1 1 
 1 1 
 4 3 
 8 5 
 1 1 
 4 3 
 1 1 
 1 1 
 1 1 
 1 1 
 4 3 
 1 1 
 1 1 
 1 1 
 4 3 
 1 1 
 1 1 
 1 1 
 4 3 
 1 1 
 1 1 
 1 1 
 10 5 
 4 3 
 1 1 
 1 1 
 4 3 
 1 1 
 1 1 
 1 1 
 4 3 
 1 1 
 1 1 
 4 3 
 1 1 
 1 1 
 1 1 
 4 3 
 1 1 
 1 1 
 8 5 
 4 3 
 1 1 
 1 1 
 1 1 
 4 3 
 1 1 
 1 1 
 4 3 
 1 1 
 1 1 
 1 1 
 1 1 
 4 3 
 1 1 
 4 3 
 1 1 
 1 1 
 10 5 
 1 1 
 1 1 
 4 3 
 1 1 
 1 1 
 4 3 
 1 1 
 1 1 
 1 1 
 4 3 
 1 1 
 1 1 
 4 3 
 1 1 
 1 1 
 1 1 
 1 1 
 4 3 
 9 5 
 1 1 
 4 3 
 1 1 
 1 1 
 1 1 
 1 1 
 4 3 
 4 3 
 1 1 
 1 1 
 1 1 
 4 3 
 1 1 
 1 1 
 10 5 
 4 3 
 1 1 
 1 1 
 1 1 
 1 1 
 1 1 
 1 1 
 4 3 
 1 1 
 1 1 
 1 1 
 4 3 
 1 1 
 1 1 
 1 1 
 1 1 
 4 3 
 1 1 
 4 3 
 1 1 
 1 1 
 8 5 
 4 3 
 1 1 
 1 1 
 4 3 
 1 1 
 1 1 
 1 1 
 4 3 
 1 1 
 1 1 
 4 3 
 1 1 
 1 1 
 1 1 
 1 1 
 4 3 
 7 4 
 1 1 
 4 3 
 1 1 
 1 1 
 1 1 
 1 1 
 4 3 
 1 1 
 1 1 
 1 1 
 1 1 
 4 3 
 1 1 
 1 1 
 1 1 
 4 3 
 1 1 
 1 1 
 1 1 
 7 4 
 4 3 
 1 1 
 1 1 
 4 3 
 1 1 
 4 3 
 1 1 
 1 1 
 1 1 
 1 1 
 4 3 
 1 1 
 1 1 
 1 1 
 4 3 
 1 1 
 1 1 
 10 5 
 4 3 
 1 1 
 4 3 
 1 1 
 1 1 
 1 1 
 4 3 
 1 1 
 1 1 
 1 1 
 4 3 
 1 1 
 1 1 
 1 1 
 1 1 
 4 3 
 1 1 
 8 5 
 4 3 
 1 1 
 1 1 
 1 1 
 1 1 
 4 3 
 1 1 
 1 1 
 1 1 
 4 3 
 1 1 
 1 1 
 4 3 
 1 1 
 1 1 
 1 1 
 1 1 
 4 3 
 7 4 
 4 3 
 1 1 
 1 1 
 1 1 
 4 3 
 1 1 
 1 1 
 4 3 
 1 1 
 1 1 
 1 1 
 1 1 
 1 1 
 4 3 
 1 1 
 1 1 
 4 3 
 8 5 
 1 1 
 4 3 
 1 1 
 1 1 
 1 1 
 1 1 
 4 3 
 1 1 
 1 1 
 1 1 
 1 1 
 4 3 
 4 3 
 1 1 
 1 1 
 1 1 
 9 5 
 4 3 
 1 1 
 1 1 
 4 3 
 1 1 
 1 1 
 1 1 
 4 3 
 1 1 
 1 1 
 4 3 
 1 1 
 1 1 
 1 1 
 1 1 
 1 1 
 4 3 
 1 1 
 8 5 
 4 3 
 1 1 
 1 1 
 1 1 
 1 1 
 4 3 
 1 1 
 1 1 
 1 1 
 1 1 
 1 1 
 1 1 
 1 1 
 1 1 
 4 3 
 4 3 
 1 1 
 1 1 
 1 1 
 8 5 
 4 3 
 1 1 
 1 1 
 4 3 
 1 1 
 1 1 
 1 1 
 4 3 
 1 1 
 1 1 
 4 3 
 1 1 
 1 1 
 1 1 
 1 1 
 4 3 
 10 5 
 1 1 
 4 3 
 1 1 
 1 1 
 1 1 
 1 1 
 4 3 
 1 1 
 1 1 
 4 3 
 1 1 
 1 1 
 1 1 
 1 1 
 4 3 
 1 1 
 1 1 
 4 3 
 1 1 
 1 1 
 10 5 
 1 1 
 1 1 
 4 3 
 1 1 
 4 3 
 1 1 
 1 1 
 1 1 
 1 1 
 4 3 
 1 1 
 4 3 
 1 1 
 1 1 
 1 1 
 1 1 
 4 3 
 9 5 
 4 3 
 1 1 
 1 1 
 1 1 
 1 1 
 1 1 
 4 3 
 1 1 
 1 1 
 1 1 
 1 1 
 4 3 
 1 1 
 1 1 
 1 1 
 1 1 
 4 3 
 1 1 
 10 5 
 4 3 
 1 1 
 1 1 
 1 1 
 1 1 
 4 3 
 1 1 
 4 3 
 1 1 
 1 1 
 1 1 
 4 3 
 1 1 
 1 1 
 1 1 
 4 3 
 1 1 
 1 1 
 8 5 
 4 3 
 1 1 
 4 3 
 1 1 
 1 1 
 1 1 
 1 1 
 4 3 
 1 1 
 1 1 
 1 1 
 1 1 
 4 3 
 1 1 
 1 1 
 1 1 
 4 3 
 8 5 
 4 3 
 1 1 
 1 1 
 1 1 
 4 3 
 1 1 
 1 1 
 1 1 
 1 1 
 4 3 
 1 1 
 1 1 
 4 3 
 1 1 
 1 1 
 1 1 
 7 4 
 4 3 
 1 1 
 1 1 
 4 3 
 1 1 
 1 1 
 1 1 
 4 3 
 1 1 
 1 1 
 4 3 
 1 1 
 1 1 
 1 1 
 1 1 
 4 3 
 1 1 
 1 1 
 8 5 
 4 3 
 1 1 
 1 1 
 1 1 
 1 1 
 4 3 
 1 1 
 1 1 
 4 3 
 1 1 
 1 1 
 1 1 
 4 3 
 1 1 
 1 1 
 4 3 
 1 1 
 1 1 
 8 5 
 1 1 
 1 1 
 4 3 
 1 1 
 4 3 
 1 1 
 1 1 
 1 1 
 4 3 
 1 1 
 4 3 
 1 1 
 1 1 
 1 1 
 4 3 
 1 1 
 1 1 
 10 5 
 1 1 
 4 3 
 1 1 
 1 1 
 1 1 
 1 1 
 1 1 
 4 3 
 1 1 
 1 1 
 4 3 
 1 1 
 1 1 
 1 1 
 1 1 
 4 3 
 1 1 
 4 3 
 8 5 
 1 1 
 1 1 
 4 3 
 1 1 
 1 1 
 4 3 
 1 1 
 1 1 
 1 1 
 4 3 
 1 1 
 1 1 
 4 3 
 1 1 
 1 1 
 1 1 
 1 1 
 9 5 
 4 3 
 1 1 
 4 3 
 1 1 
 1 1 
 1 1 
 1 1 
 1 1 
 1 1 
 4 3 
 1 1 
 4 3 
 1 1 
 1 1 
 4 3 
 1 1 
 1 1 
 10 5 
 4 3 
 1 1 
 1 1 
 1 1 
 4 3 
 1 1 
 1 1 
 4 3 
 1 1 
 1 1 
 1 1 
 1 1 
 4 3 
 1 1 
 1 1 
 1 1 
 4 3 
 9 5 
 1 1 
 1 1 
 4 3 
 4 3 
 1 1 
 1 1 
 1 1 
 1 1 
 1 1 
 4 3 
 1 1 
 1 1 
 4 3 
 1 1 
 1 1 
 1 1 
 1 1 
 4 3 
 9 5 
 1 1 
 4 3 
 1 1 
 1 1 
 1 1 
 1 1 
 4 3 
 1 1 
 4 3 
 1 1 
 1 1 
 1 1 
 1 1 
 4 3 
 1 1 
 1 1 
 10 5 
 4 3 
 1 1 
 1 1 
 4 3 
 1 1 
 1 1 
 1 1 
 4 3 
 1 1 
 1 1 
 1 1 
 1 1 
 4 3 
 1 1 
 1 1 
 1 1 
 1 1 
 4 3 
 10 5 
 1 1 
 1 1 
 4 3 
 1 1 
 4 3 
 1 1 
 1 1 
 1 1 
 4 3 
 1 1 
 1 1 
 1 1 
 4 3 
 1 1 
 1 1 
 4 3 
 1 1 
 10 5 
 1 1 
 1 1 
 4 3 
 1 1 
 1 1 
 4 3 
 1 1 
 1 1 
 1 1 
 4 3 
 1 1 
 1 1 
 1 1 
 4 3 
 1 1 
 1 1 
 1 1 
 1 1 
 1 1 
 4 3 
 7 4 
 4 3 
 1 1 
 1 1 
 1 1 
 4 3 
 1 1 
 1 1 
 4 3 
 1 1 
 1 1 
 1 1 
 4 3 
 1 1 
 1 1 
 7 4 
 4 3 
 1 1 
 1 1 
 1 1 
 4 3 
 1 1 
 1 1 
 4 3 
 1 1 
 1 1 
 1 1 
 1 1 
 4 3 
 1 1 
 4 3 
 1 1 
 1 1 
 1 1 
 1 1 
 8 5 
 4 3 
 1 1 
 1 1 
 4 3 
 1 1 
 1 1 
 1 1 
 4 3 
 1 1 
 1 1 
 4 3 
 1 1 
 1 1 
 1 1 
 1 1 
 4 3 
 7 4 
 1 1 
 4 3 
 1 1 
 1 1 
 1 1 
 1 1 
 4 3 
 4 3 
 1 1 
 1 1 
 1 1 
 4 3 
 1 1 
 1 1 
 1 1 
 1 1 
 4 3 
 9 5 
 1 1 
 1 1 
 1 1 
 4 3 
 1 1 
 1 1 
 1 1 
 4 3 
 1 1 
 1 1 
 1 1 
 1 1 
 4 3 
 1 1 
 4 3 
 1 1 
 1 1 
 1 1 
 8 5 
 4 3 
 1 1 
 4 3 
 1 1 
 1 1 
 1 1 
 4 3 
 1 1 
 1 1 
 4 3 
 1 1 
 1 1 
 1 1 
 1 1 
 4 3 
 1 1 
 9 5 
 4 3 
 1 1 
 1 1 
 1 1 
 1 1 
 4 3 
 1 1 
 1 1 
 1 1 
 1 1 
 4 3 
 1 1 
 1 1 
 4 3 
 1 1 
 1 1 
 1 1 
 1 1 
 4 3 
 1 1 
 1 1 
 10 5 
 4 3 
 1 1 
 4 3 
 1 1 
 1 1 
 1 1 
 1 1 
 4 3 
 1 1 
 1 1 
 1 1 
 4 3 
 1 1 
 1 1 
 4 3 
 9 5 
 4 3 
 1 1 
 1 1 
 1 1 
 4 3 
 1 1 
 1 1 
 1 1 
 1 1 
 1 1 
 1 1 
 4 3 
 1 1 
 1 1 
 4 3 
 1 1 
 1 1 
 1 1 
 10 5 
 4 3 
 1 1 
 1 1 
 4 3 
 1 1 
 1 1 
 1 1 
 4 3 
 1 1 
 1 1 
 4 3 
 1 1 
 1 1 
 1 1 
 1 1 
 4 3 
 9 5 
 4 3 
 1 1 
 1 1 
 1 1 
 4 3 
 1 1 
 1 1 
 4 3 
 1 1 
 1 1 
 1 1 
 1 1 
 1 1 
 1 1 
 4 3 
 1 1 
 1 1 
 1 1 
 1 1 
 4 3 
 7 4 
 4 3 
 1 1 
 1 1 
 1 1 
 4 3 
 1 1 
 1 1 
 1 1 
 1 1 
 4 3 
 1 1 
 1 1 
 4 3 
 1 1 
 1 1 
 1 1 
 4 3 
 10 5 
 1 1 
 1 1 
 4 3 
 1 1 
 1 1 
 1 1 
 4 3 
 1 1 
 1 1 
 1 1 
 1 1 
 1 1 
 1 1 
 1 1 
 4 3 
 1 1 
 4 3 
 1 1 
 9 5 
 1 1 
 1 1 
 1 1 
 4 3 
 1 1 
 1 1 
 4 3 
 1 1 
 1 1 
 1 1 
 1 1 
 4 3 
 1 1 
 1 1 
 4 3 
 1 1 
 1 1 
 1 1 
 4 3 
 7 4 
 1 1 
 1 1 
 4 3 
 1 1 
 1 1 
 1 1 
 4 3 
 1 1 
 1 1 
 4 3 
 1 1 
 1 1 
 1 1 
 1 1 
 4 3 
 1 1 
 7 4 
 4 3 
 1 1 
 1 1 
 4 3 
 1 1 
 1 1 
 1 1 
 4 3 
 1 1 
 1 1 
 1 1 
 1 1 
 1 1 
 4 3 
 1 1 
 1 1 
 4 3 
 1 1 
 1 1 
 1 1 
 1 1 
 10 5 
 4 3 
 1 1 
 4 3 
 1 1 
 1 1 
 1 1 
 1 1 
 4 3 
 4 3 
 1 1 
 1 1 
 1 1 
 4 3 
 1 1 
 1 1 
 8 5 
 4 3 
 1 1 
 1 1 
 1 1 
 4 3 
 1 1 
 1 1 
 4 3 
 1 1 
 1 1 
 1 1 
 1 1 
 1 1 
 1 1 
 1 1 
 4 3 
 1 1 
 1 1 
 1 1 
 4 3 
 10 5 
 1 1 
 1 1 
 4 3 
 1 1 
 1 1 
 4 3 
 1 1 
 1 1 
 1 1 
 4 3 
 1 1 
 1 1 
 4 3 
 1 1 
 1 1 
 1 1 
 1 1 
 10 5 
 4 3 
 1 1 
 4 3 
 1 1 
 1 1 
 1 1 
 1 1 
 4 3 
 1 1 
 4 3 
 1 1 
 1 1 
 1 1 
 4 3 
 1 1 
 1 1 
 1 1 
 1 1 
 8 5 
 4 3 
 1 1 
 1 1 
 1 1 
 1 1 
 4 3 
 1 1 
 1 1 
 4 3 
 1 1 
 1 1 
 1 1 
 1 1 
 4 3 
 1 1 
 4 3 
 1 1 
 1 1 
 7 4 
 4 3 
 1 1 
 1 1 
 4 3 
 1 1 
 1 1 
 1 1 
 4 3 
 1 1 
 1 1 
 4 3 
 1 1 
 1 1 
 1 1 
 1 1 
 4 3 
 10 5 
 1 1 
 4 3 
 1 1 
 1 1 
 1 1 
 1 1 
 1 1 
 1 1 
 4 3 
 1 1 
 4 3 
 1 1 
 1 1 
 1 1 
 1 1 
 4 3 
 1 1 
 1 1 
 7 4 
 4 3 
 1 1 
 1 1 
 4 3 
 1 1 
 4 3 
 1 1 
 1 1 
 1 1 
 1 1 
 4 3 
 1 1 
 1 1 
 1 1 
 4 3 
 1 1 
 1 1 
 9 5 
 4 3 
 1 1 
 4 3 
 1 1 
 1 1 
 1 1 
 1 1 
 4 3 
 1 1 
 1 1 
 1 1 
 1 1 
 4 3 
 1 1 
 1 1 
 4 3 
 1 1 
 9 5 
 4 3 
 1 1 
 1 1 
 1 1 
 1 1 
 4 3 
 1 1 
 1 1 
 1 1 
 4 3 
 1 1 
 1 1 
 4 3 
 1 1 
 1 1 
 1 1 
 1 1 
 4 3 
 7 4 
 4 3 
 1 1 
 1 1 
 1 1 
 4 3 
 1 1 
 1 1 
 1 1 
 1 1 
 4 3 
 1 1 
 1 1 
 1 1 
 1 1 
 4 3 
 1 1 
 1 1 
 4 3 
 10 5 
 1 1 
 4 3 
 1 1 
 1 1 
 1 1 
 1 1 
 4 3 
 1 1 
 1 1 
 1 1 
 4 3 
 1 1 
 4 3 
 1 1 
 1 1 
 1 1 
 9 5 
 4 3 
 1 1 
 1 1 
 4 3 
 1 1 
 1 1 
 1 1 
 4 3 
 1 1 
 1 1 
 1 1 
 4 3 
 1 1 
 1 1 
 1 1 
 1 1 
 1 1 
 4 3 
 8 5 
 4 3 
 1 1 
 1 1 
 1 1 
 4 3 
 1 1 
 1 1 
 4 3 
 1 1 
 1 1 
 1 1 
 4 3 
 1 1 
 1 1 
 4 3 
 1 1 
 8 5 
 1 1 
 1 1 
 1 1 
 1 1 
 4 3 
 1 1 
 1 1 
 4 3 
 1 1 
 1 1 
 1 1 
 1 1 
 4 3 
 1 1 
 4 3 
 1 1 
 1 1 
 1 1 
 1 1 
 1 1 
 1 1 
 8 5 
 4 3 
 4 3 
 1 1 
 1 1 
 1 1 
 4 3 
 1 1 
 1 1 
 4 3 
 1 1 
 1 1 
 1 1 
 1 1 
 4 3 
 1 1 
 9 5 
 4 3 
 1 1 
 1 1 
 1 1 
 1 1 
 4 3 
 1 1 
 4 3 
 1 1 
 1 1 
 1 1 
 4 3 
 1 1 
 1 1 
 1 1 
 4 3 
 1 1 
 1 1 
 1 1 
 8 5 
 4 3 
 1 1 
 1 1 
 1 1 
 4 3 
 1 1 
 1 1 
 1 1 
 1 1 
 4 3 
 1 1 
 4 3 
 1 1 
 1 1 
 1 1 
 1 1 
 4 3 
 7 4 
 4 3 
 1 1 
 1 1 
 1 1 
 4 3 
 1 1 
 1 1 
 4 3 
 1 1 
 1 1 
 1 1 
 1 1 
 4 3 
 1 1 
 1 1 
 1 1 
 10 5 
 4 3 
 1 1 
 1 1 
 4 3 
 1 1 
 1 1 
 1 1 
 1 1 
 4 3 
 1 1 
 1 1 
 1 1 
 1 1 
 4 3 
 1 1 
 1 1 
 4 3 
 1 1 
 1 1 
 8 5 
 4 3 
 1 1 
 4 3 
 1 1 
 1 1 
 1 1 
 1 1 
 4 3 
 1 1 
 1 1 
 1 1 
 4 3 
 1 1 
 1 1 
 4 3 
 9 5 
 1 1 
 4 3 
 1 1 
 1 1 
 1 1 
 4 3 
 1 1 
 1 1 
 1 1 
 1 1 
 1 1 
 4 3 
 1 1 
 1 1 
 4 3 
 1 1 
 1 1 
 1 1 
 4 3 
 7 4 
 1 1 
 1 1 
 4 3 
 1 1 
 1 1 
 1 1 
 4 3 
 1 1 
 1 1 
 4 3 
 1 1 
 1 1 
 1 1 
 1 1 
 4 3 
 1 1 
 4 3 
 8 5 
 1 1 
 1 1 
 4 3 
 1 1 
 1 1 
 4 3 
 1 1 
 1 1 
 1 1 
 1 1 
 1 1 
 4 3 
 1 1 
 1 1 
 4 3 
 1 1 
 1 1 
 1 1 
 1 1 
 1 1 
 7 4 
 4 3 
 1 1 
 1 1 
 4 3 
 1 1 
 1 1 
 1 1 
 1 1 
 4 3 
 1 1 
 4 3 
 1 1 
 1 1 
 4 3 
 1 1 
 1 1 
 7 4 
 4 3 
 1 1 
 1 1 
 1 1 
 4 3 
 1 1 
 1 1 
 4 3 
 1 1 
 1 1 
 1 1 
 1 1 
 1 1 
 4 3 
 1 1 
 1 1 
 1 1 
 4 3 
 10 5 
 1 1 
 1 1 
 4 3 
 1 1 
 1 1 
 4 3 
 1 1 
 1 1 
 1 1 
 4 3 
 1 1 
 1 1 
 4 3 
 1 1 
 1 1 
 1 1 
 1 1 
 1 1 
 8 5 
 4 3 
 1 1 
 1 1 
 4 3 
 1 1 
 1 1 
 1 1 
 1 1 
 4 3 
 1 1 
 4 3 
 1 1 
 1 1 
 1 1 
 1 1 
 4 3 
 1 1 
 1 1 
 9 5 
 4 3 
 1 1 
 1 1 
 1 1 
 1 1 
 4 3 
 1 1 
 1 1 
 1 1 
 1 1 
 1 1 
 1 1 
 4 3 
 1 1 
 4 3 
 1 1 
 1 1 
 1 1 
 1 1 
 7 4 
 4 3 
 1 1 
 4 3 
 1 1 
 1 1 
 1 1 
 1 1 
 4 3 
 1 1 
 4 3 
 1 1 
 1 1 
 1 1 
 1 1 
 4 3 
 7 4 
 4 3 
 1 1 
 1 1 
 1 1 
 4 3 
 1 1 
 1 1 
 1 1 
 1 1 
 4 3 
 1 1 
 1 1 
 1 1 
 1 1 
 4 3 
 1 1 
 1 1 
 1 1 
 4 3 
 7 4 
 1 1 
 1 1 
 4 3 
 1 1 
 4 3 
 1 1 
 1 1 
 1 1 
 1 1 
 4 3 
 1 1 
 1 1 
 1 1 
 4 3 
 1 1 
 4 3 
 1 1 
 8 5 
 1 1 
 1 1 
 4 3 
 1 1 
 1 1 
 4 3 
 1 1 
 1 1 
 1 1 
 1 1 
 4 3 
 1 1 
 1 1 
 1 1 
 4 3 
 1 1 
 1 1 
 1 1 
 1 1 
 8 5 
 4 3 
 4 3 
 1 1 
 1 1 
 1 1 
 4 3 
 1 1 
 1 1 
 4 3 
 1 1 
 1 1 
 1 1 
 4 3 
 1 1 
 1 1 
 10 5 
 4 3 
 1 1 
 1 1 
 1 1 
 4 3 
 1 1 
 1 1 
 4 3 
 1 1 
 1 1 
 1 1 
 1 1 
 4 3 
 1 1 
 1 1 
 1 1 
 1 1 
 4 3 
 7 4 
 1 1 
 1 1 
 4 3 
 1 1 
 1 1 
 4 3 
 1 1 
 1 1 
 1 1 
 4 3 
 1 1 
 1 1 
 4 3 
 1 1 
 1 1 
 1 1 
 1 1 
 4 3 
 10 5 
 1 1 
 4 3 
 1 1 
 1 1 
 1 1 
 1 1 
 4 3 
 1 1 
 4 3 
 1 1 
 1 1 
 4 3 
 1 1 
 1 1 
 1 1 
 1 1 
 9 5 
 4 3 
 1 1 
 1 1 
 1 1 
 1 1 
 4 3 
 1 1 
 1 1 
 4 3 
 1 1 
 1 1 
 1 1 
 1 1 
 4 3 
 1 1 
 4 3 
 1 1 
 1 1 
 8 5 
 4 3 
 1 1 
 1 1 
 4 3 
 1 1 
 1 1 
 1 1 
 4 3 
 1 1 
 1 1 
 4 3 
 1 1 
 1 1 
 1 1 
 1 1 
 4 3 
 1 1 
 7 4 
 4 3 
 1 1 
 1 1 
 1 1 
 1 1 
 1 1 
 1 1 
 4 3 
 1 1 
 4 3 
 1 1 
 1 1 
 1 1 
 1 1 
 4 3 
 1 1 
 1 1 
 4 3 
 1 1 
 7 4 
 1 1 
 4 3 
 1 1 
 4 3 
 1 1 
 1 1 
 1 1 
 1 1 
 4 3 
 1 1 
 1 1 
 1 1 
 4 3 
 1 1 
 1 1 
 4 3 
 8 5 
 1 1 
 4 3 
 1 1 
 1 1 
 1 1 
 1 1 
 4 3 
 1 1 
 1 1 
 1 1 
 1 1 
 4 3 
 1 1 
 1 1 
 4 3 
 1 1 
 1 1 
 7 4 
 4 3 
 1 1 
 1 1 
 1 1 
 4 3 
 1 1 
 1 1 
 1 1 
 4 3 
 1 1 
 1 1 
 4 3 
 1 1 
 1 1 
 1 1 
 1 1 
 4 3 
 9 5 
 4 3 
 1 1 
 1 1 
 1 1 
 4 3 
 1 1 
 1 1 
 1 1 
 1 1 
 4 3 
 1 1 
 1 1 
 1 1 
 1 1 
 4 3 
 1 1 
 1 1 
 4 3 
 10 5 
 1 1 
 4 3 
 1 1 
 1 1 
 1 1 
 1 1 
 4 3 
 1 1 
 1 1 
 1 1 
 1 1 
 4 3 
 4 3 
 1 1 
 1 1 
 1 1 
 8 5 
 4 3 
 1 1 
 1 1 
 4 3 
 1 1 
 1 1 
 1 1 
 4 3 
 1 1 
 1 1 
 1 1 
 4 3 
 1 1 
 1 1 
 1 1 
 1 1 
 1 1 
 4 3 
 1 1 
 8 5 
 4 3 
 1 1 
 1 1 
 4 3 
 1 1 
 1 1 
 4 3 
 1 1 
 1 1 
 1 1 
 4 3 
 1 1 
 1 1 
 4 3 
 1 1 
 1 1 
 1 1 
 1 1 
 8 5 
 4 3 
 1 1 
 4 3 
 1 1 
 1 1 
 1 1 
 1 1 
 4 3 
 1 1 
 4 3 
 1 1 
 1 1 
 1 1 
 1 1 
 1 1 
 1 1 
 4 3 
 7 4 
 4 3 
 1 1 
 1 1 
 1 1 
 4 3 
 1 1 
 1 1 
 4 3 
 1 1 
 1 1 
 1 1 
 1 1 
 4 3 
 1 1 
 4 3 
 8 5 
 1 1 
 1 1 
 1 1 
 1 1 
 4 3 
 1 1 
 4 3 
 1 1 
 1 1 
 1 1 
 4 3 
 1 1 
 1 1 
 1 1 
 4 3 
 1 1 
 1 1 
 1 1 
 1 1 
 7 4 
 4 3 
 1 1 
 1 1 
 4 3 
 1 1 
 1 1 
 1 1 
 1 1 
 4 3 
 1 1 
 4 3 
 1 1 
 1 1 
 1 1 
 1 1 
 4 3 
 10 5 
 4 3 
 1 1 
 1 1 
 1 1 
 4 3 
 1 1 
 1 1 
 4 3 
 1 1 
 1 1 
 1 1 
 1 1 
 4 3 
 1 1 
 1 1 
 1 1 
 4 3 
 8 5 
 1 1 
 1 1 
 4 3 
 1 1 
 1 1 
 1 1 
 1 1 
 4 3 
 1 1 
 1 1 
 1 1 
 1 1 
 4 3 
 1 1 
 1 1 
 4 3 
 1 1 
 1 1 
 4 3 
 10 5 
 1 1 
 4 3 
 1 1 
 1 1 
 1 1 
 1 1 
 4 3 
 1 1 
 1 1 
 1 1 
 4 3 
 1 1 
 1 1 
 4 3 
 1 1 
 1 1 
 1 1 
 1 1 
 8 5 
 4 3 
 1 1 
 4 3 
 1 1 
 1 1 
 1 1 
 1 1 
 4 3 
 1 1 
 1 1 
 4 3 
 1 1 
 1 1 
 1 1 
 4 3 
 1 1 
 1 1 
 9 5 
 4 3 
 1 1 
 1 1 
 1 1 
 4 3 
 1 1 
 1 1 
 4 3 
 1 1 
 1 1 
 1 1 
 1 1 
 4 3 
 1 1 
 4 3 
 9 5 
 1 1 
 1 1 
 4 3 
 1 1 
 1 1 
 4 3 
 1 1 
 1 1 
 1 1 
 1 1 
 1 1 
 4 3 
 1 1 
 1 1 
 4 3 
 1 1 
 1 1 
 1 1 
 1 1 
 4 3 
 8 5 
 1 1 
 4 3 
 1 1 
 1 1 
 1 1 
 1 1 
 4 3 
 1 1 
 4 3 
 1 1 
 1 1 
 4 3 
 1 1 
 1 1 
 9 5 
 4 3 
 1 1 
 1 1 
 1 1 
 4 3 
 1 1 
 1 1 
 4 3 
 1 1 
 1 1 
 1 1 
 1 1 
 1 1 
 4 3 
 1 1 
 1 1 
 1 1 
 4 3 
 1 1 
 1 1 
 10 5 
 4 3 
 1 1 
 1 1 
 4 3 
 1 1 
 1 1 
 1 1 
 4 3 
 1 1 
 1 1 
 4 3 
 1 1 
 1 1 
 1 1 
 1 1 
 4 3 
 10 5 
 1 1 
 4 3 
 1 1 
 1 1 
 1 1 
 1 1 
 4 3 
 1 1 
 4 3 
 1 1 
 1 1 
 1 1 
 1 1 
 1 1 
 1 1 
 1 1 
 1 1 
 1 1 
 1 1 
 4 3 
 9 5 
 1 1 
 4 3 
 1 1 
 1 1 
 4 3 
 1 1 
 1 1 
 1 1 
 1 1 
 4 3 
 1 1 
 1 1 
 4 3 
 1 1 
 1 1 
 1 1 
 1 1 
 4 3 
 8 5 
 1 1 
 4 3 
 1 1 
 1 1 
 1 1 
 1 1 
 4 3 
 1 1 
 4 3 
 1 1 
 1 1 
 1 1 
 1 1 
 4 3 
 1 1 
 1 1 
 1 1 
 1 1 
 4 3 
 9 5 
 4 3 
 1 1 
 1 1 
 4 3 
 1 1 
 1 1 
 1 1 
 1 1 
 1 1 
 4 3 
 1 1 
 1 1 
 1 1 
 4 3 
 1 1 
 1 1 
 10 5 
 4 3 
 1 1 
 4 3 
 1 1 
 1 1 
 1 1 
 4 3 
 1 1 
 1 1 
 1 1 
 4 3 
 1 1 
 1 1 
 4 3 
 1 1 
 1 1 
 9 5 
 1 1 
 4 3 
 1 1 
 1 1 
 4 3 
 1 1 
 1 1 
 1 1 
 4 3 
 1 1 
 1 1 
 1 1 
 1 1 
 4 3 
 1 1 
 1 1 
 1 1 
 1 1 
 4 3 
 9 5 
 4 3 
 1 1 
 1 1 
 1 1 
 4 3 
 1 1 
 1 1 
 4 3 
 1 1 
 1 1 
 1 1 
 4 3 
 1 1 
 1 1 
 4 3 
 8 5 
 1 1 
 1 1 
 1 1 
 4 3 
 1 1 
 1 1 
 4 3 
 1 1 
 1 1 
 1 1 
 1 1 
 4 3 
 1 1 
 1 1 
 4 3 
 1 1 
 1 1 
 1 1 
 1 1 
 9 5 
 4 3 
 1 1 
 1 1 
 4 3 
 1 1 
 1 1 
 1 1 
 4 3 
 1 1 
 1 1 
 4 3 
 1 1 
 1 1 
 1 1 
 1 1 
 4 3 
 9 5 
 1 1 
 4 3 
 1 1 
 1 1 
 1 1 
 4 3 
 1 1 
 4 3 
 1 1 
 1 1 
 1 1 
 4 3 
 1 1 
 1 1 
 1 1 
 1 1 
 4 3 
 1 1 
 1 1 
 9 5 
 1 1 
 1 1 
 4 3 
 1 1 
 4 3 
 1 1 
 1 1 
 1 1 
 1 1 
 4 3 
 1 1 
 4 3 
 1 1 
 1 1 
 1 1 
 1 1 
 4 3 
 10 5 
 4 3 
 1 1 
 1 1 
 1 1 
 4 3 
 1 1 
 1 1 
 4 3 
 1 1 
 1 1 
 1 1 
 1 1 
 4 3 
 1 1 
 1 1 
 1 1 
 4 3 
 8 5 
 1 1 
 1 1 
 1 1 
 1 1 
 4 3 
 1 1 
 4 3 
 1 1 
 1 1 
 1 1 
 4 3 
 1 1 
 1 1 
 1 1 
 4 3 
 1 1 
 1 1 
 8 5 
 4 3 
 1 1 
 4 3 
 1 1 
 1 1 
 1 1 
 1 1 
 4 3 
 1 1 
 1 1 
 1 1 
 4 3 
 1 1 
 1 1 
 4 3 
 9 5 
 1 1 
 4 3 
 1 1 
 1 1 
 1 1 
 1 1 
 4 3 
 1 1 
 1 1 
 1 1 
 1 1 
 4 3 
 1 1 
 1 1 
 4 3 
 1 1 
 1 1 
 1 1 
 4 3 
 7 4 
 1 1 
 1 1 
 4 3 
 1 1 
 1 1 
 1 1 
 4 3 
 1 1 
 1 1 
 4 3 
 1 1 
 1 1 
 1 1 
 1 1 
 4 3 
 1 1 
 8 5 
 4 3 
 1 1 
 1 1 
 4 3 
 1 1 
 1 1 
 1 1 
 1 1 
 4 3 
 1 1 
 1 1 
 1 1 
 1 1 
 4 3 
 1 1 
 1 1 
 4 3 
 1 1 
 1 1 
 1 1 
 9 5 
 1 1 
 4 3 
 1 1 
 4 3 
 1 1 
 1 1 
 1 1 
 4 3 
 1 1 
 4 3 
 1 1 
 1 1 
 1 1 
 4 3 
 1 1 
 1 1 
 9 5 
 4 3 
 1 1 
 1 1 
 1 1 
 4 3 
 1 1 
 1 1 
 1 1 
 4 3 
 1 1 
 1 1 
 1 1 
 1 1 
 1 1 
 4 3 
 1 1 
 4 3 
 10 5 
 1 1 
 1 1 
 4 3 
 1 1 
 1 1 
 4 3 
 1 1 
 1 1 
 1 1 
 4 3 
 1 1 
 1 1 
 4 3 
 1 1 
 1 1 
 1 1 
 1 1 
 9 5 
 4 3 
 1 1 
 4 3 
 1 1 
 1 1 
 1 1 
 1 1 
 4 3 
 1 1 
 4 3 
 1 1 
 1 1 
 1 1 
 1 1 
 1 1 
 4 3 
 1 1 
 10 5 
 4 3 
 1 1 
 1 1 
 1 1 
 4 3 
 1 1 
 1 1 
 4 3 
 1 1 
 1 1 
 1 1 
 1 1 
 4 3 
 1 1 
 1 1 
 1 1 
 4 3 
 8 5 
 1 1 
 1 1 
 4 3 
 1 1 
 4 3 
 1 1 
 1 1 
 4 3 
 1 1 
 1 1 
 1 1 
 1 1 
 4 3 
 1 1 
 1 1 
 1 1 
 1 1 
 1 1 
 4 3 
 8 5 
 1 1 
 1 1 
 4 3 
 1 1 
 1 1 
 1 1 
 1 1 
 4 3 
 1 1 
 4 3 
 1 1 
 1 1 
 1 1 
 1 1 
 4 3 
 1 1 
 1 1 
 1 1 
 1 1 
 8 5 
 4 3 
 4 3 
 1 1 
 4 3 
 1 1 
 1 1 
 1 1 
 1 1 
 4 3 
 1 1 
 1 1 
 1 1 
 4 3 
 1 1 
 1 1 
 8 5 
 4 3 
 1 1 
 1 1 
 1 1 
 1 1 
 4 3 
 1 1 
 1 1 
 4 3 
 1 1 
 1 1 
 1 1 
 1 1 
 4 3 
 1 1 
 1 1 
 4 3 
 1 1 
 7 4 
 4 3 
 1 1 
 1 1 
 1 1 
 1 1 
 4 3 
 1 1 
 1 1 
 1 1 
 4 3 
 1 1 
 1 1 
 4 3 
 1 1 
 1 1 
 1 1 
 1 1 
 4 3 
 10 5 
 4 3 
 1 1 
 1 1 
 1 1 
 1 1 
 1 1 
 4 3 
 1 1 
 1 1 
 4 3 
 1 1 
 1 1 
 1 1 
 4 3 
 1 1 
 1 1 
 4 3 
 7 4 
 1 1 
 1 1 
 1 1 
 4 3 
 1 1 
 1 1 
 4 3 
 1 1 
 1 1 
 1 1 
 1 1 
 4 3 
 1 1 
 4 3 
 1 1 
 1 1 
 7 4 
 4 3 
 1 1 
 1 1 
 4 3 
 1 1 
 1 1 
 1 1 
 1 1 
 4 3 
 1 1 
 1 1 
 1 1 
 4 3 
 1 1 
 1 1 
 1 1 
 1 1 
 4 3 
 7 4 
 1 1 
 4 3 
 1 1 
 1 1 
 1 1 
 4 3 
 1 1 
 4 3 
 1 1 
 1 1 
 1 1 
 4 3 
 1 1 
 1 1 
 4 3 
 1 1 
 1 1 
 9 5 
 1 1 
 1 1 
 4 3 
 1 1 
 4 3 
 1 1 
 1 1 
 1 1 
 1 1 
 4 3 
 1 1 
 1 1 
 1 1 
 1 1 
 4 3 
 1 1 
 1 1 
 1 1 
 1 1 
 4 3 
 9 5 
 4 3 
 1 1 
 1 1 
 1 1 
 4 3 
 1 1 
 1 1 
 4 3 
 1 1 
 1 1 
 1 1 
 1 1 
 4 3 
 1 1 
 8 5 
 1 1 
 1 1 
 1 1 
 1 1 
 1 1 
 4 3 
 1 1 
 4 3 
 1 1 
 1 1 
 1 1 
 1 1 
 4 3 
 1 1 
 1 1 
 1 1 
 4 3 
 1 1 
 1 1 
 4 3 
 10 5 
 1 1 
 1 1 
 4 3 
 1 1 
 1 1 
 1 1 
 1 1 
 4 3 
 1 1 
 1 1 
 4 3 
 1 1 
 1 1 
 1 1 
 1 1 
 4 3 
 1 1 
 1 1 
 9 5 
 4 3 
 1 1 
 1 1 
 1 1 
 4 3 
 1 1 
 4 3 
 1 1 
 1 1 
 1 1 
 1 1 
 4 3 
 1 1 
 1 1 
 1 1 
 4 3 
 1 1 
 7 4 
 4 3 
 1 1 
 1 1 
 4 3 
 1 1 
 1 1 
 1 1 
 1 1 
 1 1 
 4 3 
 1 1 
 1 1 
 1 1 
 4 3 
 1 1 
 1 1 
 4 3 
 7 4 
 1 1 
 1 1 
 1 1 
 4 3 
 1 1 
 1 1 
 4 3 
 1 1 
 1 1 
 1 1 
 1 1 
 4 3 
 1 1 
 1 1 
 4 3 
 1 1 
 1 1 
 1 1 
 9 5 
 4 3 
 1 1 
 1 1 
 4 3 
 1 1 
 1 1 
 1 1 
 4 3 
 1 1 
 1 1 
 1 1 
 1 1 
 4 3 
 1 1 
 1 1 
 1 1 
 1 1 
 4 3 
 9 5 
 4 3 
 1 1 
 1 1 
 1 1 
 4 3 
 1 1 
 1 1 
 4 3 
 1 1 
 1 1 
 1 1 
 4 3 
 1 1 
 1 1 
 4 3 
 1 1 
 1 1 
 7 4 
 1 1 
 1 1 
 4 3 
 1 1 
 4 3 
 1 1 
 1 1 
 1 1 
 1 1 
 4 3 
 1 1 
 1 1 
 4 3 
 1 1 
 1 1 
 1 1 
 1 1 
 4 3 
 1 1 
 10 5 
 1 1 
 4 3 
 1 1 
 1 1 
 1 1 
 4 3 
 1 1 
 1 1 
 4 3 
 1 1 
 1 1 
 1 1 
 1 1 
 4 3 
 1 1 
 4 3 
 7 4 
 1 1 
 1 1 
 4 3 
 1 1 
 1 1 
 4 3 
 1 1 
 1 1 
 1 1 
 4 3 
 1 1 
 1 1 
 1 1 
 1 1 
 4 3 
 1 1 
 1 1 
 1 1 
 1 1 
 7 4 
 4 3 
 1 1 
 4 3 
 1 1 
 1 1 
 1 1 
 1 1 
 4 3 
 1 1 
 4 3 
 1 1 
 1 1 
 1 1 
 1 1 
 4 3 
 10 5 
 4 3 
 1 1 
 1 1 
 1 1 
 4 3 
 1 1 
 1 1 
 4 3 
 1 1 
 1 1 
 1 1 
 1 1 
 4 3 
 1 1 
 1 1 
 1 1 
 1 1 
 4 3 
 1 1 
 9 5 
 1 1 
 1 1 
 4 3 
 1 1 
 4 3 
 1 1 
 1 1 
 1 1 
 4 3 
 1 1 
 1 1 
 1 1 
 1 1 
 4 3 
 1 1 
 1 1 
 4 3 
 7 4 
 1 1 
 4 3 
 1 1 
 1 1 
 1 1 
 1 1 
 4 3 
 1 1 
 1 1 
 1 1 
 4 3 
 1 1 
 1 1 
 4 3 
 1 1 
 1 1 
 10 5 
 4 3 
 1 1 
 1 1 
 1 1 
 4 3 
 1 1 
 1 1 
 1 1 
 4 3 
 1 1 
 1 1 
 1 1 
 1 1 
 4 3 
 1 1 
 1 1 
 1 1 
 4 3 
 1 1 
 9 5 
 1 1 
 4 3 
 1 1 
 4 3 
 1 1 
 1 1 
 1 1 
 1 1 
 4 3 
 1 1 
 1 1 
 1 1 
 4 3 
 1 1 
 4 3 
 1 1 
 9 5 
 1 1 
 1 1 
 4 3 
 1 1 
 1 1 
 4 3 
 1 1 
 1 1 
 1 1 
 1 1 
 1 1 
 1 1 
 4 3 
 1 1 
 1 1 
 4 3 
 1 1 
 1 1 
 1 1 
 1 1 
 4 3 
 7 4 
 4 3 
 1 1 
 1 1 
 1 1 
 4 3 
 1 1 
 1 1 
 4 3 
 1 1 
 1 1 
 1 1 
 4 3 
 1 1 
 1 1 
 9 5 
 4 3 
 1 1 
 1 1 
 1 1 
 4 3 
 1 1 
 1 1 
 4 3 
 1 1 
 1 1 
 1 1 
 1 1 
 1 1 
 1 1 
 4 3 
 1 1 
 4 3 
 1 1 
 1 1 
 10 5 
 4 3 
 1 1 
 1 1 
 4 3 
 1 1 
 1 1 
 1 1 
 4 3 
 1 1 
 1 1 
 4 3 
 1 1 
 1 1 
 1 1 
 1 1 
 4 3 
 10 5 
 1 1 
 4 3 
 1 1 
 1 1 
 1 1 
 1 1 
 4 3 
 4 3 
 1 1 
 1 1 
 1 1 
 1 1 
 1 1 
 4 3 
 1 1 
 1 1 
 4 3 
 10 5 
 1 1 
 1 1 
 1 1 
 4 3 
 1 1 
 1 1 
 4 3 
 1 1 
 1 1 
 1 1 
 1 1 
 4 3 
 1 1 
 4 3 
 1 1 
 1 1 
 1 1 
 1 1 
 10 5 
 4 3 
 4 3 
 1 1 
 1 1 
 1 1 
 4 3 
 1 1 
 1 1 
 1 1 
 1 1 
 4 3 
 1 1 
 1 1 
 1 1 
 1 1 
 4 3 
 1 1 
 1 1 
 8 5 
 4 3 
 1 1 
 1 1 
 1 1 
 1 1 
 4 3 
 1 1 
 4 3 
 1 1 
 1 1 
 1 1 
 4 3 
 1 1 
 1 1 
 1 1 
 4 3 
 1 1 
 1 1 
 9 5 
 4 3 
 1 1 
 4 3 
 1 1 
 1 1 
 1 1 
 1 1 
 4 3 
 1 1 
 1 1 
 1 1 
 4 3 
 1 1 
 1 1 
 4 3 
 1 1 
 10 5 
 1 1 
 4 3 
 1 1 
 1 1 
 1 1 
 1 1 
 4 3 
 1 1 
 1 1 
 4 3 
 1 1 
 1 1 
 1 1 
 1 1 
 4 3 
 1 1 
 1 1 
 1 1 
 9 5 
 4 3 
 1 1 
 1 1 
 4 3 
 1 1 
 1 1 
 1 1 
 4 3 
 1 1 
 1 1 
 4 3 
 1 1 
 1 1 
 1 1 
 1 1 
 4 3 
 7 4 
 4 3 
 1 1 
 1 1 
 1 1 
 1 1 
 4 3 
 1 1 
 1 1 
 1 1 
 1 1 
 4 3 
 1 1 
 1 1 
 1 1 
 4 3 
 1 1 
 1 1 
 4 3 
 9 5 
 1 1 
 4 3 
 1 1 
 1 1 
 1 1 
 1 1 
 4 3 
 1 1 
 1 1 
 4 3 
 1 1 
 1 1 
 4 3 
 1 1 
 1 1 
 1 1 
 4 3 
 9 5 
 1 1 
 1 1 
 4 3 
 1 1 
 1 1 
 1 1 
 4 3 
 1 1 
 1 1 
 1 1 
 1 1 
 4 3 
 1 1 
 1 1 
 1 1 
 1 1 
 4 3 
 1 1 
 10 5 
 4 3 
 1 1 
 1 1 
 4 3 
 1 1 
 1 1 
 4 3 
 1 1 
 1 1 
 1 1 
 4 3 
 1 1 
 1 1 
 4 3 
 1 1 
 1 1 
 1 1 
 1 1 
 7 4 
 4 3 
 1 1 
 4 3 
 1 1 
 1 1 
 1 1 
 1 1 
 4 3 
 1 1 
 1 1 
 1 1 
 4 3 
 1 1 
 1 1 
 1 1 
 4 3 
 1 1 
 1 1 
 8 5 
 1 1 
 1 1 
 1 1 
 1 1 
 1 1 
 4 3 
 1 1 
 4 3 
 1 1 
 1 1 
 1 1 
 4 3 
 1 1 
 1 1 
 4 3 
 1 1 
 1 1 
 1 1 
 1 1 
 9 5 
 4 3 
 1 1 
 4 3 
 1 1 
 1 1 
 1 1 
 1 1 
 4 3 
 1 1 
 4 3 
 1 1 
 1 1 
 1 1 
 1 1 
 4 3 
 8 5 
 4 3 
 1 1 
 1 1 
 1 1 
 1 1 
 1 1 
 1 1 
 4 3 
 1 1 
 1 1 
 4 3 
 1 1 
 1 1 
 1 1 
 1 1 
 4 3 
 1 1 
 1 1 
 1 1 
 4 3 
 9 5 
 1 1 
 1 1 
 4 3 
 4 3 
 1 1 
 1 1 
 1 1 
 4 3 
 1 1 
 1 1 
 1 1 
 1 1 
 4 3 
 1 1 
 1 1 
 10 5 
 4 3 
 1 1 
 4 3 
 1 1 
 1 1 
 1 1 
 1 1 
 1 1 
 1 1 
 4 3 
 1 1 
 4 3 
 1 1 
 1 1 
 1 1 
 1 1 
 4 3 
 1 1 
 9 5 
 4 3 
 1 1 
 1 1 
 1 1 
 4 3 
 1 1 
 1 1 
 1 1 
 4 3 
 1 1 
 1 1 
 4 3 
 1 1 
 1 1 
 1 1 
 4 3 
 1 1 
 9 5 
 1 1 
 4 3 
 1 1 
 1 1 
 1 1 
 4 3 
 1 1 
 1 1 
 1 1 
 1 1 
 4 3 
 1 1 
 1 1 
 4 3 
 1 1 
 1 1 
 4 3 
 1 1 
 9 5 
 1 1 
 1 1 
 4 3 
 1 1 
 1 1 
 4 3 
 1 1 
 1 1 
 1 1 
 4 3 
 1 1 
 1 1 
 4 3 
 1 1 
 1 1 
 1 1 
 1 1 
 9 5 
 4 3 
 1 1 
 4 3 
 1 1 
 1 1 
 4 3 
 1 1 
 1 1 
 1 1 
 1 1 
 4 3 
 1 1 
 1 1 
 1 1 
 1 1 
 4 3 
 1 1 
 1 1 
 10 5 
 4 3 
 1 1 
 1 1 
 1 1 
 4 3 
 1 1 
 1 1 
 4 3 
 1 1 
 1 1 
 1 1 
 1 1 
 4 3 
 1 1 
 4 3 
 1 1 
 1 1 
 10 5 
 4 3 
 1 1 
 1 1 
 4 3 
 1 1 
 1 1 
 1 1 
 4 3 
 1 1 
 1 1 
 1 1 
 4 3 
 1 1 
 1 1 
 1 1 
 1 1 
 1 1 
 4 3 
 10 5 
 1 1 
 4 3 
 1 1 
 1 1 
 1 1 
 1 1 
 4 3 
 4 3 
 1 1 
 1 1 
 1 1 
 4 3 
 1 1 
 1 1 
 1 1 
 1 1 
 10 5 
 4 3 
 1 1 
 1 1 
 4 3 
 1 1 
 4 3 
 1 1 
 1 1 
 1 1 
 1 1 
 4 3 
 1 1 
 1 1 
 1 1 
 4 3 
 1 1 
 1 1 
 7 4 
 4 3 
 1 1 
 1 1 
 4 3 
 1 1 
 1 1 
 1 1 
 4 3 
 1 1 
 1 1 
 1 1 
 1 1 
 4 3 
 1 1 
 1 1 
 4 3 
 1 1 
 7 4 
 4 3 
 1 1 
 1 1 
 1 1 
 1 1 
 4 3 
 1 1 
 1 1 
 1 1 
 4 3 
 1 1 
 1 1 
 4 3 
 1 1 
 1 1 
 1 1 
 1 1 
 4 3 
 10 5 
 1 1 
 4 3 
 1 1 
 1 1 
 1 1 
 4 3 
 1 1 
 1 1 
 1 1 
 1 1 
 4 3 
 1 1 
 1 1 
 1 1 
 4 3 
 1 1 
 1 1 
 4 3 
 10 5 
 1 1 
 4 3 
 1 1 
 1 1 
 1 1 
 4 3 
 1 1 
 1 1 
 1 1 
 4 3 
 1 1 
 1 1 
 4 3 
 1 1 
 1 1 
 1 1 
 10 5 
 4 3 
 1 1 
 1 1 
 4 3 
 1 1 
 1 1 
 1 1 
 1 1 
 1 1 
 1 1 
 4 3 
 1 1 
 1 1 
 4 3 
 1 1 
 1 1 
 1 1 
 1 1 
 4 3 
 10 5 
 4 3 
 1 1 
 1 1 
 1 1 
 4 3 
 1 1 
 1 1 
 4 3 
 1 1 
 1 1 
 1 1 
 4 3 
 1 1 
 1 1 
 4 3 
 9 5 
 1 1 
 1 1 
 1 1 
 1 1 
 4 3 
 1 1 
 4 3 
 1 1 
 1 1 
 1 1 
 1 1 
 1 1 
 4 3 
 1 1 
 1 1 
 4 3 
 1 1 
 1 1 
 1 1 
 4 3 
 7 4 
 1 1 
 1 1 
 4 3 
 1 1 
 1 1 
 1 1 
 4 3 
 1 1 
 1 1 
 4 3 
 1 1 
 1 1 
 1 1 
 1 1 
 4 3 
 1 1 
 9 5 
 4 3 
 1 1 
 1 1 
 4 3 
 1 1 
 1 1 
 4 3 
 1 1 
 1 1 
 1 1 
 1 1 
 4 3 
 1 1 
 1 1 
 1 1 
 4 3 
 1 1 
 1 1 
 1 1 
 1 1 
 8 5 
 4 3 
 1 1 
 4 3 
 1 1 
 1 1 
 1 1 
 1 1 
 4 3 
 1 1 
 4 3 
 1 1 
 1 1 
 1 1 
 1 1 
 4 3 
 10 5 
 4 3 
 1 1 
 1 1 
 1 1 
 4 3 
 1 1 
 1 1 
 4 3 
 1 1 
 1 1 
 1 1 
 1 1 
 4 3 
 1 1 
 1 1 
 1 1 
 1 1 
 4 3 
 10 5 
 1 1 
 1 1 
 1 1 
 4 3 
 1 1 
 4 3 
 1 1 
 1 1 
 1 1 
 4 3 
 1 1 
 1 1 
 4 3 
 1 1 
 1 1 
 1 1 
 1 1 
 7 4 
 4 3 
 1 1 
 4 3 
 1 1 
 1 1 
 1 1 
 1 1 
 4 3 
 1 1 
 1 1 
 1 1 
 4 3 
 1 1 
 1 1 
 4 3 
 1 1 
 1 1 
 7 4 
 4 3 
 1 1 
 1 1 
 1 1 
 1 1 
 4 3 
 1 1 
 1 1 
 4 3 
 1 1 
 1 1 
 1 1 
 1 1 
 4 3 
 1 1 
 1 1 
 1 1 
 4 3 
 10 5 
 1 1 
 1 1 
 4 3 
 1 1 
 4 3 
 1 1 
 1 1 
 1 1 
 1 1 
 4 3 
 1 1 
 1 1 
 4 3 
 1 1 
 1 1 
 4 3 
 9 5 
 1 1 
 1 1 
 1 1 
 4 3 
 1 1 
 1 1 
 1 1 
 1 1 
 4 3 
 1 1 
 1 1 
 1 1 
 4 3 
 1 1 
 1 1 
 4 3 
 1 1 
 1 1 
 1 1 
 1 1 
 9 5 
 4 3 
 4 3 
 1 1 
 1 1 
 1 1 
 4 3 
 1 1 
 1 1 
 4 3 
 1 1 
 1 1 
 1 1 
 4 3 
 1 1 
 1 1 
 10 5 
 4 3 
 1 1 
 1 1 
 1 1 
 4 3 
 1 1 
 1 1 
 1 1 
 1 1 
 4 3 
 1 1 
 1 1 
 1 1 
 1 1 
 4 3 
 1 1 
 4 3 
 1 1 
 7 4 
 1 1 
 4 3 
 1 1 
 1 1 
 4 3 
 1 1 
 1 1 
 1 1 
 4 3 
 1 1 
 1 1 
 4 3 
 1 1 
 1 1 
 1 1 
 1 1 
 4 3 
 10 5 
 1 1 
 4 3 
 1 1 
 1 1 
 1 1 
 1 1 
 1 1 
 1 1 
 1 1 
 1 1 
 1 1 
 4 3 
 1 1 
 4 3 
 1 1 
 1 1 
 1 1 
 1 1 
 4 3 
 1 1 
 1 1 
 10 5 
 4 3 
 1 1 
 1 1 
 4 3 
 1 1 
 1 1 
 1 1 
 4 3 
 1 1 
 1 1 
 4 3 
 1 1 
 1 1 
 1 1 
 1 1 
 4 3 
 8 5 
 1 1 
 4 3 
 1 1 
 1 1 
 1 1 
 1 1 
 4 3 
 1 1 
 4 3 
 1 1 
 1 1 
 1 1 
 4 3 
 1 1 
 1 1 
 1 1 
 1 1 
 9 5 
 4 3 
 1 1 
 1 1 
 1 1 
 4 3 
 1 1 
 4 3 
 1 1 
 1 1 
 1 1 
 1 1 
 4 3 
 1 1 
 1 1 
 1 1 
 4 3 
 9 5 
 1 1 
 4 3 
 1 1 
 4 3 
 1 1 
 1 1 
 1 1 
 1 1 
 4 3 
 1 1 
 1 1 
 1 1 
 4 3 
 1 1 
 1 1 
 4 3 
 1 1 
 9 5 
 4 3 
 1 1 
 1 1 
 1 1 
 1 1 
 1 1 
 1 1 
 4 3 
 1 1 
 1 1 
 1 1 
 4 3 
 1 1 
 1 1 
 4 3 
 1 1 
 1 1 
 1 1 
 1 1 
 4 3 
 7 4 
 4 3 
 1 1 
 1 1 
 1 1 
 4 3 
 1 1 
 1 1 
 4 3 
 1 1 
 1 1 
 1 1 
 4 3 
 1 1 
 1 1 
 9 5 
 4 3 
 1 1 
 1 1 
 1 1 
 1 1 
 4 3 
 1 1 
 1 1 
 4 3 
 1 1 
 1 1 
 1 1 
 1 1 
 4 3 
 1 1 
 1 1 
 4 3 
 1 1 
 1 1 
 1 1 
 7 4 
 4 3 
 1 1 
 1 1 
 4 3 
 1 1 
 1 1 
 1 1 
 4 3 
 1 1 
 1 1 
 4 3 
 1 1 
 1 1 
 1 1 
 1 1 
 4 3 
 8 5 
 4 3 
 1 1 
 1 1 
 1 1 
 4 3 
 1 1 
 1 1 
 1 1 
 4 3 
 1 1 
 1 1 
 1 1 
 1 1 
 1 1 
 4 3 
 1 1 
 1 1 
 4 3 
 7 4 
 1 1 
 1 1 
 1 1 
 1 1 
 4 3 
 1 1 
 4 3 
 1 1 
 1 1 
 1 1 
 1 1 
 4 3 
 4 3 
 1 1 
 1 1 
 1 1 
 8 5 
 4 3 
 1 1 
 1 1 
 4 3 
 1 1 
 1 1 
 1 1 
 1 1 
 4 3 
 1 1 
 4 3 
 1 1 
 1 1 
 1 1 
 1 1 
 1 1 
 1 1 
 1 1 
 4 3 
 8 5 
 4 3 
 1 1 
 1 1 
 1 1 
 4 3 
 1 1 
 1 1 
 4 3 
 1 1 
 1 1 
 1 1 
 4 3 
 1 1 
 1 1 
 4 3 
 1 1 
 1 1 
 1 1 
 1 1 
 7 4 
 4 3 
 1 1 
 4 3 
 1 1 
 1 1 
 1 1 
 1 1 
 4 3 
 1 1 
 4 3 
 1 1 
 1 1 
 1 1 
 1 1 
 1 1 
 4 3 
 1 1 
 10 5 
 4 3 
 1 1 
 1 1 
 1 1 
 1 1 
 1 1 
 4 3 
 1 1 
 1 1 
 4 3 
 1 1 
 1 1 
 1 1 
 1 1 
 4 3 
 1 1 
 1 1 
 1 1 
 10 5 
 4 3 
 1 1 
 1 1 
 4 3 
 1 1 
 4 3 
 1 1 
 1 1 
 1 1 
 4 3 
 1 1 
 1 1 
 1 1 
 4 3 
 1 1 
 1 1 
 8 5 
 4 3 
 1 1 
 1 1 
 1 1 
 1 1 
 4 3 
 1 1 
 1 1 
 1 1 
 1 1 
 1 1 
 4 3 
 1 1 
 4 3 
 1 1 
 1 1 
 1 1 
 1 1 
 4 3 
 9 5 
 4 3 
 1 1 
 1 1 
 1 1 
 4 3 
 1 1 
 1 1 
 1 1 
 1 1 
 4 3 
 1 1 
 1 1 
 4 3 
 1 1 
 1 1 
 1 1 
 4 3 
 7 4 
 1 1 
 1 1 
 4 3 
 1 1 
 1 1 
 4 3 
 1 1 
 1 1 
 1 1 
 1 1 
 1 1 
 4 3 
 1 1 
 1 1 
 1 1 
 4 3 
 1 1 
 1 1 
 7 4 
 4 3 
 1 1 
 4 3 
 1 1 
 1 1 
 1 1 
 1 1 
 4 3 
 1 1 
 1 1 
 1 1 
 4 3 
 1 1 
 1 1 
 4 3 
 1 1 
 1 1 
 8 5 
 1 1 
 4 3 
 1 1 
 4 3 
 1 1 
 1 1 
 1 1 
 4 3 
 1 1 
 1 1 
 1 1 
 1 1 
 4 3 
 1 1 
 1 1 
 1 1 
 1 1 
 4 3 
 1 1 
 9 5 
 1 1 
 4 3 
 1 1 
 1 1 
 1 1 
 4 3 
 1 1 
 1 1 
 4 3 
 1 1 
 1 1 
 1 1 
 1 1 
 4 3 
 1 1 
 4 3 
 7 4 
 1 1 
 1 1 
 4 3 
 1 1 
 1 1 
 4 3 
 1 1 
 1 1 
 1 1 
 4 3 
 1 1 
 1 1 
 1 1 
 1 1 
 4 3 
 1 1 
 1 1 
 1 1 
 1 1 
 9 5 
 4 3 
 1 1 
 4 3 
 1 1 
 1 1 
 4 3 
 1 1 
 1 1 
 4 3 
 1 1 
 1 1 
 1 1 
 4 3 
 1 1 
 1 1 
 10 5 
 4 3 
 1 1 
 1 1 
 1 1 
 4 3 
 1 1 
 1 1 
 4 3 
 1 1 
 1 1 
 1 1 
 1 1 
 4 3 
 1 1 
 1 1 
 4 3 
 1 1 
 1 1 
 1 1 
 10 5 
 4 3 
 1 1 
 1 1 
 4 3 
 1 1 
 1 1 
 1 1 
 4 3 
 1 1 
 1 1 
 4 3 
 1 1 
 1 1 
 1 1 
 1 1 
 4 3 
 9 5 
 1 1 
 4 3 
 1 1 
 1 1 
 1 1 
 1 1 
 4 3 
 1 1 
 4 3 
 1 1 
 1 1 
 1 1 
 1 1 
 4 3 
 1 1 
 1 1 
 1 1 
 10 5 
 4 3 
 1 1 
 1 1 
 1 1 
 4 3 
 1 1 
 1 1 
 4 3 
 1 1 
 1 1 
 1 1 
 1 1 
 4 3 
 1 1 
 4 3 
 1 1 
 1 1 
 1 1 
 1 1 
 8 5 
 4 3 
 4 3 
 1 1 
 1 1 
 1 1 
 4 3 
 1 1 
 1 1 
 1 1 
 1 1 
 4 3 
 1 1 
 1 1 
 4 3 
 1 1 
 8 5 
 4 3 
 1 1 
 1 1 
 1 1 
 1 1 
 1 1 
 4 3 
 1 1 
 1 1 
 1 1 
 4 3 
 1 1 
 1 1 
 1 1 
 1 1 
 4 3 
 1 1 
 1 1 
 1 1 
 4 3 
 1 1 
 8 5 
 4 3 
 1 1 
 4 3 
 1 1 
 1 1 
 1 1 
 1 1 
 4 3 
 1 1 
 1 1 
 1 1 
 4 3 
 1 1 
 1 1 
 4 3 
 7 4 
 1 1 
 4 3 
 1 1 
 1 1 
 1 1 
 1 1 
 4 3 
 1 1 
 1 1 
 1 1 
 1 1 
 4 3 
 1 1 
 1 1 
 4 3 
 1 1 
 1 1 
 1 1 
 7 4 
 4 3 
 1 1 
 1 1 
 4 3 
 1 1 
 1 1 
 1 1 
 1 1 
 1 1 
 1 1 
 1 1 
 1 1 
 4 3 
 1 1 
 4 3 
 1 1 
 4 3 
 9 5 
 1 1 
 1 1 
 1 1 
 1 1 
 4 3 
 1 1 
 4 3 
 1 1 
 1 1 
 1 1 
 1 1 
 4 3 
 1 1 
 4 3 
 1 1 
 1 1 
 1 1 
 1 1 
 7 4 
 4 3 
 1 1 
 1 1 
 4 3 
 1 1 
 1 1 
 1 1 
 1 1 
 1 1 
 4 3 
 1 1 
 1 1 
 4 3 
 1 1 
 1 1 
 1 1 
 1 1 
 4 3 
 7 4 
 1 1 
 4 3 
 1 1 
 1 1 
 1 1 
 4 3 
 1 1 
 4 3 
 1 1 
 1 1 
 1 1 
 4 3 
 1 1 
 1 1 
 1 1 
 1 1 
 4 3 
 8 5 
 1 1 
 1 1 
 1 1 
 4 3 
 1 1 
 1 1 
 1 1 
 4 3 
 1 1 
 1 1 
 1 1 
 1 1 
 4 3 
 1 1 
 4 3 
 1 1 
 1 1 
 1 1 
 1 1 
 7 4 
 4 3 
 4 3 
 1 1 
 1 1 
 1 1 
 4 3 
 1 1 
 1 1 
 4 3 
 1 1 
 1 1 
 1 1 
 1 1 
 4 3 
 1 1 
 9 5 
 4 3 
 1 1 
 1 1 
 1 1 
 1 1 
 4 3 
 1 1 
 1 1 
 1 1 
 4 3 
 1 1 
 1 1 
 1 1 
 4 3 
 1 1 
 1 1 
 1 1 
 1 1 
 4 3 
 1 1 
 1 1 
 9 5 
 4 3 
 1 1 
 4 3 
 1 1 
 1 1 
 1 1 
 1 1 
 4 3 
 1 1 
 1 1 
 1 1 
 4 3 
 1 1 
 1 1 
 4 3 
 9 5 
 4 3 
 1 1 
 1 1 
 1 1 
 1 1 
 4 3 
 1 1 
 1 1 
 1 1 
 1 1 
 1 1 
 4 3 
 1 1 
 1 1 
 4 3 
 1 1 
 1 1 
 1 1 
 9 5 
 4 3 
 1 1 
 1 1 
 4 3 
 1 1 
 1 1 
 1 1 
 4 3 
 1 1 
 1 1 
 4 3 
 1 1 
 1 1 
 1 1 
 1 1 
 4 3 
 10 5 
 4 3 
 1 1 
 1 1 
 1 1 
 4 3 
 1 1 
 1 1 
 4 3 
 1 1 
 1 1 
 1 1 
 1 1 
 1 1 
 4 3 
 1 1 
 1 1 
 1 1 
 4 3 
 1 1 
 10 5 
 1 1 
 1 1 
 4 3 
 1 1 
 1 1 
 1 1 
 4 3 
 1 1 
 1 1 
 1 1 
 4 3 
 1 1 
 1 1 
 4 3 
 1 1 
 1 1 
 1 1 
 4 3 
 9 5 
 1 1 
 1 1 
 4 3 
 1 1 
 1 1 
 1 1 
 4 3 
 1 1 
 1 1 
 4 3 
 1 1 
 1 1 
 1 1 
 1 1 
 4 3 
 1 1 
 1 1 
 1 1 
 1 1 
 7 4 
 4 3 
 1 1 
 1 1 
 4 3 
 1 1 
 1 1 
 4 3 
 1 1 
 1 1 
 1 1 
 4 3 
 1 1 
 1 1 
 4 3 
 1 1 
 1 1 
 1 1 
 1 1 
 8 5 
 4 3 
 1 1 
 4 3 
 1 1 
 1 1 
 1 1 
 1 1 
 4 3 
 1 1 
 4 3 
 1 1 
 1 1 
 1 1 
 4 3 
 1 1 
 10 5 
 1 1 
 4 3 
 1 1 
 1 1 
 1 1 
 1 1 
 1 1 
 4 3 
 1 1 
 1 1 
 4 3 
 1 1 
 1 1 
 1 1 
 1 1 
 4 3 
 1 1 
 4 3 
 7 4 
 1 1 
 1 1 
 4 3 
 1 1 
 1 1 
 4 3 
 1 1 
 1 1 
 1 1 
 4 3 
 1 1 
 1 1 
 4 3 
 1 1 
 1 1 
 1 1 
 1 1 
 8 5 
 4 3 
 1 1 
 4 3 
 1 1 
 1 1 
 1 1 
 1 1 
 1 1 
 1 1 
 1 1 
 4 3 
 1 1 
 4 3 
 1 1 
 1 1 
 1 1 
 4 3 
 1 1 
 8 5 
 4 3 
 1 1 
 1 1 
 1 1 
 4 3 
 1 1 
 1 1 
 4 3 
 1 1 
 1 1 
 1 1 
 1 1 
 4 3 
 1 1 
 1 1 
 1 1 
 4 3 
 8 5 
 1 1 
 1 1 
 4 3 
 1 1 
 4 3 
 1 1 
 1 1 
 1 1 
 1 1 
 4 3 
 1 1 
 1 1 
 4 3 
 1 1 
 1 1 
 1 1 
 1 1 
 4 3 
 7 4 
 1 1 
 4 3 
 1 1 
 1 1 
 1 1 
 1 1 
 4 3 
 1 1 
 1 1 
 1 1 
 4 3 
 1 1 
 1 1 
 4 3 
 1 1 
 1 1 
 1 1 
 1 1 
 7 4 
 4 3 
 4 3 
 1 1 
 1 1 
 1 1 
 4 3 
 1 1 
 1 1 
 1 1 
 4 3 
 1 1 
 1 1 
 1 1 
 1 1 
 1 1 
 4 3 
 1 1 
 1 1 
 7 4 
 4 3 
 1 1 
 4 3 
 1 1 
 1 1 
 1 1 
 1 1 
 4 3 
 1 1 
 1 1 
 1 1 
 4 3 
 1 1 
 4 3 
 1 1 
 7 4 
 1 1 
 1 1 
 4 3 
 1 1 
 1 1 
 4 3 
 1 1 
 1 1 
 1 1 
 4 3 
 1 1 
 1 1 
 4 3 
 1 1 
 1 1 
 1 1 
 1 1 
 1 1 
 1 1 
 4 3 
 9 5 
 4 3 
 1 1 
 1 1 
 1 1 
 4 3 
 1 1 
 1 1 
 4 3 
 1 1 
 1 1 
 1 1 
 4 3 
 1 1 
 1 1 
 4 3 
 7 4 
 1 1 
 1 1 
 1 1 
 4 3 
 1 1 
 1 1 
 4 3 
 1 1 
 1 1 
 1 1 
 1 1 
 4 3 
 1 1 
 4 3 
 1 1 
 1 1 
 1 1 
 1 1 
 9 5 
 4 3 
 1 1 
 1 1 
 1 1 
 1 1 
 4 3 
 1 1 
 1 1 
 1 1 
 1 1 
 4 3 
 1 1 
 1 1 
 4 3 
 1 1 
 1 1 
 1 1 
 1 1 
 4 3 
 9 5 
 4 3 
 1 1 
 1 1 
 1 1 
 4 3 
 1 1 
 1 1 
 4 3 
 1 1 
 1 1 
 1 1 
 4 3 
 1 1 
 1 1 
 4 3 
 1 1 
 1 1 
 9 5 
 1 1 
 1 1 
 4 3 
 1 1 
 1 1 
 1 1 
 4 3 
 1 1 
 1 1 
 1 1 
 1 1 
 4 3 
 1 1 
 4 3 
 1 1 
 1 1 
 1 1 
 1 1 
 4 3 
 8 5 
 4 3 
 1 1 
 1 1 
 1 1 
 4 3 
 1 1 
 1 1 
 4 3 
 1 1 
 1 1 
 1 1 
 1 1 
 4 3 
 1 1 
 8 5 
 4 3 
 1 1 
 1 1 
 1 1 
 1 1 
 4 3 
 1 1 
 1 1 
 1 1 
 4 3 
 1 1 
 1 1 
 1 1 
 1 1 
 4 3 
 1 1 
 1 1 
 4 3 
 1 1 
 1 1 
 1 1 
 1 1 
 1 1 
 8 5 
 4 3 
 1 1 
 1 1 
 4 3 
 1 1 
 1 1 
 1 1 
 1 1 
 4 3 
 1 1 
 4 3 
 1 1 
 1 1 
 1 1 
 1 1 
 4 3 
 7 4 
 4 3 
 1 1 
 1 1 
 1 1 
 4 3 
 1 1 
 1 1 
 1 1 
 1 1 
 1 1 
 1 1 
 1 1 
 4 3 
 1 1 
 1 1 
 1 1 
 4 3 
 1 1 
 1 1 
 10 5 
 4 3 
 1 1 
 1 1 
 1 1 
 4 3 
 1 1 
 1 1 
 1 1 
 1 1 
 4 3 
 1 1 
 4 3 
 1 1 
 1 1 
 1 1 
 1 1 
 4 3 
 10 5 
 4 3 
 1 1 
 1 1 
 1 1 
 4 3 
 1 1 
 1 1 
 1 1 
 1 1 
 4 3 
 1 1 
 1 1 
 4 3 
 1 1 
 1 1 
 1 1 
 7 4 
 4 3 
 1 1 
 1 1 
 4 3 
 1 1 
 1 1 
 1 1 
 1 1 
 4 3 
 1 1 
 1 1 
 1 1 
 1 1 
 4 3 
 1 1 
 1 1 
 1 1 
 1 1 
 4 3 
 10 5 
 4 3 
 1 1 
 4 3 
 1 1 
 1 1 
 1 1 
 1 1 
 4 3 
 1 1 
 1 1 
 1 1 
 4 3 
 1 1 
 1 1 
 4 3 
 1 1 
 10 5 
 1 1 
 1 1 
 4 3 
 1 1 
 1 1 
 1 1 
 1 1 
 4 3 
 1 1 
 1 1 
 1 1 
 1 1 
 4 3 
 1 1 
 1 1 
 4 3 
 1 1 
 1 1 
 1 1 
 4 3 
 10 5 
 1 1 
 1 1 
 4 3 
 1 1 
 1 1 
 1 1 
 4 3 
 1 1 
 1 1 
 4 3 
 1 1 
 1 1 
 1 1 
 1 1 
 4 3 
 1 1 
 9 5 
 4 3 
 1 1 
 1 1 
 4 3 
 1 1 
 1 1 
 4 3 
 1 1 
 1 1 
 1 1 
 1 1 
 1 1 
 4 3 
 1 1 
 1 1 
 4 3 
 1 1 
 1 1 
 1 1 
 1 1 
 9 5 
 4 3 
 1 1 
 4 3 
 1 1 
 1 1 
 1 1 
 1 1 
 4 3 
 1 1 
 4 3 
 1 1 
 1 1 
 1 1 
 1 1 
 4 3 
 10 5 
 4 3 
 1 1 
 1 1 
 1 1 
 4 3 
 1 1 
 1 1 
 4 3 
 1 1 
 1 1 
 1 1 
 1 1 
 1 1 
 4 3 
 1 1 
 1 1 
 1 1 
 4 3 
 7 4 
 1 1 
 1 1 
 1 1 
 4 3 
 1 1 
 4 3 
 1 1 
 1 1 
 1 1 
 4 3 
 1 1 
 1 1 
 4 3 
 1 1 
 1 1 
 1 1 
 1 1 
 4 3 
 8 5 
 1 1 
 4 3 
 1 1 
 1 1 
 1 1 
 1 1 
 4 3 
 1 1 
 4 3 
 1 1 
 1 1 
 1 1 
 1 1 
 4 3 
 1 1 
 1 1 
 9 5 
 4 3 
 1 1 
 1 1 
 1 1 
 1 1 
 4 3 
 1 1 
 1 1 
 4 3 
 1 1 
 1 1 
 1 1 
 1 1 
 4 3 
 1 1 
 4 3 
 1 1 
 1 1 
 7 4 
 1 1 
 1 1 
 4 3 
 1 1 
 4 3 
 1 1 
 1 1 
 1 1 
 1 1 
 4 3 
 1 1 
 1 1 
 4 3 
 1 1 
 1 1 
 4 3 
 1 1 
 7 4 
 1 1 
 4 3 
 1 1 
 1 1 
 1 1 
 1 1 
 1 1 
 4 3 
 1 1 
 4 3 
 1 1 
 1 1 
 1 1 
 1 1 
 4 3 
 1 1 
 1 1 
 1 1 
 1 1 
 1 1 
 9 5 
 4 3 
 4 3 
 1 1 
 1 1 
 1 1 
 1 1 
 4 3 
 1 1 
 1 1 
 4 3 
 1 1 
 1 1 
 1 1 
 4 3 
 1 1 
 1 1 
 8 5 
 4 3 
 1 1 
 1 1 
 1 1 
 4 3 
 1 1 
 1 1 
 1 1 
 1 1 
 4 3 
 1 1 
 1 1 
 1 1 
 1 1 
 4 3 
 1 1 
 4 3 
 10 5 
 1 1 
 1 1 
 4 3 
 1 1 
 1 1 
 4 3 
 1 1 
 1 1 
 1 1 
 4 3 
 1 1 
 1 1 
 4 3 
 1 1 
 1 1 
 1 1 
 1 1 
 4 3 
 8 5 
 1 1 
 4 3 
 1 1 
 1 1 
 1 1 
 1 1 
 4 3 
 1 1 
 1 1 
 4 3 
 1 1 
 1 1 
 1 1 
 1 1 
 4 3 
 1 1 
 1 1 
 10 5 
 4 3 
 1 1 
 1 1 
 1 1 
 4 3 
 1 1 
 1 1 
 4 3 
 1 1 
 1 1 
 1 1 
 1 1 
 4 3 
 1 1 
 4 3 
 1 1 
 1 1 
 10 5 
 4 3 
 1 1 
 1 1 
 4 3 
 1 1 
 1 1 
 1 1 
 4 3 
 1 1 
 1 1 
 1 1 
 1 1 
 4 3 
 1 1 
 1 1 
 1 1 
 1 1 
 1 1 
 4 3 
 8 5 
 1 1 
 1 1 
 4 3 
 1 1 
 1 1 
 1 1 
 1 1 
 4 3 
 1 1 
 4 3 
 1 1 
 1 1 
 1 1 
 1 1 
 4 3 
 4 3 
 1 1 
 9 5 
 1 1 
 1 1 
 4 3 
 1 1 
 1 1 
 4 3 
 1 1 
 1 1 
 1 1 
 1 1 
 4 3 
 1 1 
 1 1 
 4 3 
 1 1 
 1 1 
 1 1 
 1 1 
 1 1 
 8 5 
 4 3 
 4 3 
 1 1 
 1 1 
 1 1 
 4 3 
 1 1 
 1 1 
 4 3 
 1 1 
 1 1 
 1 1 
 1 1 
 1 1 
 4 3 
 1 1 
 1 1 
 9 5 
 4 3 
 1 1 
 1 1 
 1 1 
 1 1 
 4 3 
 1 1 
 4 3 
 1 1 
 1 1 
 1 1 
 1 1 
 4 3 
 1 1 
 1 1 
 1 1 
 4 3 
 9 5 
 1 1 
 1 1 
 4 3 
 1 1 
 1 1 
 4 3 
 1 1 
 1 1 
 1 1 
 1 1 
 4 3 
 1 1 
 1 1 
 1 1 
 4 3 
 1 1 
 1 1 
 4 3 
 9 5 
 1 1 
 4 3 
 1 1 
 1 1 
 1 1 
 1 1 
 4 3 
 1 1 
 1 1 
 1 1 
 1 1 
 4 3 
 1 1 
 4 3 
 1 1 
 1 1 
 7 4 
 4 3 
 1 1 
 1 1 
 4 3 
 1 1 
 1 1 
 1 1 
 1 1 
 4 3 
 1 1 
 1 1 
 1 1 
 1 1 
 4 3 
 1 1 
 1 1 
 1 1 
 4 3 
 9 5 
 1 1 
 4 3 
 1 1 
 1 1 
 1 1 
 4 3 
 1 1 
 1 1 
 4 3 
 1 1 
 1 1 
 1 1 
 4 3 
 1 1 
 1 1 
 4 3 
 1 1 
 9 5 
 1 1 
 1 1 
 4 3 
 1 1 
 1 1 
 4 3 
 1 1 
 1 1 
 1 1 
 1 1 
 1 1 
 1 1 
 1 1 
 4 3 
 1 1 
 1 1 
 4 3 
 1 1 
 1 1 
 1 1 
 1 1 
 8 5 
 4 3 
 4 3 
 1 1 
 1 1 
 1 1 
 4 3 
 1 1 
 1 1 
 4 3 
 1 1 
 1 1 
 1 1 
 4 3 
 1 1 
 1 1 
 9 5 
 4 3 
 1 1 
 1 1 
 1 1 
 1 1 
 4 3 
 1 1 
 4 3 
 1 1 
 1 1 
 1 1 
 1 1 
 4 3 
 1 1 
 1 1 
 1 1 
 4 3 
 1 1 
 1 1 
 10 5 
 1 1 
 4 3 
 1 1 
 1 1 
 1 1 
 1 1 
 1 1 
 1 1 
 1 1 
 4 3 
 1 1 
 4 3 
 1 1 
 1 1 
 1 1 
 1 1 
 1 1 
 4 3 
 1 1 
 1 1 
 8 5 
 4 3 
 1 1 
 1 1 
 1 1 
 1 1 
 4 3 
 1 1 
 4 3 
 1 1 
 1 1 
 1 1 
 1 1 
 4 3 
 1 1 
 4 3 
 1 1 
 1 1 
 10 5 
 4 3 
 1 1 
 1 1 
 1 1 
 1 1 
 4 3 
 1 1 
 1 1 
 1 1 
 1 1 
 4 3 
 1 1 
 4 3 
 1 1 
 1 1 
 1 1 
 1 1 
 4 3 
 7 4 
 1 1 
 4 3 
 1 1 
 1 1 
 4 3 
 1 1 
 1 1 
 4 3 
 1 1 
 1 1 
 1 1 
 1 1 
 4 3 
 1 1 
 1 1 
 1 1 
 10 5 
 4 3 
 1 1 
 1 1 
 4 3 
 1 1 
 1 1 
 1 1 
 4 3 
 1 1 
 1 1 
 1 1 
 1 1 
 1 1 
 1 1 
 4 3 
 1 1 
 4 3 
 1 1 
 1 1 
 7 4 
 4 3 
 1 1 
 1 1 
 4 3 
 1 1 
 1 1 
 1 1 
 1 1 
 4 3 
 1 1 
 4 3 
 1 1 
 1 1 
 1 1 
 1 1 
 4 3 
 10 5 
 1 1 
 4 3 
 1 1 
 1 1 
 1 1 
 1 1 
 4 3 
 1 1 
 1 1 
 1 1 
 4 3 
 1 1 
 1 1 
 1 1 
 4 3 
 1 1 
 1 1 
 1 1 
 1 1 
 4 3 
 10 5 
 1 1 
 1 1 
 4 3 
 1 1 
 4 3 
 1 1 
 1 1 
 1 1 
 1 1 
 4 3 
 1 1 
 1 1 
 1 1 
 4 3 
 1 1 
 1 1 
 8 5 
 4 3 
 4 3 
 1 1 
 1 1 
 1 1 
 1 1 
 4 3 
 1 1 
 1 1 
 1 1 
 4 3 
 1 1 
 1 1 
 1 1 
 1 1 
 4 3 
 1 1 
 1 1 
 10 5 
 4 3 
 1 1 
 1 1 
 1 1 
 1 1 
 4 3 
 1 1 
 4 3 
 1 1 
 1 1 
 1 1 
 4 3 
 1 1 
 1 1 
 1 1 
 4 3 
 1 1 
 1 1 
 9 5 
 4 3 
 1 1 
 1 1 
 1 1 
 4 3 
 1 1 
 1 1 
 4 3 
 1 1 
 1 1 
 1 1 
 4 3 
 1 1 
 1 1 
 1 1 
 4 3 
 1 1 
 7 4 
 1 1 
 1 1 
 4 3 
 1 1 
 1 1 
 4 3 
 1 1 
 1 1 
 1 1 
 4 3 
 1 1 
 1 1 
 4 3 
 1 1 
 1 1 
 1 1 
 8 5 
 4 3 
 1 1 
 1 1 
 4 3 
 1 1 
 1 1 
 1 1 
 1 1 
 4 3 
 1 1 
 4 3 
 1 1 
 1 1 
 1 1 
 1 1 
 4 3 
 8 5 
 4 3 
 1 1 
 1 1 
 1 1 
 1 1 
 1 1 
 4 3 
 1 1 
 1 1 
 1 1 
 4 3 
 1 1 
 1 1 
 1 1 
 4 3 
 1 1 
 1 1 
 4 3 
 1 1 
 1 1 
 8 5 
 1 1 
 1 1 
 4 3 
 1 1 
 4 3 
 1 1 
 1 1 
 1 1 
 4 3 
 1 1 
 4 3 
 1 1 
 1 1 
 1 1 
 4 3 
 1 1 
 8 5 
 1 1 
 4 3 
 1 1 
 1 1 
 1 1 
 1 1 
 4 3 
 1 1 
 1 1 
 1 1 
 1 1 
 4 3 
 1 1 
 1 1 
 1 1 
 1 1 
 4 3 
 1 1 
 4 3 
 10 5 
 1 1 
 1 1 
 4 3 
 1 1 
 1 1 
 4 3 
 1 1 
 1 1 
 1 1 
 4 3 
 1 1 
 1 1 
 4 3 
 1 1 
 1 1 
 1 1 
 1 1 
 10 5 
 4 3 
 1 1 
 4 3 
 1 1 
 1 1 
 1 1 
 1 1 
 4 3 
 1 1 
 1 1 
 4 3 
 1 1 
 1 1 
 1 1 
 1 1 
 4 3 
 1 1 
 1 1 
 7 4 
 4 3 
 1 1 
 1 1 
 1 1 
 1 1 
 4 3 
 1 1 
 4 3 
 1 1 
 1 1 
 1 1 
 1 1 
 4 3 
 1 1 
 1 1 
 1 1 
 4 3 
 7 4 
 1 1 
 4 3 
 1 1 
 4 3 
 1 1 
 1 1 
 1 1 
 1 1 
 1 1 
 4 3 
 1 1 
 1 1 
 1 1 
 1 1 
 4 3 
 1 1 
 1 1 
 1 1 
 1 1 
 7 4 
 4 3 
 1 1 
 4 3 
 1 1 
 1 1 
 1 1 
 1 1 
 4 3 
 1 1 
 4 3 
 1 1 
 1 1 
 1 1 
 1 1 
 4 3 
 1 1 
 8 5 
 4 3 
 1 1 
 1 1 
 1 1 
 4 3 
 1 1 
 1 1 
 1 1 
 4 3 
 1 1 
 1 1 
 4 3 
 1 1 
 1 1 
 1 1 
 1 1 
 4 3 
 1 1 
 7 4 
 1 1 
 1 1 
 4 3 
 1 1 
 4 3 
 1 1 
 1 1 
 1 1 
 4 3 
 1 1 
 1 1 
 1 1 
 4 3 
 1 1 
 1 1 
 4 3 
 1 1 
 7 4 
 1 1 
 1 1 
 4 3 
 1 1 
 1 1 
 4 3 
 1 1 
 1 1 
 1 1 
 4 3 
 1 1 
 1 1 
 4 3 
 1 1 
 1 1 
 1 1 
 1 1 
 10 5 
 4 3 
 1 1 
 1 1 
 4 3 
 1 1 
 1 1 
 1 1 
 1 1 
 4 3 
 1 1 
 1 1 
 4 3 
 1 1 
 1 1 
 1 1 
 4 3 
 1 1 
 1 1 
 7 4 
 4 3 
 1 1 
 1 1 
 1 1 
 1 1 
 1 1 
 4 3 
 1 1 
 1 1 
 4 3 
 1 1 
 1 1 
 1 1 
 1 1 
 4 3 
 1 1 
 4 3 
 1 1 
 1 1 
 7 4 
 4 3 
 1 1 
 1 1 
 1 1 
 4 3 
 1 1 
 1 1 
 1 1 
 1 1 
 1 1 
 4 3 
 1 1 
 1 1 
 4 3 
 1 1 
 1 1 
 1 1 
 1 1 
 4 3 
 9 5 
 4 3 
 1 1 
 1 1 
 1 1 
 4 3 
 1 1 
 1 1 
 4 3 
 1 1 
 1 1 
 1 1 
 4 3 
 1 1 
 1 1 
 7 4 
 4 3 
 1 1 
 1 1 
 1 1 
 4 3 
 1 1 
 1 1 
 4 3 
 1 1 
 1 1 
 1 1 
 1 1 
 1 1 
 1 1 
 4 3 
 1 1 
 4 3 
 1 1 
 1 1 
 7 4 
 4 3 
 1 1 
 1 1 
 4 3 
 1 1 
 1 1 
 1 1 
 4 3 
 1 1 
 1 1 
 4 3 
 1 1 
 1 1 
 1 1 
 1 1 
 4 3 
 7 4 
 1 1 
 4 3 
 1 1 
 1 1 
 1 1 
 1 1 
 4 3 
 1 1 
 4 3 
 1 1 
 1 1 
 1 1 
 1 1 
 4 3 
 1 1 
 1 1 
 1 1 
 1 1 
 4 3 
 8 5 
 1 1 
 1 1 
 4 3 
 1 1 
 4 3 
 1 1 
 1 1 
 1 1 
 1 1 
 4 3 
 1 1 
 1 1 
 1 1 
 4 3 
 1 1 
 1 1 
 7 4 
 4 3 
 4 3 
 1 1 
 1 1 
 1 1 
 1 1 
 1 1 
 1 1 
 1 1 
 1 1 
 1 1 
 1 1 
 1 1 
 4 3 
 1 1 
 1 1 
 4 3 
 1 1 
 1 1 
 1 1 
 1 1 
 4 3 
 9 5 
 4 3 
 1 1 
 1 1 
 1 1 
 1 1 
 4 3 
 1 1 
 1 1 
 1 1 
 1 1 
 4 3 
 1 1 
 1 1 
 1 1 
 4 3 
 1 1 
 1 1 
 10 5 
 4 3 
 1 1 
 1 1 
 1 1 
 4 3 
 1 1 
 1 1 
 1 1 
 4 3 
 1 1 
 1 1 
 1 1 
 4 3 
 1 1 
 1 1 
 4 3 
 1 1 
 10 5 
 1 1 
 1 1 
 4 3 
 1 1 
 1 1 
 4 3 
 1 1 
 1 1 
 1 1 
 1 1 
 4 3 
 1 1 
 1 1 
 1 1 
 1 1 
 4 3 
 1 1 
 1 1 
 1 1 
 1 1 
 4 3 
 10 5 
 4 3 
 1 1 
 1 1 
 1 1 
 4 3 
 1 1 
 1 1 
 4 3 
 1 1 
 1 1 
 1 1 
 4 3 
 1 1 
 1 1 
 4 3 
 7 4 
 1 1 
 1 1 
 1 1 
 4 3 
 1 1 
 1 1 
 4 3 
 1 1 
 1 1 
 1 1 
 1 1 
 4 3 
 1 1 
 1 1 
 4 3 
 1 1 
 1 1 
 1 1 
 8 5 
 4 3 
 1 1 
 1 1 
 4 3 
 1 1 
 1 1 
 1 1 
 4 3 
 1 1 
 1 1 
 4 3 
 1 1 
 1 1 
 1 1 
 1 1 
 4 3 
 10 5 
 1 1 
 4 3 
 1 1 
 1 1 
 4 3 
 1 1 
 1 1 
 4 3 
 1 1 
 1 1 
 1 1 
 1 1 
 4 3 
 1 1 
 1 1 
 1 1 
 4 3 
 1 1 
 1 1 
 8 5 
 1 1 
 1 1 
 4 3 
 1 1 
 4 3 
 1 1 
 1 1 
 1 1 
 1 1 
 4 3 
 1 1 
 4 3 
 1 1 
 1 1 
 1 1 
 1 1 
 4 3 
 9 5 
 4 3 
 1 1 
 1 1 
 1 1 
 4 3 
 1 1 
 1 1 
 4 3 
 1 1 
 1 1 
 1 1 
 1 1 
 4 3 
 1 1 
 1 1 
 1 1 
 1 1 
 10 5 
 4 3 
 1 1 
 1 1 
 1 1 
 1 1 
 4 3 
 4 3 
 1 1 
 1 1 
 1 1 
 4 3 
 1 1 
 1 1 
 1 1 
 1 1 
 4 3 
 1 1 
 1 1 
 8 5 
 4 3 
 1 1 
 4 3 
 1 1 
 1 1 
 1 1 
 1 1 
 4 3 
 1 1 
 1 1 
 1 1 
 4 3 
 1 1 
 1 1 
 4 3 
 1 1 
 10 5 
 4 3 
 1 1 
 1 1 
 1 1 
 1 1 
 1 1 
 4 3 
 1 1 
 1 1 
 4 3 
 1 1 
 1 1 
 1 1 
 1 1 
 4 3 
 1 1 
 1 1 
 1 1 
 4 3 
 10 5 
 1 1 
 1 1 
 4 3 
 1 1 
 4 3 
 1 1 
 1 1 
 1 1 
 1 1 
 4 3 
 1 1 
 1 1 
 1 1 
 4 3 
 1 1 
 10 5 
 4 3 
 1 1 
 1 1 
 1 1 
 4 3 
 1 1 
 1 1 
 1 1 
 1 1 
 4 3 
 1 1 
 1 1 
 1 1 
 4 3 
 1 1 
 1 1 
 4 3 
 1 1 
 1 1 
 10 5 
 1 1 
 4 3 
 1 1 
 4 3 
 1 1 
 1 1 
 1 1 
 4 3 
 1 1 
 1 1 
 4 3 
 1 1 
 1 1 
 1 1 
 4 3 
 1 1 
 1 1 
 7 4 
 4 3 
 1 1 
 1 1 
 1 1 
 4 3 
 1 1 
 1 1 
 1 1 
 1 1 
 4 3 
 1 1 
 1 1 
 1 1 
 1 1 
 4 3 
 1 1 
 4 3 
 9 5 
 1 1 
 1 1 
 4 3 
 1 1 
 1 1 
 4 3 
 1 1 
 1 1 
 1 1 
 4 3 
 1 1 
 1 1 
 4 3 
 1 1 
 1 1 
 1 1 
 1 1 
 9 5 
 4 3 
 1 1 
 4 3 
 1 1 
 1 1 
 1 1 
 1 1 
 4 3 
 1 1 
 1 1 
 4 3 
 1 1 
 1 1 
 1 1 
 1 1 
 4 3 
 1 1 
 1 1 
 7 4 
 4 3 
 1 1 
 1 1 
 1 1 
 4 3 
 1 1 
 1 1 
 4 3 
 1 1 
 1 1 
 1 1 
 1 1 
 4 3 
 1 1 
 4 3 
 1 1 
 1 1 
 8 5 
 4 3 
 1 1 
 1 1 
 4 3 
 1 1 
 1 1 
 1 1 
 4 3 
 1 1 
 1 1 
 1 1 
 1 1 
 4 3 
 1 1 
 1 1 
 1 1 
 1 1 
 4 3 
 8 5 
 1 1 
 4 3 
 1 1 
 1 1 
 1 1 
 1 1 
 4 3 
 1 1 
 4 3 
 1 1 
 1 1 
 1 1 
 1 1 
 4 3 
 1 1 
 1 1 
 10 5 
 4 3 
 1 1 
 1 1 
 4 3 
 1 1 
 4 3 
 1 1 
 1 1 
 1 1 
 1 1 
 4 3 
 1 1 
 1 1 
 1 1 
 4 3 
 1 1 
 1 1 
 1 1 
 8 5 
 1 1 
 4 3 
 1 1 
 4 3 
 1 1 
 1 1 
 1 1 
 4 3 
 1 1 
 1 1 
 1 1 
 4 3 
 1 1 
 1 1 
 4 3 
 1 1 
 10 5 
 4 3 
 1 1 
 1 1 
 1 1 
 1 1 
 4 3 
 1 1 
 1 1 
 1 1 
 4 3 
 1 1 
 1 1 
 4 3 
 1 1 
 1 1 
 1 1 
 1 1 
 4 3 
 9 5 
 1 1 
 1 1 
 4 3 
 1 1 
 1 1 
 1 1 
 1 1 
 4 3 
 1 1 
 1 1 
 4 3 
 1 1 
 1 1 
 1 1 
 4 3 
 1 1 
 1 1 
 9 5 
 4 3 
 1 1 
 1 1 
 1 1 
 4 3 
 1 1 
 1 1 
 4 3 
 1 1 
 1 1 
 1 1 
 1 1 
 4 3 
 1 1 
 4 3 
 1 1 
 1 1 
 8 5 
 4 3 
 1 1 
 1 1 
 1 1 
 4 3 
 1 1 
 1 1 
 1 1 
 1 1 
 1 1 
 4 3 
 1 1 
 1 1 
 4 3 
 1 1 
 1 1 
 1 1 
 1 1 
 4 3 
 8 5 
 4 3 
 1 1 
 1 1 
 1 1 
 4 3 
 1 1 
 1 1 
 4 3 
 1 1 
 1 1 
 1 1 
 4 3 
 1 1 
 1 1 
 4 3 
 1 1 
 10 5 
 1 1 
 1 1 
 1 1 
 1 1 
 4 3 
 1 1 
 1 1 
 4 3 
 1 1 
 1 1 
 1 1 
 1 1 
 1 1 
 1 1 
 4 3 
 1 1 
 1 1 
 4 3 
 1 1 
 1 1 
 1 1 
 1 1 
 9 5 
 4 3 
 1 1 
 1 1 
 4 3 
 1 1 
 1 1 
 1 1 
 4 3 
 1 1 
 1 1 
 4 3 
 1 1 
 1 1 
 1 1 
 1 1 
 4 3 
 10 5 
 1 1 
 4 3 
 1 1 
 1 1 
 1 1 
 4 3 
 1 1 
 4 3 
 1 1 
 1 1 
 1 1 
 4 3 
 1 1 
 1 1 
 1 1 
 1 1 
 1 1 
 4 3 
 1 1 
 10 5 
 1 1 
 1 1 
 1 1 
 1 1 
 1 1 
 1 1 
 4 3 
 1 1 
 1 1 
 1 1 
 4 3 
 1 1 
 1 1 
 4 3 
 1 1 
 1 1 
 1 1 
 1 1 
 4 3 
 7 4 
 1 1 
 4 3 
 1 1 
 1 1 
 4 3 
 1 1 
 1 1 
 4 3 
 1 1 
 1 1 
 1 1 
 4 3 
 1 1 
 1 1 
 4 3 
 1 1 
 1 1 
 1 1 
 1 1 
 7 4 
 4 3 
 1 1 
 4 3 
 1 1 
 1 1 
 1 1 
 1 1 
 1 1 
 1 1 
 4 3 
 1 1 
 4 3 
 1 1 
 1 1 
 1 1 
 1 1 
 4 3 
 7 4 
 4 3 
 1 1 
 1 1 
 1 1 
 4 3 
 1 1 
 1 1 
 4 3 
 1 1 
 1 1 
 1 1 
 1 1 
 4 3 
 1 1 
 1 1 
 1 1 
 7 4 
 4 3 
 1 1 
 1 1 
 4 3 
 1 1 
 4 3 
 1 1 
 1 1 
 1 1 
 1 1 
 1 1 
 4 3 
 1 1 
 1 1 
 1 1 
 4 3 
 1 1 
 1 1 
 9 5 
 4 3 
 1 1 
 4 3 
 1 1 
 1 1 
 1 1 
 1 1 
 4 3 
 1 1 
 1 1 
 1 1 
 4 3 
 1 1 
 1 1 
 4 3 
 9 5 
 1 1 
 4 3 
 1 1 
 1 1 
 4 3 
 1 1 
 1 1 
 1 1 
 1 1 
 4 3 
 1 1 
 1 1 
 1 1 
 1 1 
 4 3 
 1 1 
 1 1 
 1 1 
 1 1 
 4 3 
 9 5 
 1 1 
 1 1 
 4 3 
 1 1 
 4 3 
 1 1 
 1 1 
 1 1 
 1 1 
 4 3 
 1 1 
 1 1 
 1 1 
 1 1 
 4 3 
 1 1 
 4 3 
 8 5 
 1 1 
 1 1 
 4 3 
 1 1 
 1 1 
 4 3 
 1 1 
 1 1 
 1 1 
 4 3 
 1 1 
 1 1 
 1 1 
 4 3 
 1 1 
 1 1 
 1 1 
 1 1 
 7 4 
 1 1 
 4 3 
 1 1 
 4 3 
 1 1 
 1 1 
 4 3 
 1 1 
 1 1 
 4 3 
 1 1 
 1 1 
 1 1 
 4 3 
 1 1 
 1 1 
 9 5 
 4 3 
 1 1 
 1 1 
 1 1 
 4 3 
 1 1 
 1 1 
 4 3 
 1 1 
 1 1 
 1 1 
 1 1 
 4 3 
 1 1 
 1 1 
 4 3 
 1 1 
 10 5 
 1 1 
 1 1 
 4 3 
 1 1 
 1 1 
 4 3 
 1 1 
 1 1 
 1 1 
 4 3 
 1 1 
 1 1 
 4 3 
 1 1 
 1 1 
 1 1 
 1 1 
 9 5 
 4 3 
 1 1 
 4 3 
 1 1 
 1 1 
 1 1 
 1 1 
 4 3 
 1 1 
 4 3 
 1 1 
 1 1 
 1 1 
 1 1 
 4 3 
 10 5 
 4 3 
 1 1 
 1 1 
 1 1 
 1 1 
 1 1 
 4 3 
 1 1 
 1 1 
 4 3 
 1 1 
 1 1 
 1 1 
 1 1 
 4 3 
 1 1 
 1 1 
 1 1 
 4 3 
 9 5 
 1 1 
 1 1 
 4 3 
 1 1 
 4 3 
 1 1 
 1 1 
 4 3 
 1 1 
 1 1 
 1 1 
 1 1 
 4 3 
 1 1 
 1 1 
 4 3 
 9 5 
 1 1 
 4 3 
 1 1 
 1 1 
 1 1 
 1 1 
 1 1 
 4 3 
 1 1 
 1 1 
 1 1 
 4 3 
 1 1 
 1 1 
 1 1 
 1 1 
 4 3 
 1 1 
 1 1 
 1 1 
 1 1 
 10 5 
 4 3 
 4 3 
 1 1 
 1 1 
 1 1 
 4 3 
 1 1 
 1 1 
 4 3 
 1 1 
 1 1 
 1 1 
 4 3 
 1 1 
 1 1 
 9 5 
 4 3 
 1 1 
 1 1 
 1 1 
 4 3 
 1 1 
 1 1 
 4 3 
 1 1 
 1 1 
 1 1 
 1 1 
 4 3 
 1 1 
 1 1 
 4 3 
 1 1 
 9 5 
 4 3 
 1 1 
 1 1 
 1 1 
 1 1 
 4 3 
 1 1 
 1 1 
 1 1 
 4 3 
 1 1 
 1 1 
 4 3 
 1 1 
 1 1 
 1 1 
 1 1 
 4 3 
 8 5 
 4 3 
 1 1 
 1 1 
 1 1 
 4 3 
 1 1 
 1 1 
 4 3 
 1 1 
 1 1 
 1 1 
 1 1 
 1 1 
 1 1 
 1 1 
 4 3 
 1 1 
 1 1 
 1 1 
 4 3 
 9 5 
 1 1 
 4 3 
 1 1 
 1 1 
 1 1 
 1 1 
 4 3 
 1 1 
 1 1 
 1 1 
 1 1 
 4 3 
 4 3 
 1 1 
 1 1 
 1 1 
 10 5 
 4 3 
 1 1 
 1 1 
 4 3 
 1 1 
 1 1 
 1 1 
 4 3 
 1 1 
 1 1 
 4 3 
 1 1 
 1 1 
 1 1 
 1 1 
 4 3 
 1 1 
 1 1 
 7 4 
 4 3 
 1 1 
 1 1 
 1 1 
 1 1 
 4 3 
 1 1 
 1 1 
 4 3 
 1 1 
 1 1 
 1 1 
 4 3 
 1 1 
 1 1 
 4 3 
 8 5 
 1 1 
 1 1 
 1 1 
 4 3 
 1 1 
 1 1 
 4 3 
 1 1 
 1 1 
 1 1 
 1 1 
 4 3 
 1 1 
 4 3 
 1 1 
 1 1 
 1 1 
 1 1 
 4 3 
 9 5 
 1 1 
 4 3 
 1 1 
 1 1 
 1 1 
 1 1 
 1 1 
 4 3 
 1 1 
 1 1 
 4 3 
 1 1 
 1 1 
 1 1 
 1 1 
 4 3 
 1 1 
 10 5 
 4 3 
 1 1 
 1 1 
 1 1 
 1 1 
 4 3 
 4 3 
 1 1 
 1 1 
 1 1 
 4 3 
 1 1 
 1 1 
 4 3 
 1 1 
 1 1 
 1 1 
 1 1 
 10 5 
 4 3 
 1 1 
 4 3 
 1 1 
 1 1 
 1 1 
 1 1 
 1 1 
 1 1 
 4 3 
 1 1 
 4 3 
 1 1 
 1 1 
 1 1 
 1 1 
 4 3 
 7 4 
 4 3 
 1 1 
 1 1 
 1 1 
 4 3 
 1 1 
 1 1 
 4 3 
 1 1 
 1 1 
 1 1 
 1 1 
 4 3 
 1 1 
 1 1 
 1 1 
 4 3 
 7 4 
 1 1 
 1 1 
 4 3 
 1 1 
 4 3 
 1 1 
 1 1 
 1 1 
 1 1 
 1 1 
 1 1 
 4 3 
 1 1 
 1 1 
 1 1 
 4 3 
 1 1 
 7 4 
 4 3 
 1 1 
 4 3 
 1 1 
 1 1 
 1 1 
 1 1 
 4 3 
 1 1 
 1 1 
 1 1 
 4 3 
 1 1 
 1 1 
 4 3 
 1 1 
 7 4 
 1 1 
 1 1 
 4 3 
 1 1 
 1 1 
 1 1 
 1 1 
 4 3 
 1 1 
 1 1 
 4 3 
 1 1 
 1 1 
 1 1 
 1 1 
 4 3 
 1 1 
 1 1 
 1 1 
 1 1 
 4 3 
 10 5 
 1 1 
 1 1 
 4 3 
 1 1 
 4 3 
 1 1 
 1 1 
 1 1 
 1 1 
 4 3 
 1 1 
 1 1 
 1 1 
 1 1 
 4 3 
 1 1 
 4 3 
 7 4 
 1 1 
 1 1 
 6 2 
 10 5 
 7 4 
 10 5 
 10 5 
 1 1 
 9 5 
 9 5 
 1 1 
 1 1 
 1 1 
 1 1 
 5 2 
 10 5 
 4 3 
 4 3 
 4 3 
 4 3 
 10 5 
 4 3 
 4 3 
 4 3 
 4 3 
 4 3 
 7 4 
 4 3 
 4 3 
 4 3 
 4 3 
 4 3 
 8 5 
 4 3 
 4 3 
 4 3 
 4 3 
 4 3 
 8 5 
 4 3 
 4 3 
 4 3 
 4 3 
 4 3 
 9 5 
 4 3 
 4 3 
 4 3 
 4 3 
 4 3 
 1 1 
 1 1 
 10 5 
 4 3 
 4 3 
 4 3 
 4 3 
 1 1 
 1 1 
 4 3 
 8 5 
 4 3 
 4 3 
 4 3 
 4 3 
 4 3 
 1 1 
 1 1 
 8 5 
 4 3 
 4 3 
 4 3 
 4 3 
 4 3 
 10 5 
 4 3 
 4 3 
 4 3 
 4 3 
 4 3 
 7 4 
 4 3 
 4 3 
 4 3 
 4 3 
 1 1 
 1 1 
 4 3 
 10 5 
 4 3 
 4 3 
 1 1 
 1 1 
 4 3 
 1 1 
 1 1 
 4 3 
 4 3 
 8 5 
 4 3 
 4 3 
 4 3 
 1 1 
 1 1 
 4 3 
 4 3 
 1 1 
 1 1 
 10 5 
 4 3 
 4 3 
 1 1 
 1 1 
 4 3 
 4 3 
 1 1 
 1 1 
 1 1 
 1 1 
 4 3 
 7 4 
 4 3 
 4 3 
 1 1 
 4 3 
 1 1 
 1 1 
 4 3 
 1 1 
 1 1 
 1 1 
 1 1 
 4 3 
 9 5 
 1 1 
 1 1 
 4 3 
 1 1 
 4 3 
 1 1 
 1 1 
 1 1 
 1 1 
 1 1 
 1 1 
 4 3 
 1 1 
 4 3 
 1 1 
 1 1 
 9 5 
 4 3 
 1 1 
 1 1 
 4 3 
 1 1 
 1 1 
 1 1 
 1 1 
 4 3 
 1 1 
 1 1 
 1 1 
 4 3 
 1 1 
 1 1 
 4 3 
 1 1 
 9 5 
 4 3 
 1 1 
 1 1 
 1 1 
 1 1 
 4 3 
 1 1 
 1 1 
 1 1 
 1 1 
 4 3 
 1 1 
 1 1 
 4 3 
 1 1 
 1 1 
 1 1 
 1 1 
 4 3 
 1 1 
 1 1 
 8 5 
 4 3 
 1 1 
 4 3 
 1 1 
 1 1 
 1 1 
 1 1 
 4 3 
 1 1 
 1 1 
 1 1 
 1 1 
 1 1 
 4 3 
 1 1 
 1 1 
 4 3 
 7 4 
 1 1 
 1 1 
 4 3 
 1 1 
 1 1 
 4 3 
 1 1 
 1 1 
 1 1 
 4 3 
 1 1 
 1 1 
 1 1 
 4 3 
 1 1 
 1 1 
 1 1 
 1 1 
 1 1 
 10 5 
 4 3 
 1 1 
 1 1 
 4 3 
 1 1 
 1 1 
 1 1 
 1 1 
 4 3 
 1 1 
 4 3 
 1 1 
 1 1 
 4 3 
 1 1 
 1 1 
 8 5 
 4 3 
 1 1 
 1 1 
 1 1 
 4 3 
 1 1 
 1 1 
 4 3 
 1 1 
 1 1 
 1 1 
 1 1 
 1 1 
 4 3 
 1 1 
 1 1 
 4 3 
 10 5 
 1 1 
 1 1 
 1 1 
 1 1 
 4 3 
 1 1 
 1 1 
 1 1 
 4 3 
 1 1 
 1 1 
 1 1 
 1 1 
 4 3 
 1 1 
 1 1 
 4 3 
 1 1 
 1 1 
 1 1 
 8 5 
 4 3 
 1 1 
 1 1 
 4 3 
 1 1 
 1 1 
 1 1 
 4 3 
 1 1 
 1 1 
 4 3 
 1 1 
 1 1 
 1 1 
 1 1 
 4 3 
 9 5 
 4 3 
 1 1 
 1 1 
 1 1 
 4 3 
 1 1 
 1 1 
 1 1 
 1 1 
 4 3 
 1 1 
 1 1 
 1 1 
 1 1 
 4 3 
 1 1 
 1 1 
 4 3 
 1 1 
 9 5 
 1 1 
 1 1 
 1 1 
 4 3 
 4 3 
 1 1 
 1 1 
 1 1 
 4 3 
 1 1 
 1 1 
 4 3 
 1 1 
 1 1 
 1 1 
 4 3 
 10 5 
 1 1 
 1 1 
 4 3 
 1 1 
 1 1 
 1 1 
 1 1 
 1 1 
 4 3 
 1 1 
 1 1 
 1 1 
 4 3 
 1 1 
 1 1 
 1 1 
 1 1 
 1 1 
 4 3 
 1 1 
 9 5 
 4 3 
 1 1 
 1 1 
 4 3 
 1 1 
 1 1 
 4 3 
 1 1 
 1 1 
 1 1 
 4 3 
 1 1 
 1 1 
 4 3 
 1 1 
 1 1 
 1 1 
 1 1 
 7 4 
 4 3 
 1 1 
 4 3 
 1 1 
 1 1 
 1 1 
 1 1 
 4 3 
 1 1 
 4 3 
 1 1 
 1 1 
 1 1 
 1 1 
 4 3 
 1 1 
 1 1 
 7 4 
 4 3 
 1 1 
 1 1 
 1 1 
 4 3 
 1 1 
 1 1 
 4 3 
 1 1 
 1 1 
 1 1 
 1 1 
 4 3 
 1 1 
 1 1 
 1 1 
 4 3 
 7 4 
 1 1 
 1 1 
 1 1 
 1 1 
 1 1 
 1 1 
 4 3 
 1 1 
 4 3 
 1 1 
 1 1 
 1 1 
 1 1 
 1 1 
 4 3 
 1 1 
 1 1 
 4 3 
 9 5 
 1 1 
 1 1 
 4 3 
 1 1 
 1 1 
 1 1 
 1 1 
 4 3 
 1 1 
 1 1 
 4 3 
 1 1 
 1 1 
 1 1 
 1 1 
 4 3 
 1 1 
 1 1 
 1 1 
 4 3 
 10 5 
 1 1 
 1 1 
 4 3 
 1 1 
 1 1 
 1 1 
 4 3 
 1 1 
 1 1 
 1 1 
 4 3 
 1 1 
 1 1 
 1 1 
 4 3 
 1 1 
 1 1 
 10 5 
 4 3 
 1 1 
 1 1 
 1 1 
 4 3 
 1 1 
 1 1 
 4 3 
 1 1 
 1 1 
 1 1 
 1 1 
 1 1 
 1 1 
 4 3 
 1 1 
 1 1 
 4 3 
 9 5 
 4 3 
 1 1 
 1 1 
 1 1 
 1 1 
 4 3 
 1 1 
 1 1 
 1 1 
 4 3 
 1 1 
 1 1 
 4 3 
 1 1 
 1 1 
 1 1 
 4 3 
 7 4 
 1 1 
 1 1 
 4 3 
 1 1 
 1 1 
 1 1 
 1 1 
 1 1 
 4 3 
 1 1 
 1 1 
 4 3 
 1 1 
 1 1 
 1 1 
 1 1 
 1 1 
 4 3 
 1 1 
 4 3 
 10 5 
 1 1 
 1 1 
 1 1 
 4 3 
 1 1 
 1 1 
 4 3 
 1 1 
 1 1 
 1 1 
 4 3 
 1 1 
 1 1 
 4 3 
 1 1 
 1 1 
 1 1 
 1 1 
 10 5 
 4 3 
 1 1 
 4 3 
 1 1 
 1 1 
 1 1 
 4 3 
 1 1 
 4 3 
 1 1 
 1 1 
 1 1 
 1 1 
 1 1 
 4 3 
 1 1 
 1 1 
 8 5 
 4 3 
 1 1 
 1 1 
 1 1 
 4 3 
 1 1 
 1 1 
 4 3 
 1 1 
 1 1 
 1 1 
 1 1 
 4 3 
 1 1 
 4 3 
 1 1 
 9 5 
 1 1 
 4 3 
 1 1 
 1 1 
 4 3 
 1 1 
 1 1 
 1 1 
 4 3 
 1 1 
 1 1 
 4 3 
 1 1 
 1 1 
 1 1 
 1 1 
 1 1 
 4 3 
 8 5 
 1 1 
 1 1 
 1 1 
 4 3 
 1 1 
 1 1 
 1 1 
 1 1 
 4 3 
 1 1 
 4 3 
 1 1 
 1 1 
 4 3 
 1 1 
 1 1 
 8 5 
 4 3 
 1 1 
 1 1 
 1 1 
 4 3 
 1 1 
 1 1 
 4 3 
 1 1 
 1 1 
 1 1 
 1 1 
 4 3 
 1 1 
 1 1 
 1 1 
 4 3 
 9 5 
 1 1 
 1 1 
 4 3 
 1 1 
 1 1 
 4 3 
 1 1 
 1 1 
 1 1 
 1 1 
 4 3 
 1 1 
 1 1 
 4 3 
 1 1 
 1 1 
 1 1 
 1 1 
 4 3 
 9 5 
 1 1 
 4 3 
 1 1 
 1 1 
 1 1 
 1 1 
 4 3 
 1 1 
 4 3 
 1 1 
 1 1 
 1 1 
 1 1 
 4 3 
 1 1 
 1 1 
 1 1 
 1 1 
 10 5 
 4 3 
 4 3 
 1 1 
 1 1 
 4 3 
 1 1 
 1 1 
 1 1 
 1 1 
 1 1 
 4 3 
 1 1 
 1 1 
 1 1 
 4 3 
 1 1 
 1 1 
 7 4 
 4 3 
 1 1 
 4 3 
 1 1 
 1 1 
 1 1 
 4 3 
 1 1 
 1 1 
 1 1 
 4 3 
 1 1 
 1 1 
 4 3 
 1 1 
 1 1 
 7 4 
 1 1 
 4 3 
 1 1 
 1 1 
 4 3 
 1 1 
 1 1 
 1 1 
 4 3 
 1 1 
 1 1 
 1 1 
 1 1 
 4 3 
 1 1 
 1 1 
 1 1 
 1 1 
 4 3 
 10 5 
 4 3 
 1 1 
 1 1 
 1 1 
 4 3 
 1 1 
 1 1 
 4 3 
 1 1 
 1 1 
 1 1 
 4 3 
 1 1 
 1 1 
 4 3 
 9 5 
 1 1 
 1 1 
 1 1 
 1 1 
 1 1 
 4 3 
 1 1 
 1 1 
 4 3 
 1 1 
 1 1 
 1 1 
 1 1 
 4 3 
 1 1 
 1 1 
 1 1 
 4 3 
 1 1 
 1 1 
 1 1 
 7 4 
 4 3 
 1 1 
 1 1 
 4 3 
 1 1 
 1 1 
 1 1 
 4 3 
 1 1 
 1 1 
 4 3 
 1 1 
 1 1 
 1 1 
 1 1 
 4 3 
 8 5 
 1 1 
 4 3 
 1 1 
 1 1 
 1 1 
 4 3 
 1 1 
 4 3 
 1 1 
 1 1 
 1 1 
 4 3 
 1 1 
 1 1 
 1 1 
 1 1 
 4 3 
 9 5 
 1 1 
 1 1 
 1 1 
 1 1 
 4 3 
 1 1 
 1 1 
 4 3 
 1 1 
 1 1 
 1 1 
 1 1 
 4 3 
 1 1 
 4 3 
 1 1 
 1 1 
 1 1 
 1 1 
 10 5 
 4 3 
 4 3 
 1 1 
 1 1 
 1 1 
 4 3 
 1 1 
 1 1 
 4 3 
 1 1 
 1 1 
 1 1 
 1 1 
 4 3 
 1 1 
 8 5 
 4 3 
 1 1 
 1 1 
 1 1 
 1 1 
 1 1 
 1 1 
 4 3 
 1 1 
 1 1 
 4 3 
 1 1 
 1 1 
 1 1 
 1 1 
 4 3 
 1 1 
 1 1 
 4 3 
 1 1 
 1 1 
 1 1 
 1 1 
 8 5 
 1 1 
 4 3 
 1 1 
 1 1 
 4 3 
 1 1 
 1 1 
 1 1 
 1 1 
 4 3 
 1 1 
 4 3 
 1 1 
 1 1 
 1 1 
 1 1 
 4 3 
 8 5 
 4 3 
 1 1 
 1 1 
 1 1 
 4 3 
 1 1 
 1 1 
 1 1 
 1 1 
 1 1 
 4 3 
 1 1 
 1 1 
 1 1 
 1 1 
 4 3 
 1 1 
 4 3 
 10 5 
 1 1 
 1 1 
 1 1 
 1 1 
 4 3 
 1 1 
 4 3 
 1 1 
 1 1 
 1 1 
 4 3 
 1 1 
 4 3 
 1 1 
 1 1 
 1 1 
 1 1 
 1 1 
 9 5 
 4 3 
 1 1 
 1 1 
 4 3 
 1 1 
 1 1 
 1 1 
 1 1 
 4 3 
 1 1 
 1 1 
 4 3 
 1 1 
 1 1 
 1 1 
 1 1 
 1 1 
 4 3 
 9 5 
 4 3 
 1 1 
 1 1 
 1 1 
 4 3 
 1 1 
 1 1 
 4 3 
 1 1 
 1 1 
 1 1 
 1 1 
 4 3 
 1 1 
 1 1 
 1 1 
 4 3 
 7 4 
 1 1 
 1 1 
 4 3 
 1 1 
 4 3 
 1 1 
 1 1 
 1 1 
 1 1 
 4 3 
 1 1 
 1 1 
 1 1 
 1 1 
 1 1 
 4 3 
 1 1 
 1 1 
 10 5 
 4 3 
 1 1 
 1 1 
 4 3 
 1 1 
 1 1 
 1 1 
 1 1 
 4 3 
 1 1 
 1 1 
 1 1 
 4 3 
 1 1 
 1 1 
 4 3 
 1 1 
 10 5 
 4 3 
 1 1 
 1 1 
 1 1 
 1 1 
 4 3 
 1 1 
 1 1 
 1 1 
 1 1 
 4 3 
 4 3 
 1 1 
 1 1 
 1 1 
 4 3 
 1 1 
 1 1 
 1 1 
 1 1 
 1 1 
 9 5 
 1 1 
 4 3 
 1 1 
 1 1 
 1 1 
 4 3 
 1 1 
 1 1 
 1 1 
 1 1 
 4 3 
 1 1 
 1 1 
 4 3 
 1 1 
 8 5 
 1 1 
 1 1 
 4 3 
 1 1 
 1 1 
 4 3 
 1 1 
 1 1 
 1 1 
 1 1 
 4 3 
 1 1 
 4 3 
 1 1 
 1 1 
 1 1 
 4 3 
 1 1 
 10 5 
 4 3 
 1 1 
 1 1 
 1 1 
 4 3 
 1 1 
 1 1 
 1 1 
 4 3 
 1 1 
 1 1 
 1 1 
 1 1 
 1 1 
 4 3 
 1 1 
 4 3 
 10 5 
 1 1 
 1 1 
 1 1 
 4 3 
 1 1 
 4 3 
 1 1 
 1 1 
 1 1 
 4 3 
 1 1 
 1 1 
 4 3 
 1 1 
 1 1 
 1 1 
 1 1 
 9 5 
 4 3 
 1 1 
 4 3 
 1 1 
 1 1 
 1 1 
 1 1 
 4 3 
 1 1 
 4 3 
 1 1 
 1 1 
 1 1 
 1 1 
 1 1 
 1 1 
 1 1 
 4 3 
 10 5 
 4 3 
 1 1 
 1 1 
 1 1 
 4 3 
 1 1 
 1 1 
 4 3 
 1 1 
 1 1 
 1 1 
 1 1 
 4 3 
 1 1 
 1 1 
 1 1 
 4 3 
 10 5 
 1 1 
 1 1 
 4 3 
 1 1 
 4 3 
 1 1 
 1 1 
 1 1 
 1 1 
 4 3 
 1 1 
 1 1 
 1 1 
 4 3 
 1 1 
 1 1 
 1 1 
 4 3 
 8 5 
 1 1 
 1 1 
 4 3 
 1 1 
 1 1 
 1 1 
 1 1 
 4 3 
 1 1 
 4 3 
 1 1 
 1 1 
 1 1 
 1 1 
 4 3 
 1 1 
 1 1 
 9 5 
 4 3 
 1 1 
 4 3 
 1 1 
 1 1 
 1 1 
 1 1 
 4 3 
 1 1 
 1 1 
 4 3 
 1 1 
 1 1 
 1 1 
 4 3 
 1 1 
 1 1 
 9 5 
 4 3 
 1 1 
 1 1 
 1 1 
 1 1 
 4 3 
 1 1 
 1 1 
 1 1 
 1 1 
 4 3 
 1 1 
 1 1 
 1 1 
 4 3 
 1 1 
 4 3 
 1 1 
 9 5 
 4 3 
 1 1 
 1 1 
 1 1 
 1 1 
 4 3 
 1 1 
 1 1 
 1 1 
 4 3 
 1 1 
 1 1 
 4 3 
 1 1 
 1 1 
 1 1 
 1 1 
 1 1 
 7 4 
 4 3 
 1 1 
 1 1 
 4 3 
 1 1 
 1 1 
 1 1 
 4 3 
 1 1 
 1 1 
 1 1 
 1 1 
 1 1 
 4 3 
 1 1 
 1 1 
 4 3 
 1 1 
 1 1 
 1 1 
 1 1 
 8 5 
 4 3 
 1 1 
 4 3 
 1 1 
 1 1 
 1 1 
 1 1 
 4 3 
 1 1 
 1 1 
 1 1 
 4 3 
 1 1 
 1 1 
 4 3 
 10 5 
 4 3 
 1 1 
 1 1 
 1 1 
 1 1 
 4 3 
 1 1 
 1 1 
 1 1 
 4 3 
 1 1 
 1 1 
 1 1 
 1 1 
 4 3 
 1 1 
 1 1 
 1 1 
 1 1 
 4 3 
 9 5 
 1 1 
 4 3 
 1 1 
 4 3 
 1 1 
 1 1 
 1 1 
 1 1 
 4 3 
 1 1 
 1 1 
 1 1 
 4 3 
 1 1 
 1 1 
 4 3 
 8 5 
 1 1 
 1 1 
 1 1 
 4 3 
 1 1 
 1 1 
 4 3 
 1 1 
 1 1 
 1 1 
 1 1 
 1 1 
 4 3 
 1 1 
 1 1 
 4 3 
 1 1 
 1 1 
 1 1 
 1 1 
 8 5 
 4 3 
 1 1 
 1 1 
 4 3 
 1 1 
 1 1 
 1 1 
 4 3 
 1 1 
 1 1 
 4 3 
 1 1 
 1 1 
 1 1 
 4 3 
 10 5 
 1 1 
 1 1 
 4 3 
 1 1 
 1 1 
 1 1 
 1 1 
 4 3 
 1 1 
 4 3 
 1 1 
 1 1 
 1 1 
 1 1 
 4 3 
 4 3 
 1 1 
 1 1 
 1 1 
 7 4 
 1 1 
 1 1 
 4 3 
 1 1 
 1 1 
 1 1 
 1 1 
 4 3 
 1 1 
 1 1 
 1 1 
 4 3 
 1 1 
 1 1 
 4 3 
 1 1 
 1 1 
 1 1 
 1 1 
 8 5 
 4 3 
 4 3 
 1 1 
 1 1 
 1 1 
 4 3 
 1 1 
 1 1 
 4 3 
 1 1 
 1 1 
 1 1 
 4 3 
 1 1 
 1 1 
 8 5 
 4 3 
 1 1 
 1 1 
 1 1 
 1 1 
 4 3 
 1 1 
 1 1 
 1 1 
 1 1 
 4 3 
 1 1 
 1 1 
 1 1 
 1 1 
 4 3 
 4 3 
 1 1 
 1 1 
 1 1 
 7 4 
 4 3 
 1 1 
 1 1 
 4 3 
 1 1 
 1 1 
 1 1 
 4 3 
 1 1 
 1 1 
 4 3 
 1 1 
 1 1 
 1 1 
 1 1 
 4 3 
 9 5 
 1 1 
 4 3 
 1 1 
 1 1 
 1 1 
 4 3 
 1 1 
 1 1 
 1 1 
 4 3 
 1 1 
 1 1 
 1 1 
 1 1 
 4 3 
 1 1 
 1 1 
 4 3 
 8 5 
 1 1 
 1 1 
 1 1 
 1 1 
 1 1 
 4 3 
 1 1 
 1 1 
 4 3 
 1 1 
 1 1 
 1 1 
 1 1 
 4 3 
 1 1 
 4 3 
 1 1 
 1 1 
 8 5 
 4 3 
 1 1 
 1 1 
 4 3 
 1 1 
 1 1 
 1 1 
 4 3 
 1 1 
 1 1 
 1 1 
 4 3 
 1 1 
 1 1 
 1 1 
 1 1 
 1 1 
 4 3 
 8 5 
 1 1 
 4 3 
 1 1 
 1 1 
 1 1 
 1 1 
 4 3 
 1 1 
 4 3 
 1 1 
 1 1 
 1 1 
 4 3 
 1 1 
 1 1 
 1 1 
 4 3 
 10 5 
 1 1 
 1 1 
 4 3 
 1 1 
 4 3 
 1 1 
 1 1 
 1 1 
 1 1 
 4 3 
 1 1 
 1 1 
 1 1 
 4 3 
 1 1 
 1 1 
 1 1 
 1 1 
 7 4 
 4 3 
 4 3 
 1 1 
 1 1 
 1 1 
 4 3 
 1 1 
 1 1 
 1 1 
 1 1 
 4 3 
 1 1 
 1 1 
 4 3 
 1 1 
 1 1 
 10 5 
 4 3 
 1 1 
 1 1 
 1 1 
 4 3 
 1 1 
 1 1 
 1 1 
 4 3 
 1 1 
 1 1 
 4 3 
 1 1 
 1 1 
 1 1 
 1 1 
 4 3 
 1 1 
 7 4 
 4 3 
 1 1 
 1 1 
 1 1 
 4 3 
 1 1 
 1 1 
 1 1 
 1 1 
 4 3 
 1 1 
 1 1 
 1 1 
 4 3 
 1 1 
 1 1 
 4 3 
 7 4 
 1 1 
 4 3 
 1 1 
 1 1 
 1 1 
 1 1 
 4 3 
 1 1 
 1 1 
 4 3 
 1 1 
 1 1 
 4 3 
 1 1 
 1 1 
 1 1 
 4 3 
 10 5 
 1 1 
 1 1 
 4 3 
 1 1 
 1 1 
 1 1 
 1 1 
 1 1 
 1 1 
 4 3 
 1 1 
 1 1 
 4 3 
 1 1 
 1 1 
 1 1 
 1 1 
 1 1 
 1 1 
 4 3 
 8 5 
 1 1 
 1 1 
 1 1 
 1 1 
 4 3 
 1 1 
 4 3 
 1 1 
 1 1 
 1 1 
 4 3 
 1 1 
 4 3 
 1 1 
 1 1 
 1 1 
 9 5 
 4 3 
 1 1 
 1 1 
 4 3 
 1 1 
 1 1 
 1 1 
 1 1 
 4 3 
 1 1 
 4 3 
 1 1 
 1 1 
 1 1 
 1 1 
 1 1 
 1 1 
 1 1 
 4 3 
 8 5 
 4 3 
 1 1 
 1 1 
 1 1 
 4 3 
 1 1 
 1 1 
 4 3 
 1 1 
 1 1 
 1 1 
 4 3 
 1 1 
 1 1 
 4 3 
 1 1 
 1 1 
 1 1 
 10 5 
 1 1 
 4 3 
 1 1 
 4 3 
 1 1 
 1 1 
 1 1 
 1 1 
 4 3 
 1 1 
 4 3 
 1 1 
 1 1 
 1 1 
 1 1 
 4 3 
 1 1 
 1 1 
 8 5 
 4 3 
 1 1 
 1 1 
 1 1 
 1 1 
 4 3 
 1 1 
 4 3 
 1 1 
 1 1 
 1 1 
 1 1 
 4 3 
 1 1 
 1 1 
 1 1 
 7 4 
 4 3 
 1 1 
 1 1 
 4 3 
 4 3 
 1 1 
 1 1 
 1 1 
 4 3 
 1 1 
 1 1 
 1 1 
 1 1 
 4 3 
 1 1 
 1 1 
 10 5 
 4 3 
 1 1 
 1 1 
 1 1 
 1 1 
 4 3 
 1 1 
 1 1 
 1 1 
 1 1 
 4 3 
 1 1 
 4 3 
 1 1 
 1 1 
 1 1 
 1 1 
 4 3 
 10 5 
 4 3 
 1 1 
 1 1 
 1 1 
 1 1 
 4 3 
 1 1 
 1 1 
 1 1 
 4 3 
 1 1 
 1 1 
 4 3 
 1 1 
 1 1 
 1 1 
 4 3 
 8 5 
 1 1 
 1 1 
 4 3 
 1 1 
 1 1 
 1 1 
 1 1 
 4 3 
 1 1 
 1 1 
 4 3 
 1 1 
 1 1 
 1 1 
 1 1 
 4 3 
 1 1 
 1 1 
 4 3 
 8 5 
 1 1 
 4 3 
 1 1 
 1 1 
 1 1 
 1 1 
 4 3 
 1 1 
 1 1 
 1 1 
 4 3 
 1 1 
 1 1 
 4 3 
 1 1 
 1 1 
 1 1 
 10 5 
 4 3 
 1 1 
 4 3 
 1 1 
 1 1 
 1 1 
 1 1 
 4 3 
 1 1 
 1 1 
 1 1 
 4 3 
 1 1 
 1 1 
 1 1 
 4 3 
 1 1 
 1 1 
 10 5 
 4 3 
 1 1 
 1 1 
 1 1 
 1 1 
 1 1 
 4 3 
 1 1 
 1 1 
 4 3 
 1 1 
 1 1 
 1 1 
 1 1 
 4 3 
 1 1 
 4 3 
 9 5 
 1 1 
 1 1 
 4 3 
 1 1 
 1 1 
 4 3 
 1 1 
 1 1 
 1 1 
 4 3 
 1 1 
 1 1 
 1 1 
 1 1 
 4 3 
 1 1 
 1 1 
 1 1 
 1 1 
 4 3 
 9 5 
 1 1 
 4 3 
 1 1 
 1 1 
 1 1 
 4 3 
 1 1 
 4 3 
 1 1 
 1 1 
 1 1 
 4 3 
 1 1 
 1 1 
 10 5 
 4 3 
 1 1 
 1 1 
 1 1 
 1 1 
 1 1 
 4 3 
 1 1 
 1 1 
 4 3 
 1 1 
 1 1 
 1 1 
 1 1 
 4 3 
 1 1 
 1 1 
 1 1 
 1 1 
 4 3 
 1 1 
 1 1 
 8 5 
 4 3 
 1 1 
 1 1 
 4 3 
 1 1 
 1 1 
 1 1 
 4 3 
 1 1 
 1 1 
 4 3 
 1 1 
 1 1 
 1 1 
 1 1 
 4 3 
 8 5 
 1 1 
 4 3 
 1 1 
 1 1 
 1 1 
 1 1 
 4 3 
 1 1 
 4 3 
 1 1 
 1 1 
 1 1 
 1 1 
 4 3 
 1 1 
 1 1 
 9 5 
 4 3 
 1 1 
 1 1 
 1 1 
 1 1 
 1 1 
 1 1 
 4 3 
 1 1 
 1 1 
 4 3 
 1 1 
 1 1 
 1 1 
 1 1 
 4 3 
 1 1 
 4 3 
 1 1 
 1 1 
 7 4 
 1 1 
 4 3 
 1 1 
 4 3 
 1 1 
 1 1 
 1 1 
 4 3 
 1 1 
 1 1 
 1 1 
 1 1 
 4 3 
 1 1 
 1 1 
 4 3 
 1 1 
 9 5 
 4 3 
 1 1 
 1 1 
 1 1 
 1 1 
 1 1 
 4 3 
 1 1 
 1 1 
 1 1 
 4 3 
 1 1 
 1 1 
 1 1 
 1 1 
 4 3 
 1 1 
 1 1 
 1 1 
 1 1 
 4 3 
 9 5 
 4 3 
 1 1 
 4 3 
 1 1 
 1 1 
 1 1 
 1 1 
 4 3 
 1 1 
 1 1 
 1 1 
 4 3 
 1 1 
 1 1 
 8 5 
 4 3 
 1 1 
 4 3 
 1 1 
 1 1 
 1 1 
 1 1 
 4 3 
 1 1 
 1 1 
 1 1 
 1 1 
 4 3 
 1 1 
 1 1 
 4 3 
 1 1 
 9 5 
 4 3 
 1 1 
 1 1 
 1 1 
 1 1 
 4 3 
 1 1 
 1 1 
 1 1 
 4 3 
 1 1 
 1 1 
 4 3 
 1 1 
 1 1 
 1 1 
 1 1 
 4 3 
 7 4 
 4 3 
 1 1 
 1 1 
 1 1 
 4 3 
 1 1 
 1 1 
 4 3 
 1 1 
 1 1 
 1 1 
 1 1 
 1 1 
 4 3 
 1 1 
 1 1 
 4 3 
 7 4 
 1 1 
 1 1 
 1 1 
 4 3 
 1 1 
 1 1 
 4 3 
 1 1 
 1 1 
 1 1 
 1 1 
 4 3 
 1 1 
 4 3 
 1 1 
 1 1 
 7 4 
 4 3 
 1 1 
 1 1 
 4 3 
 1 1 
 1 1 
 1 1 
 4 3 
 1 1 
 1 1 
 4 3 
 1 1 
 1 1 
 1 1 
 1 1 
 1 1 
 1 1 
 4 3 
 1 1 
 10 5 
 1 1 
 4 3 
 1 1 
 1 1 
 4 3 
 1 1 
 1 1 
 4 3 
 1 1 
 1 1 
 1 1 
 4 3 
 1 1 
 1 1 
 4 3 
 1 1 
 1 1 
 1 1 
 1 1 
 8 5 
 4 3 
 1 1 
 4 3 
 1 1 
 1 1 
 1 1 
 1 1 
 4 3 
 1 1 
 4 3 
 1 1 
 1 1 
 1 1 
 1 1 
 1 1 
 4 3 
 7 4 
 1 1 
 1 1 
 4 3 
 1 1 
 1 1 
 1 1 
 1 1 
 4 3 
 1 1 
 1 1 
 4 3 
 1 1 
 1 1 
 1 1 
 1 1 
 4 3 
 1 1 
 9 5 
 4 3 
 1 1 
 1 1 
 1 1 
 1 1 
 4 3 
 1 1 
 4 3 
 1 1 
 1 1 
 1 1 
 4 3 
 1 1 
 4 3 
 1 1 
 1 1 
 1 1 
 1 1 
 7 4 
 4 3 
 1 1 
 1 1 
 4 3 
 1 1 
 1 1 
 1 1 
 1 1 
 1 1 
 4 3 
 1 1 
 4 3 
 1 1 
 1 1 
 1 1 
 1 1 
 4 3 
 8 5 
 4 3 
 1 1 
 1 1 
 1 1 
 4 3 
 1 1 
 1 1 
 4 3 
 1 1 
 1 1 
 1 1 
 1 1 
 1 1 
 1 1 
 1 1 
 1 1 
 1 1 
 4 3 
 1 1 
 9 5 
 4 3 
 1 1 
 1 1 
 1 1 
 4 3 
 1 1 
 1 1 
 4 3 
 1 1 
 1 1 
 1 1 
 1 1 
 4 3 
 1 1 
 1 1 
 1 1 
 4 3 
 10 5 
 4 3 
 1 1 
 1 1 
 1 1 
 4 3 
 1 1 
 1 1 
 1 1 
 1 1 
 4 3 
 1 1 
 1 1 
 4 3 
 1 1 
 1 1 
 1 1 
 4 3 
 10 5 
 1 1 
 1 1 
 4 3 
 1 1 
 1 1 
 1 1 
 4 3 
 1 1 
 1 1 
 4 3 
 1 1 
 1 1 
 1 1 
 1 1 
 4 3 
 1 1 
 1 1 
 1 1 
 9 5 
 4 3 
 1 1 
 1 1 
 1 1 
 4 3 
 1 1 
 1 1 
 4 3 
 1 1 
 1 1 
 1 1 
 4 3 
 1 1 
 1 1 
 4 3 
 1 1 
 1 1 
 1 1 
 1 1 
 9 5 
 4 3 
 1 1 
 4 3 
 1 1 
 1 1 
 1 1 
 1 1 
 4 3 
 4 3 
 1 1 
 1 1 
 1 1 
 4 3 
 1 1 
 1 1 
 1 1 
 10 5 
 4 3 
 1 1 
 1 1 
 1 1 
 1 1 
 1 1 
 4 3 
 1 1 
 1 1 
 4 3 
 1 1 
 1 1 
 1 1 
 1 1 
 4 3 
 1 1 
 4 3 
 9 5 
 1 1 
 1 1 
 4 3 
 1 1 
 1 1 
 4 3 
 1 1 
 1 1 
 1 1 
 4 3 
 1 1 
 1 1 
 4 3 
 1 1 
 1 1 
 1 1 
 1 1 
 10 5 
 4 3 
 1 1 
 4 3 
 1 1 
 1 1 
 1 1 
 1 1 
 1 1 
 1 1 
 4 3 
 1 1 
 4 3 
 1 1 
 1 1 
 1 1 
 4 3 
 1 1 
 10 5 
 4 3 
 1 1 
 1 1 
 1 1 
 4 3 
 1 1 
 1 1 
 4 3 
 1 1 
 1 1 
 1 1 
 1 1 
 4 3 
 1 1 
 1 1 
 1 1 
 4 3 
 9 5 
 1 1 
 1 1 
 4 3 
 1 1 
 4 3 
 1 1 
 1 1 
 1 1 
 1 1 
 4 3 
 1 1 
 1 1 
 1 1 
 1 1 
 4 3 
 1 1 
 1 1 
 4 3 
 10 5 
 1 1 
 4 3 
 1 1 
 1 1 
 1 1 
 1 1 
 4 3 
 1 1 
 1 1 
 1 1 
 4 3 
 1 1 
 1 1 
 4 3 
 1 1 
 1 1 
 1 1 
 1 1 
 9 5 
 4 3 
 4 3 
 1 1 
 1 1 
 1 1 
 4 3 
 1 1 
 1 1 
 1 1 
 1 1 
 4 3 
 1 1 
 1 1 
 1 1 
 1 1 
 4 3 
 1 1 
 1 1 
 7 4 
 4 3 
 1 1 
 4 3 
 1 1 
 1 1 
 1 1 
 1 1 
 4 3 
 1 1 
 1 1 
 1 1 
 4 3 
 1 1 
 4 3 
 1 1 
 1 1 
 7 4 
 1 1 
 4 3 
 1 1 
 1 1 
 4 3 
 1 1 
 1 1 
 1 1 
 4 3 
 1 1 
 1 1 
 1 1 
 4 3 
 1 1 
 1 1 
 1 1 
 1 1 
 1 1 
 4 3 
 9 5 
 4 3 
 1 1 
 1 1 
 1 1 
 4 3 
 1 1 
 1 1 
 4 3 
 1 1 
 1 1 
 1 1 
 4 3 
 1 1 
 1 1 
 4 3 
 8 5 
 1 1 
 1 1 
 1 1 
 4 3 
 1 1 
 1 1 
 4 3 
 1 1 
 1 1 
 1 1 
 1 1 
 4 3 
 1 1 
 4 3 
 1 1 
 1 1 
 1 1 
 1 1 
 8 5 
 4 3 
 1 1 
 1 1 
 4 3 
 1 1 
 1 1 
 1 1 
 4 3 
 1 1 
 1 1 
 4 3 
 1 1 
 1 1 
 1 1 
 1 1 
 4 3 
 8 5 
 1 1 
 4 3 
 1 1 
 1 1 
 1 1 
 1 1 
 4 3 
 1 1 
 4 3 
 1 1 
 1 1 
 4 3 
 1 1 
 1 1 
 1 1 
 1 1 
 4 3 
 1 1 
 1 1 
 8 5 
 1 1 
 4 3 
 1 1 
 1 1 
 1 1 
 1 1 
 4 3 
 1 1 
 1 1 
 1 1 
 1 1 
 4 3 
 1 1 
 4 3 
 1 1 
 1 1 
 1 1 
 1 1 
 4 3 
 10 5 
 4 3 
 1 1 
 1 1 
 1 1 
 4 3 
 1 1 
 1 1 
 4 3 
 1 1 
 1 1 
 1 1 
 1 1 
 4 3 
 1 1 
 1 1 
 8 5 
 4 3 
 1 1 
 1 1 
 1 1 
 4 3 
 1 1 
 1 1 
 1 1 
 1 1 
 4 3 
 1 1 
 1 1 
 4 3 
 1 1 
 1 1 
 4 3 
 1 1 
 1 1 
 1 1 
 1 1 
 7 4 
 4 3 
 1 1 
 4 3 
 1 1 
 1 1 
 1 1 
 1 1 
 4 3 
 1 1 
 1 1 
 1 1 
 4 3 
 1 1 
 1 1 
 4 3 
 10 5 
 4 3 
 1 1 
 1 1 
 1 1 
 4 3 
 1 1 
 1 1 
 1 1 
 1 1 
 4 3 
 1 1 
 1 1 
 1 1 
 1 1 
 4 3 
 1 1 
 1 1 
 1 1 
 4 3 
 8 5 
 1 1 
 1 1 
 4 3 
 1 1 
 4 3 
 1 1 
 1 1 
 1 1 
 1 1 
 4 3 
 1 1 
 1 1 
 1 1 
 1 1 
 4 3 
 8 5 
 4 3 
 1 1 
 1 1 
 1 1 
 4 3 
 1 1 
 1 1 
 4 3 
 1 1 
 1 1 
 1 1 
 1 1 
 4 3 
 1 1 
 1 1 
 1 1 
 4 3 
 1 1 
 1 1 
 10 5 
 1 1 
 1 1 
 4 3 
 1 1 
 4 3 
 1 1 
 1 1 
 1 1 
 4 3 
 1 1 
 4 3 
 1 1 
 1 1 
 1 1 
 4 3 
 1 1 
 1 1 
 7 4 
 4 3 
 1 1 
 1 1 
 1 1 
 4 3 
 1 1 
 1 1 
 4 3 
 1 1 
 1 1 
 1 1 
 1 1 
 4 3 
 1 1 
 1 1 
 1 1 
 1 1 
 4 3 
 7 4 
 1 1 
 1 1 
 4 3 
 1 1 
 1 1 
 4 3 
 1 1 
 1 1 
 1 1 
 4 3 
 1 1 
 1 1 
 4 3 
 1 1 
 1 1 
 1 1 
 1 1 
 9 5 
 4 3 
 1 1 
 4 3 
 1 1 
 1 1 
 1 1 
 1 1 
 4 3 
 1 1 
 4 3 
 1 1 
 1 1 
 1 1 
 1 1 
 4 3 
 1 1 
 1 1 
 10 5 
 4 3 
 1 1 
 1 1 
 1 1 
 1 1 
 4 3 
 1 1 
 1 1 
 4 3 
 1 1 
 1 1 
 1 1 
 1 1 
 4 3 
 1 1 
 4 3 
 1 1 
 1 1 
 8 5 
 1 1 
 4 3 
 1 1 
 4 3 
 1 1 
 1 1 
 1 1 
 4 3 
 1 1 
 1 1 
 4 3 
 1 1 
 1 1 
 1 1 
 1 1 
 4 3 
 7 4 
 1 1 
 4 3 
 1 1 
 1 1 
 1 1 
 1 1 
 1 1 
 1 1 
 4 3 
 1 1 
 4 3 
 1 1 
 1 1 
 1 1 
 1 1 
 4 3 
 1 1 
 1 1 
 1 1 
 1 1 
 1 1 
 8 5 
 1 1 
 4 3 
 1 1 
 4 3 
 1 1 
 1 1 
 4 3 
 1 1 
 1 1 
 1 1 
 1 1 
 4 3 
 1 1 
 1 1 
 4 3 
 8 5 
 1 1 
 4 3 
 1 1 
 1 1 
 1 1 
 1 1 
 4 3 
 1 1 
 1 1 
 1 1 
 4 3 
 1 1 
 1 1 
 1 1 
 1 1 
 4 3 
 1 1 
 1 1 
 1 1 
 8 5 
 4 3 
 1 1 
 4 3 
 1 1 
 1 1 
 1 1 
 4 3 
 1 1 
 1 1 
 4 3 
 1 1 
 1 1 
 1 1 
 4 3 
 1 1 
 1 1 
 7 4 
 4 3 
 1 1 
 1 1 
 1 1 
 1 1 
 1 1 
 4 3 
 1 1 
 1 1 
 4 3 
 1 1 
 1 1 
 1 1 
 1 1 
 4 3 
 1 1 
 1 1 
 4 3 
 1 1 
 1 1 
 10 5 
 1 1 
 1 1 
 4 3 
 1 1 
 1 1 
 4 3 
 1 1 
 1 1 
 1 1 
 4 3 
 1 1 
 1 1 
 4 3 
 1 1 
 1 1 
 1 1 
 1 1 
 4 3 
 8 5 
 4 3 
 1 1 
 1 1 
 1 1 
 4 3 
 1 1 
 1 1 
 4 3 
 1 1 
 1 1 
 1 1 
 4 3 
 1 1 
 1 1 
 1 1 
 1 1 
 10 5 
 4 3 
 1 1 
 1 1 
 1 1 
 1 1 
 4 3 
 1 1 
 1 1 
 4 3 
 1 1 
 1 1 
 1 1 
 1 1 
 4 3 
 1 1 
 4 3 
 1 1 
 1 1 
 9 5 
 4 3 
 1 1 
 1 1 
 4 3 
 1 1 
 1 1 
 1 1 
 4 3 
 1 1 
 1 1 
 4 3 
 1 1 
 1 1 
 1 1 
 1 1 
 4 3 
 10 5 
 1 1 
 4 3 
 1 1 
 1 1 
 1 1 
 1 1 
 1 1 
 4 3 
 1 1 
 1 1 
 4 3 
 1 1 
 1 1 
 1 1 
 4 3 
 1 1 
 1 1 
 4 3 
 10 5 
 1 1 
 1 1 
 1 1 
 4 3 
 1 1 
 1 1 
 4 3 
 1 1 
 1 1 
 1 1 
 1 1 
 4 3 
 1 1 
 4 3 
 1 1 
 1 1 
 1 1 
 1 1 
 7 4 
 4 3 
 4 3 
 1 1 
 1 1 
 1 1 
 1 1 
 4 3 
 1 1 
 1 1 
 1 1 
 4 3 
 1 1 
 1 1 
 1 1 
 1 1 
 4 3 
 1 1 
 9 5 
 4 3 
 1 1 
 1 1 
 1 1 
 1 1 
 4 3 
 1 1 
 4 3 
 1 1 
 1 1 
 1 1 
 1 1 
 4 3 
 1 1 
 1 1 
 1 1 
 4 3 
 1 1 
 10 5 
 4 3 
 1 1 
 1 1 
 1 1 
 4 3 
 1 1 
 1 1 
 4 3 
 1 1 
 1 1 
 1 1 
 1 1 
 4 3 
 1 1 
 1 1 
 1 1 
 1 1 
 4 3 
 9 5 
 4 3 
 1 1 
 1 1 
 1 1 
 4 3 
 1 1 
 1 1 
 1 1 
 1 1 
 4 3 
 1 1 
 1 1 
 4 3 
 1 1 
 1 1 
 1 1 
 10 5 
 4 3 
 1 1 
 1 1 
 4 3 
 1 1 
 1 1 
 1 1 
 4 3 
 1 1 
 1 1 
 4 3 
 1 1 
 1 1 
 1 1 
 1 1 
 1 1 
 1 1 
 4 3 
 9 5 
 4 3 
 1 1 
 1 1 
 1 1 
 4 3 
 1 1 
 1 1 
 4 3 
 1 1 
 1 1 
 1 1 
 4 3 
 1 1 
 1 1 
 4 3 
 1 1 
 9 5 
 1 1 
 1 1 
 1 1 
 1 1 
 4 3 
 1 1 
 1 1 
 4 3 
 1 1 
 1 1 
 1 1 
 1 1 
 4 3 
 1 1 
 4 3 
 1 1 
 1 1 
 1 1 
 1 1 
 4 3 
 10 5 
 1 1 
 1 1 
 4 3 
 1 1 
 1 1 
 1 1 
 4 3 
 1 1 
 1 1 
 4 3 
 1 1 
 1 1 
 1 1 
 1 1 
 4 3 
 1 1 
 7 4 
 4 3 
 1 1 
 1 1 
 4 3 
 1 1 
 1 1 
 4 3 
 1 1 
 1 1 
 1 1 
 4 3 
 1 1 
 1 1 
 4 3 
 1 1 
 1 1 
 1 1 
 1 1 
 8 5 
 4 3 
 1 1 
 1 1 
 1 1 
 1 1 
 4 3 
 1 1 
 1 1 
 1 1 
 1 1 
 4 3 
 1 1 
 4 3 
 1 1 
 1 1 
 1 1 
 1 1 
 4 3 
 7 4 
 4 3 
 1 1 
 1 1 
 1 1 
 4 3 
 1 1 
 1 1 
 4 3 
 1 1 
 1 1 
 1 1 
 1 1 
 4 3 
 1 1 
 1 1 
 1 1 
 4 3 
 7 4 
 1 1 
 1 1 
 4 3 
 1 1 
 1 1 
 4 3 
 1 1 
 1 1 
 1 1 
 1 1 
 4 3 
 1 1 
 1 1 
 4 3 
 1 1 
 1 1 
 1 1 
 1 1 
 7 4 
 4 3 
 1 1 
 4 3 
 1 1 
 1 1 
 1 1 
 1 1 
 4 3 
 1 1 
 4 3 
 1 1 
 1 1 
 1 1 
 1 1 
 4 3 
 7 4 
 4 3 
 1 1 
 1 1 
 1 1 
 4 3 
 1 1 
 1 1 
 1 1 
 4 3 
 1 1 
 1 1 
 1 1 
 1 1 
 1 1 
 4 3 
 1 1 
 1 1 
 1 1 
 4 3 
 8 5 
 1 1 
 1 1 
 4 3 
 1 1 
 4 3 
 1 1 
 1 1 
 1 1 
 1 1 
 4 3 
 1 1 
 1 1 
 1 1 
 4 3 
 1 1 
 4 3 
 1 1 
 8 5 
 4 3 
 1 1 
 1 1 
 1 1 
 1 1 
 4 3 
 1 1 
 1 1 
 1 1 
 4 3 
 1 1 
 1 1 
 1 1 
 1 1 
 4 3 
 1 1 
 1 1 
 1 1 
 1 1 
 10 5 
 4 3 
 4 3 
 1 1 
 1 1 
 1 1 
 4 3 
 1 1 
 1 1 
 4 3 
 1 1 
 1 1 
 1 1 
 4 3 
 1 1 
 1 1 
 9 5 
 4 3 
 1 1 
 1 1 
 1 1 
 4 3 
 1 1 
 1 1 
 4 3 
 1 1 
 1 1 
 1 1 
 1 1 
 4 3 
 1 1 
 1 1 
 1 1 
 1 1 
 4 3 
 8 5 
 1 1 
 1 1 
 4 3 
 1 1 
 1 1 
 4 3 
 1 1 
 1 1 
 1 1 
 4 3 
 1 1 
 1 1 
 4 3 
 1 1 
 1 1 
 1 1 
 1 1 
 4 3 
 9 5 
 1 1 
 4 3 
 1 1 
 1 1 
 1 1 
 1 1 
 4 3 
 1 1 
 4 3 
 1 1 
 1 1 
 4 3 
 1 1 
 1 1 
 1 1 
 1 1 
 10 5 
 4 3 
 1 1 
 1 1 
 1 1 
 1 1 
 4 3 
 1 1 
 1 1 
 4 3 
 1 1 
 1 1 
 1 1 
 1 1 
 4 3 
 1 1 
 4 3 
 1 1 
 1 1 
 9 5 
 4 3 
 1 1 
 1 1 
 4 3 
 1 1 
 1 1 
 1 1 
 4 3 
 1 1 
 1 1 
 4 3 
 1 1 
 1 1 
 1 1 
 1 1 
 4 3 
 1 1 
 1 1 
 1 1 
 1 1 
 1 1 
 9 5 
 1 1 
 4 3 
 1 1 
 4 3 
 1 1 
 1 1 
 1 1 
 1 1 
 1 1 
 1 1 
 1 1 
 4 3 
 1 1 
 1 1 
 1 1 
 4 3 
 1 1 
 1 1 
 10 5 
 4 3 
 1 1 
 1 1 
 4 3 
 1 1 
 1 1 
 1 1 
 4 3 
 1 1 
 1 1 
 4 3 
 1 1 
 1 1 
 1 1 
 1 1 
 4 3 
 9 5 
 1 1 
 4 3 
 1 1 
 1 1 
 1 1 
 1 1 
 4 3 
 1 1 
 4 3 
 1 1 
 1 1 
 1 1 
 1 1 
 4 3 
 1 1 
 1 1 
 1 1 
 4 3 
 1 1 
 7 4 
 1 1 
 1 1 
 1 1 
 1 1 
 4 3 
 1 1 
 1 1 
 4 3 
 1 1 
 1 1 
 1 1 
 1 1 
 4 3 
 1 1 
 4 3 
 1 1 
 1 1 
 1 1 
 1 1 
 8 5 
 4 3 
 4 3 
 1 1 
 1 1 
 1 1 
 4 3 
 1 1 
 1 1 
 4 3 
 1 1 
 1 1 
 1 1 
 1 1 
 4 3 
 1 1 
 1 1 
 7 4 
 4 3 
 1 1 
 1 1 
 1 1 
 1 1 
 1 1 
 4 3 
 1 1 
 4 3 
 1 1 
 1 1 
 1 1 
 1 1 
 4 3 
 1 1 
 1 1 
 1 1 
 1 1 
 4 3 
 7 4 
 4 3 
 1 1 
 4 3 
 1 1 
 1 1 
 1 1 
 1 1 
 4 3 
 1 1 
 1 1 
 1 1 
 4 3 
 1 1 
 1 1 
 4 3 
 8 5 
 1 1 
 4 3 
 1 1 
 1 1 
 1 1 
 1 1 
 1 1 
 4 3 
 1 1 
 1 1 
 1 1 
 4 3 
 1 1 
 1 1 
 4 3 
 1 1 
 1 1 
 1 1 
 9 5 
 4 3 
 1 1 
 1 1 
 4 3 
 1 1 
 1 1 
 1 1 
 4 3 
 1 1 
 1 1 
 4 3 
 1 1 
 1 1 
 1 1 
 1 1 
 4 3 
 9 5 
 4 3 
 1 1 
 1 1 
 1 1 
 4 3 
 1 1 
 1 1 
 1 1 
 1 1 
 4 3 
 1 1 
 1 1 
 1 1 
 1 1 
 4 3 
 1 1 
 1 1 
 4 3 
 9 5 
 1 1 
 1 1 
 1 1 
 4 3 
 1 1 
 1 1 
 4 3 
 1 1 
 1 1 
 1 1 
 1 1 
 4 3 
 1 1 
 4 3 
 1 1 
 1 1 
 1 1 
 4 3 
 1 1 
 7 4 
 4 3 
 1 1 
 1 1 
 1 1 
 4 3 
 1 1 
 1 1 
 1 1 
 4 3 
 1 1 
 1 1 
 1 1 
 1 1 
 1 1 
 4 3 
 1 1 
 8 5 
 4 3 
 1 1 
 1 1 
 1 1 
 4 3 
 1 1 
 4 3 
 1 1 
 1 1 
 1 1 
 4 3 
 1 1 
 1 1 
 4 3 
 1 1 
 1 1 
 1 1 
 1 1 
 7 4 
 4 3 
 1 1 
 4 3 
 1 1 
 1 1 
 1 1 
 1 1 
 4 3 
 1 1 
 1 1 
 4 3 
 1 1 
 1 1 
 1 1 
 1 1 
 1 1 
 4 3 
 9 5 
 4 3 
 1 1 
 1 1 
 1 1 
 4 3 
 1 1 
 1 1 
 4 3 
 1 1 
 1 1 
 1 1 
 1 1 
 4 3 
 1 1 
 1 1 
 1 1 
 4 3 
 8 5 
 1 1 
 1 1 
 4 3 
 1 1 
 4 3 
 1 1 
 1 1 
 1 1 
 1 1 
 4 3 
 1 1 
 1 1 
 1 1 
 1 1 
 4 3 
 1 1 
 1 1 
 8 5 
 4 3 
 1 1 
 1 1 
 4 3 
 1 1 
 1 1 
 1 1 
 1 1 
 4 3 
 1 1 
 4 3 
 1 1 
 1 1 
 1 1 
 1 1 
 4 3 
 1 1 
 9 5 
 1 1 
 1 1 
 4 3 
 1 1 
 1 1 
 4 3 
 1 1 
 1 1 
 1 1 
 1 1 
 4 3 
 1 1 
 1 1 
 4 3 
 1 1 
 1 1 
 1 1 
 4 3 
 1 1 
 1 1 
 8 5 
 4 3 
 1 1 
 1 1 
 1 1 
 1 1 
 4 3 
 1 1 
 1 1 
 1 1 
 1 1 
 4 3 
 1 1 
 1 1 
 1 1 
 1 1 
 4 3 
 1 1 
 4 3 
 10 5 
 4 3 
 1 1 
 1 1 
 1 1 
 1 1 
 4 3 
 1 1 
 1 1 
 1 1 
 4 3 
 1 1 
 1 1 
 4 3 
 1 1 
 1 1 
 1 1 
 1 1 
 1 1 
 8 5 
 4 3 
 1 1 
 1 1 
 4 3 
 1 1 
 1 1 
 1 1 
 1 1 
 4 3 
 1 1 
 1 1 
 4 3 
 1 1 
 1 1 
 1 1 
 4 3 
 1 1 
 1 1 
 10 5 
 4 3 
 1 1 
 1 1 
 1 1 
 4 3 
 1 1 
 1 1 
 4 3 
 1 1 
 1 1 
 1 1 
 1 1 
 4 3 
 1 1 
 4 3 
 7 4 
 1 1 
 1 1 
 4 3 
 1 1 
 1 1 
 4 3 
 1 1 
 1 1 
 1 1 
 1 1 
 1 1 
 4 3 
 1 1 
 1 1 
 1 1 
 4 3 
 1 1 
 1 1 
 1 1 
 4 3 
 8 5 
 1 1 
 1 1 
 4 3 
 1 1 
 1 1 
 1 1 
 1 1 
 4 3 
 1 1 
 4 3 
 1 1 
 1 1 
 1 1 
 1 1 
 4 3 
 9 5 
 4 3 
 1 1 
 1 1 
 1 1 
 4 3 
 1 1 
 1 1 
 4 3 
 1 1 
 1 1 
 1 1 
 1 1 
 4 3 
 1 1 
 1 1 
 1 1 
 1 1 
 4 3 
 1 1 
 1 1 
 7 4 
 4 3 
 1 1 
 1 1 
 4 3 
 1 1 
 1 1 
 1 1 
 4 3 
 1 1 
 1 1 
 4 3 
 1 1 
 1 1 
 1 1 
 4 3 
 1 1 
 9 5 
 1 1 
 4 3 
 1 1 
 1 1 
 1 1 
 1 1 
 4 3 
 1 1 
 4 3 
 1 1 
 1 1 
 1 1 
 1 1 
 4 3 
 1 1 
 1 1 
 1 1 
 4 3 
 1 1 
 8 5 
 1 1 
 1 1 
 4 3 
 1 1 
 1 1 
 4 3 
 1 1 
 1 1 
 1 1 
 1 1 
 4 3 
 1 1 
 4 3 
 1 1 
 1 1 
 1 1 
 1 1 
 9 5 
 4 3 
 1 1 
 4 3 
 1 1 
 1 1 
 1 1 
 1 1 
 4 3 
 4 3 
 1 1 
 1 1 
 1 1 
 1 1 
 1 1 
 4 3 
 1 1 
 1 1 
 7 4 
 4 3 
 1 1 
 1 1 
 1 1 
 1 1 
 1 1 
 1 1 
 1 1 
 4 3 
 1 1 
 1 1 
 1 1 
 4 3 
 1 1 
 1 1 
 1 1 
 1 1 
 4 3 
 1 1 
 4 3 
 1 1 
 8 5 
 1 1 
 4 3 
 1 1 
 1 1 
 4 3 
 1 1 
 1 1 
 1 1 
 4 3 
 1 1 
 1 1 
 4 3 
 1 1 
 1 1 
 1 1 
 1 1 
 4 3 
 8 5 
 1 1 
 4 3 
 1 1 
 1 1 
 1 1 
 1 1 
 4 3 
 1 1 
 1 1 
 4 3 
 1 1 
 1 1 
 1 1 
 1 1 
 1 1 
 1 1 
 1 1 
 1 1 
 4 3 
 1 1 
 1 1 
 10 5 
 4 3 
 1 1 
 1 1 
 4 3 
 1 1 
 1 1 
 1 1 
 1 1 
 4 3 
 1 1 
 1 1 
 1 1 
 4 3 
 1 1 
 1 1 
 4 3 
 8 5 
 1 1 
 4 3 
 1 1 
 1 1 
 1 1 
 1 1 
 4 3 
 1 1 
 1 1 
 1 1 
 1 1 
 4 3 
 1 1 
 4 3 
 1 1 
 1 1 
 1 1 
 10 5 
 4 3 
 1 1 
 1 1 
 1 1 
 4 3 
 1 1 
 4 3 
 1 1 
 1 1 
 1 1 
 1 1 
 4 3 
 1 1 
 1 1 
 1 1 
 4 3 
 8 5 
 1 1 
 4 3 
 1 1 
 1 1 
 1 1 
 4 3 
 1 1 
 1 1 
 4 3 
 1 1 
 1 1 
 1 1 
 4 3 
 1 1 
 1 1 
 4 3 
 1 1 
 10 5 
 1 1 
 1 1 
 4 3 
 1 1 
 1 1 
 1 1 
 1 1 
 1 1 
 1 1 
 4 3 
 1 1 
 1 1 
 1 1 
 4 3 
 1 1 
 1 1 
 4 3 
 1 1 
 1 1 
 1 1 
 4 3 
 7 4 
 1 1 
 4 3 
 1 1 
 1 1 
 1 1 
 4 3 
 1 1 
 1 1 
 4 3 
 1 1 
 1 1 
 1 1 
 4 3 
 1 1 
 1 1 
 8 5 
 4 3 
 1 1 
 1 1 
 1 1 
 1 1 
 4 3 
 1 1 
 1 1 
 4 3 
 1 1 
 1 1 
 1 1 
 1 1 
 4 3 
 1 1 
 1 1 
 4 3 
 1 1 
 1 1 
 1 1 
 9 5 
 4 3 
 1 1 
 1 1 
 4 3 
 1 1 
 1 1 
 1 1 
 1 1 
 1 1 
 4 3 
 1 1 
 1 1 
 4 3 
 1 1 
 1 1 
 1 1 
 1 1 
 4 3 
 8 5 
 4 3 
 1 1 
 1 1 
 1 1 
 4 3 
 1 1 
 1 1 
 1 1 
 4 3 
 1 1 
 1 1 
 1 1 
 1 1 
 1 1 
 4 3 
 1 1 
 1 1 
 4 3 
 10 5 
 1 1 
 1 1 
 1 1 
 1 1 
 4 3 
 1 1 
 4 3 
 1 1 
 1 1 
 1 1 
 4 3 
 1 1 
 4 3 
 1 1 
 1 1 
 1 1 
 9 5 
 4 3 
 1 1 
 1 1 
 4 3 
 1 1 
 1 1 
 1 1 
 1 1 
 1 1 
 4 3 
 1 1 
 1 1 
 4 3 
 1 1 
 1 1 
 1 1 
 1 1 
 1 1 
 1 1 
 4 3 
 10 5 
 4 3 
 1 1 
 1 1 
 1 1 
 4 3 
 1 1 
 1 1 
 4 3 
 1 1 
 1 1 
 1 1 
 4 3 
 1 1 
 1 1 
 4 3 
 1 1 
 7 4 
 1 1 
 1 1 
 1 1 
 4 3 
 1 1 
 4 3 
 1 1 
 1 1 
 1 1 
 1 1 
 4 3 
 1 1 
 4 3 
 1 1 
 1 1 
 1 1 
 1 1 
 1 1 
 10 5 
 4 3 
 1 1 
 4 3 
 1 1 
 1 1 
 1 1 
 4 3 
 1 1 
 1 1 
 4 3 
 1 1 
 1 1 
 1 1 
 1 1 
 4 3 
 1 1 
 7 4 
 4 3 
 1 1 
 1 1 
 1 1 
 1 1 
 4 3 
 1 1 
 4 3 
 1 1 
 1 1 
 1 1 
 4 3 
 1 1 
 1 1 
 1 1 
 4 3 
 1 1 
 1 1 
 8 5 
 4 3 
 1 1 
 1 1 
 1 1 
 1 1 
 4 3 
 1 1 
 1 1 
 1 1 
 1 1 
 4 3 
 1 1 
 4 3 
 1 1 
 1 1 
 1 1 
 1 1 
 4 3 
 9 5 
 4 3 
 1 1 
 1 1 
 1 1 
 4 3 
 1 1 
 1 1 
 1 1 
 1 1 
 4 3 
 1 1 
 1 1 
 4 3 
 1 1 
 1 1 
 1 1 
 7 4 
 4 3 
 1 1 
 1 1 
 4 3 
 1 1 
 1 1 
 1 1 
 1 1 
 4 3 
 1 1 
 1 1 
 1 1 
 4 3 
 1 1 
 1 1 
 1 1 
 4 3 
 1 1 
 1 1 
 7 4 
 4 3 
 1 1 
 4 3 
 1 1 
 1 1 
 1 1 
 1 1 
 4 3 
 1 1 
 1 1 
 1 1 
 4 3 
 1 1 
 1 1 
 4 3 
 1 1 
 9 5 
 1 1 
 1 1 
 1 1 
 4 3 
 4 3 
 1 1 
 1 1 
 1 1 
 1 1 
 1 1 
 4 3 
 1 1 
 1 1 
 1 1 
 4 3 
 1 1 
 1 1 
 1 1 
 4 3 
 7 4 
 1 1 
 1 1 
 4 3 
 1 1 
 1 1 
 1 1 
 4 3 
 1 1 
 1 1 
 4 3 
 1 1 
 1 1 
 1 1 
 1 1 
 4 3 
 1 1 
 4 3 
 10 5 
 1 1 
 1 1 
 4 3 
 1 1 
 1 1 
 4 3 
 1 1 
 1 1 
 1 1 
 4 3 
 1 1 
 1 1 
 1 1 
 1 1 
 4 3 
 1 1 
 1 1 
 1 1 
 1 1 
 7 4 
 4 3 
 1 1 
 4 3 
 1 1 
 1 1 
 1 1 
 4 3 
 1 1 
 4 3 
 1 1 
 1 1 
 1 1 
 4 3 
 1 1 
 1 1 
 9 5 
 4 3 
 1 1 
 1 1 
 1 1 
 4 3 
 1 1 
 1 1 
 4 3 
 1 1 
 1 1 
 1 1 
 1 1 
 4 3 
 1 1 
 1 1 
 1 1 
 1 1 
 4 3 
 1 1 
 9 5 
 1 1 
 4 3 
 1 1 
 1 1 
 4 3 
 1 1 
 1 1 
 1 1 
 4 3 
 1 1 
 1 1 
 4 3 
 1 1 
 1 1 
 1 1 
 1 1 
 4 3 
 8 5 
 1 1 
 4 3 
 1 1 
 1 1 
 1 1 
 1 1 
 4 3 
 1 1 
 4 3 
 1 1 
 1 1 
 1 1 
 1 1 
 4 3 
 1 1 
 1 1 
 8 5 
 4 3 
 1 1 
 1 1 
 1 1 
 1 1 
 4 3 
 1 1 
 1 1 
 4 3 
 1 1 
 1 1 
 1 1 
 1 1 
 4 3 
 1 1 
 4 3 
 1 1 
 1 1 
 8 5 
 1 1 
 4 3 
 1 1 
 4 3 
 1 1 
 1 1 
 1 1 
 4 3 
 1 1 
 1 1 
 1 1 
 1 1 
 4 3 
 1 1 
 1 1 
 4 3 
 1 1 
 8 5 
 4 3 
 1 1 
 1 1 
 1 1 
 1 1 
 1 1 
 1 1 
 4 3 
 1 1 
 4 3 
 1 1 
 1 1 
 1 1 
 1 1 
 4 3 
 1 1 
 1 1 
 1 1 
 1 1 
 4 3 
 8 5 
 4 3 
 1 1 
 1 1 
 1 1 
 4 3 
 1 1 
 1 1 
 4 3 
 1 1 
 1 1 
 1 1 
 4 3 
 1 1 
 1 1 
 9 5 
 4 3 
 1 1 
 1 1 
 1 1 
 4 3 
 1 1 
 1 1 
 1 1 
 1 1 
 4 3 
 1 1 
 1 1 
 4 3 
 1 1 
 1 1 
 4 3 
 1 1 
 1 1 
 1 1 
 8 5 
 4 3 
 1 1 
 1 1 
 4 3 
 1 1 
 1 1 
 1 1 
 4 3 
 1 1 
 1 1 
 1 1 
 1 1 
 1 1 
 1 1 
 1 1 
 4 3 
 1 1 
 10 5 
 4 3 
 1 1 
 1 1 
 1 1 
 1 1 
 4 3 
 1 1 
 4 3 
 1 1 
 1 1 
 1 1 
 1 1 
 4 3 
 1 1 
 1 1 
 4 3 
 1 1 
 1 1 
 1 1 
 1 1 
 10 5 
 4 3 
 1 1 
 1 1 
 4 3 
 1 1 
 1 1 
 1 1 
 4 3 
 1 1 
 1 1 
 4 3 
 1 1 
 1 1 
 1 1 
 1 1 
 4 3 
 7 4 
 1 1 
 4 3 
 1 1 
 1 1 
 4 3 
 1 1 
 1 1 
 4 3 
 1 1 
 1 1 
 1 1 
 4 3 
 1 1 
 1 1 
 1 1 
 4 3 
 1 1 
 7 4 
 1 1 
 1 1 
 1 1 
 1 1 
 4 3 
 1 1 
 4 3 
 1 1 
 1 1 
 1 1 
 1 1 
 4 3 
 1 1 
 4 3 
 1 1 
 1 1 
 1 1 
 10 5 
 4 3 
 1 1 
 4 3 
 1 1 
 1 1 
 1 1 
 1 1 
 4 3 
 1 1 
 1 1 
 1 1 
 4 3 
 1 1 
 1 1 
 4 3 
 1 1 
 8 5 
 4 3 
 1 1 
 1 1 
 1 1 
 1 1 
 1 1 
 1 1 
 4 3 
 1 1 
 4 3 
 1 1 
 1 1 
 4 3 
 1 1 
 1 1 
 1 1 
 1 1 
 4 3 
 1 1 
 1 1 
 8 5 
 4 3 
 1 1 
 1 1 
 1 1 
 4 3 
 1 1 
 1 1 
 4 3 
 1 1 
 1 1 
 1 1 
 4 3 
 1 1 
 1 1 
 4 3 
 7 4 
 1 1 
 1 1 
 1 1 
 4 3 
 1 1 
 1 1 
 4 3 
 1 1 
 1 1 
 1 1 
 1 1 
 1 1 
 4 3 
 1 1 
 1 1 
 4 3 
 1 1 
 1 1 
 1 1 
 8 5 
 4 3 
 1 1 
 1 1 
 4 3 
 1 1 
 1 1 
 1 1 
 1 1 
 1 1 
 4 3 
 1 1 
 1 1 
 4 3 
 1 1 
 1 1 
 1 1 
 1 1 
 4 3 
 7 4 
 4 3 
 1 1 
 1 1 
 1 1 
 4 3 
 1 1 
 1 1 
 4 3 
 1 1 
 1 1 
 1 1 
 1 1 
 1 1 
 1 1 
 4 3 
 1 1 
 1 1 
 4 3 
 9 5 
 1 1 
 1 1 
 1 1 
 4 3 
 1 1 
 1 1 
 1 1 
 4 3 
 1 1 
 1 1 
 1 1 
 4 3 
 1 1 
 1 1 
 4 3 
 1 1 
 1 1 
 1 1 
 7 4 
 4 3 
 1 1 
 1 1 
 4 3 
 1 1 
 1 1 
 1 1 
 4 3 
 1 1 
 1 1 
 4 3 
 1 1 
 1 1 
 1 1 
 1 1 
 1 1 
 4 3 
 1 1 
 1 1 
 7 4 
 4 3 
 1 1 
 1 1 
 1 1 
 1 1 
 4 3 
 1 1 
 1 1 
 4 3 
 1 1 
 1 1 
 1 1 
 4 3 
 1 1 
 1 1 
 4 3 
 1 1 
 1 1 
 7 4 
 1 1 
 1 1 
 4 3 
 1 1 
 4 3 
 1 1 
 1 1 
 1 1 
 1 1 
 4 3 
 4 3 
 1 1 
 1 1 
 1 1 
 4 3 
 1 1 
 1 1 
 1 1 
 8 5 
 1 1 
 4 3 
 1 1 
 1 1 
 1 1 
 1 1 
 1 1 
 4 3 
 1 1 
 1 1 
 4 3 
 1 1 
 1 1 
 1 1 
 1 1 
 4 3 
 1 1 
 4 3 
 7 4 
 1 1 
 1 1 
 4 3 
 1 1 
 1 1 
 4 3 
 1 1 
 1 1 
 1 1 
 4 3 
 1 1 
 1 1 
 4 3 
 1 1 
 1 1 
 1 1 
 1 1 
 10 5 
 4 3 
 1 1 
 4 3 
 1 1 
 1 1 
 1 1 
 1 1 
 1 1 
 1 1 
 4 3 
 1 1 
 4 3 
 1 1 
 1 1 
 4 3 
 1 1 
 1 1 
 9 5 
 4 3 
 1 1 
 1 1 
 1 1 
 4 3 
 1 1 
 1 1 
 4 3 
 1 1 
 1 1 
 1 1 
 1 1 
 4 3 
 1 1 
 4 3 
 1 1 
 1 1 
 9 5 
 1 1 
 1 1 
 4 3 
 4 3 
 1 1 
 1 1 
 1 1 
 1 1 
 1 1 
 4 3 
 1 1 
 1 1 
 4 3 
 1 1 
 1 1 
 1 1 
 1 1 
 4 3 
 8 5 
 1 1 
 4 3 
 1 1 
 1 1 
 1 1 
 1 1 
 4 3 
 1 1 
 4 3 
 1 1 
 1 1 
 1 1 
 1 1 
 4 3 
 1 1 
 1 1 
 7 4 
 4 3 
 1 1 
 1 1 
 4 3 
 1 1 
 1 1 
 1 1 
 4 3 
 1 1 
 1 1 
 1 1 
 1 1 
 4 3 
 1 1 
 1 1 
 1 1 
 1 1 
 4 3 
 7 4 
 1 1 
 1 1 
 4 3 
 1 1 
 4 3 
 1 1 
 1 1 
 1 1 
 4 3 
 1 1 
 1 1 
 1 1 
 4 3 
 1 1 
 1 1 
 4 3 
 1 1 
 8 5 
 4 3 
 1 1 
 1 1 
 1 1 
 1 1 
 4 3 
 1 1 
 1 1 
 1 1 
 4 3 
 1 1 
 1 1 
 1 1 
 4 3 
 1 1 
 1 1 
 1 1 
 1 1 
 1 1 
 4 3 
 10 5 
 4 3 
 1 1 
 1 1 
 1 1 
 4 3 
 1 1 
 1 1 
 4 3 
 1 1 
 1 1 
 1 1 
 4 3 
 1 1 
 1 1 
 10 5 
 4 3 
 1 1 
 1 1 
 1 1 
 4 3 
 1 1 
 1 1 
 4 3 
 1 1 
 1 1 
 1 1 
 1 1 
 4 3 
 1 1 
 4 3 
 1 1 
 1 1 
 1 1 
 1 1 
 9 5 
 4 3 
 1 1 
 1 1 
 4 3 
 1 1 
 1 1 
 1 1 
 4 3 
 1 1 
 1 1 
 4 3 
 1 1 
 1 1 
 1 1 
 1 1 
 4 3 
 8 5 
 1 1 
 4 3 
 1 1 
 1 1 
 1 1 
 1 1 
 4 3 
 4 3 
 1 1 
 1 1 
 1 1 
 4 3 
 1 1 
 1 1 
 4 3 
 1 1 
 7 4 
 1 1 
 1 1 
 1 1 
 1 1 
 1 1 
 4 3 
 1 1 
 1 1 
 1 1 
 4 3 
 1 1 
 1 1 
 1 1 
 1 1 
 4 3 
 1 1 
 4 3 
 1 1 
 1 1 
 7 4 
 4 3 
 1 1 
 1 1 
 4 3 
 1 1 
 1 1 
 1 1 
 4 3 
 1 1 
 1 1 
 4 3 
 1 1 
 1 1 
 1 1 
 1 1 
 4 3 
 1 1 
 10 5 
 4 3 
 1 1 
 1 1 
 1 1 
 1 1 
 4 3 
 1 1 
 1 1 
 1 1 
 1 1 
 4 3 
 1 1 
 1 1 
 1 1 
 4 3 
 1 1 
 4 3 
 1 1 
 1 1 
 1 1 
 1 1 
 9 5 
 4 3 
 1 1 
 4 3 
 1 1 
 1 1 
 1 1 
 1 1 
 4 3 
 1 1 
 1 1 
 1 1 
 4 3 
 1 1 
 1 1 
 4 3 
 9 5 
 1 1 
 4 3 
 1 1 
 1 1 
 1 1 
 4 3 
 1 1 
 1 1 
 1 1 
 4 3 
 1 1 
 1 1 
 1 1 
 1 1 
 1 1 
 1 1 
 1 1 
 1 1 
 1 1 
 4 3 
 1 1 
 10 5 
 4 3 
 1 1 
 1 1 
 1 1 
 4 3 
 1 1 
 1 1 
 4 3 
 1 1 
 1 1 
 1 1 
 4 3 
 1 1 
 1 1 
 4 3 
 10 5 
 1 1 
 1 1 
 1 1 
 4 3 
 1 1 
 1 1 
 4 3 
 1 1 
 1 1 
 1 1 
 4 3 
 1 1 
 4 3 
 1 1 
 1 1 
 1 1 
 1 1 
 1 1 
 8 5 
 4 3 
 1 1 
 1 1 
 1 1 
 4 3 
 1 1 
 1 1 
 1 1 
 4 3 
 1 1 
 1 1 
 4 3 
 1 1 
 1 1 
 1 1 
 1 1 
 4 3 
 8 5 
 4 3 
 1 1 
 1 1 
 1 1 
 4 3 
 1 1 
 1 1 
 4 3 
 1 1 
 1 1 
 1 1 
 4 3 
 1 1 
 1 1 
 4 3 
 1 1 
 7 4 
 1 1 
 1 1 
 1 1 
 4 3 
 1 1 
 1 1 
 1 1 
 1 1 
 4 3 
 1 1 
 1 1 
 1 1 
 4 3 
 1 1 
 4 3 
 1 1 
 1 1 
 1 1 
 4 3 
 7 4 
 1 1 
 1 1 
 4 3 
 1 1 
 1 1 
 1 1 
 4 3 
 1 1 
 1 1 
 4 3 
 1 1 
 1 1 
 1 1 
 1 1 
 4 3 
 1 1 
 8 5 
 4 3 
 1 1 
 1 1 
 1 1 
 4 3 
 1 1 
 1 1 
 1 1 
 4 3 
 1 1 
 1 1 
 1 1 
 1 1 
 4 3 
 1 1 
 1 1 
 4 3 
 1 1 
 1 1 
 1 1 
 1 1 
 10 5 
 4 3 
 1 1 
 4 3 
 1 1 
 1 1 
 1 1 
 1 1 
 4 3 
 1 1 
 4 3 
 1 1 
 1 1 
 1 1 
 1 1 
 4 3 
 7 4 
 4 3 
 1 1 
 1 1 
 1 1 
 4 3 
 1 1 
 1 1 
 1 1 
 4 3 
 1 1 
 1 1 
 1 1 
 1 1 
 1 1 
 4 3 
 1 1 
 4 3 
 1 1 
 7 4 
 1 1 
 1 1 
 1 1 
 4 3 
 1 1 
 4 3 
 1 1 
 1 1 
 4 3 
 1 1 
 1 1 
 1 1 
 1 1 
 4 3 
 1 1 
 1 1 
 9 5 
 4 3 
 1 1 
 4 3 
 1 1 
 1 1 
 1 1 
 1 1 
 4 3 
 1 1 
 1 1 
 1 1 
 4 3 
 1 1 
 1 1 
 1 1 
 1 1 
 4 3 
 10 5 
 4 3 
 1 1 
 1 1 
 1 1 
 4 3 
 1 1 
 1 1 
 1 1 
 1 1 
 4 3 
 1 1 
 1 1 
 4 3 
 1 1 
 1 1 
 1 1 
 4 3 
 7 4 
 1 1 
 1 1 
 4 3 
 1 1 
 1 1 
 1 1 
 4 3 
 1 1 
 1 1 
 4 3 
 1 1 
 1 1 
 1 1 
 1 1 
 4 3 
 1 1 
 1 1 
 4 3 
 7 4 
 1 1 
 1 1 
 4 3 
 1 1 
 1 1 
 1 1 
 1 1 
 4 3 
 1 1 
 1 1 
 1 1 
 4 3 
 1 1 
 1 1 
 4 3 
 1 1 
 1 1 
 1 1 
 1 1 
 10 5 
 4 3 
 4 3 
 1 1 
 1 1 
 1 1 
 4 3 
 1 1 
 1 1 
 4 3 
 1 1 
 1 1 
 1 1 
 4 3 
 1 1 
 1 1 
 1 1 
 10 5 
 4 3 
 1 1 
 1 1 
 1 1 
 1 1 
 1 1 
 4 3 
 1 1 
 1 1 
 4 3 
 1 1 
 1 1 
 1 1 
 1 1 
 4 3 
 1 1 
 4 3 
 1 1 
 9 5 
 1 1 
 4 3 
 1 1 
 1 1 
 4 3 
 1 1 
 1 1 
 1 1 
 4 3 
 1 1 
 1 1 
 4 3 
 1 1 
 1 1 
 1 1 
 1 1 
 4 3 
 8 5 
 1 1 
 4 3 
 1 1 
 1 1 
 1 1 
 1 1 
 1 1 
 4 3 
 1 1 
 4 3 
 1 1 
 1 1 
 1 1 
 4 3 
 1 1 
 1 1 
 10 5 
 4 3 
 1 1 
 1 1 
 1 1 
 4 3 
 1 1 
 1 1 
 4 3 
 1 1 
 1 1 
 1 1 
 1 1 
 4 3 
 1 1 
 4 3 
 1 1 
 1 1 
 8 5 
 1 1 
 4 3 
 1 1 
 4 3 
 1 1 
 1 1 
 1 1 
 1 1 
 1 1 
 4 3 
 1 1 
 1 1 
 4 3 
 1 1 
 1 1 
 1 1 
 1 1 
 4 3 
 1 1 
 8 5 
 4 3 
 1 1 
 1 1 
 1 1 
 1 1 
 4 3 
 1 1 
 4 3 
 1 1 
 1 1 
 1 1 
 1 1 
 4 3 
 1 1 
 1 1 
 1 1 
 1 1 
 4 3 
 8 5 
 4 3 
 1 1 
 1 1 
 1 1 
 4 3 
 1 1 
 1 1 
 1 1 
 4 3 
 1 1 
 1 1 
 1 1 
 1 1 
 1 1 
 4 3 
 1 1 
 1 1 
 4 3 
 7 4 
 1 1 
 4 3 
 1 1 
 1 1 
 4 3 
 1 1 
 1 1 
 1 1 
 1 1 
 4 3 
 1 1 
 1 1 
 4 3 
 1 1 
 1 1 
 1 1 
 8 5 
 4 3 
 1 1 
 1 1 
 4 3 
 1 1 
 1 1 
 1 1 
 4 3 
 1 1 
 1 1 
 4 3 
 1 1 
 1 1 
 1 1 
 1 1 
 1 1 
 1 1 
 4 3 
 7 4 
 4 3 
 1 1 
 1 1 
 1 1 
 4 3 
 1 1 
 1 1 
 4 3 
 1 1 
 1 1 
 1 1 
 4 3 
 1 1 
 1 1 
 4 3 
 10 5 
 1 1 
 1 1 
 1 1 
 4 3 
 1 1 
 1 1 
 4 3 
 1 1 
 1 1 
 1 1 
 1 1 
 4 3 
 1 1 
 4 3 
 1 1 
 1 1 
 1 1 
 1 1 
 8 5 
 4 3 
 1 1 
 1 1 
 4 3 
 1 1 
 1 1 
 1 1 
 4 3 
 1 1 
 1 1 
 4 3 
 1 1 
 1 1 
 1 1 
 1 1 
 4 3 
 1 1 
 7 4 
 4 3 
 1 1 
 1 1 
 1 1 
 4 3 
 1 1 
 4 3 
 1 1 
 1 1 
 1 1 
 4 3 
 1 1 
 1 1 
 4 3 
 1 1 
 1 1 
 1 1 
 1 1 
 10 5 
 4 3 
 1 1 
 1 1 
 1 1 
 1 1 
 4 3 
 1 1 
 1 1 
 1 1 
 1 1 
 4 3 
 1 1 
 4 3 
 1 1 
 1 1 
 1 1 
 1 1 
 4 3 
 8 5 
 4 3 
 1 1 
 1 1 
 1 1 
 4 3 
 1 1 
 1 1 
 4 3 
 1 1 
 1 1 
 1 1 
 1 1 
 4 3 
 1 1 
 1 1 
 1 1 
 8 5 
 4 3 
 1 1 
 1 1 
 4 3 
 1 1 
 1 1 
 1 1 
 4 3 
 1 1 
 1 1 
 1 1 
 4 3 
 1 1 
 1 1 
 4 3 
 1 1 
 1 1 
 1 1 
 1 1 
 9 5 
 4 3 
 1 1 
 4 3 
 1 1 
 1 1 
 1 1 
 1 1 
 4 3 
 1 1 
 4 3 
 1 1 
 1 1 
 1 1 
 1 1 
 1 1 
 1 1 
 1 1 
 1 1 
 1 1 
 10 5 
 4 3 
 1 1 
 4 3 
 1 1 
 1 1 
 1 1 
 4 3 
 1 1 
 1 1 
 4 3 
 1 1 
 1 1 
 1 1 
 1 1 
 4 3 
 1 1 
 1 1 
 10 5 
 4 3 
 1 1 
 4 3 
 1 1 
 1 1 
 1 1 
 1 1 
 4 3 
 1 1 
 1 1 
 1 1 
 4 3 
 1 1 
 1 1 
 4 3 
 1 1 
 7 4 
 1 1 
 1 1 
 4 3 
 1 1 
 4 3 
 1 1 
 1 1 
 1 1 
 4 3 
 1 1 
 1 1 
 4 3 
 1 1 
 1 1 
 1 1 
 1 1 
 1 1 
 1 1 
 4 3 
 8 5 
 1 1 
 1 1 
 4 3 
 1 1 
 1 1 
 1 1 
 4 3 
 1 1 
 1 1 
 4 3 
 1 1 
 1 1 
 1 1 
 1 1 
 4 3 
 1 1 
 4 3 
 10 5 
 1 1 
 1 1 
 4 3 
 1 1 
 1 1 
 4 3 
 1 1 
 1 1 
 1 1 
 4 3 
 1 1 
 1 1 
 4 3 
 1 1 
 1 1 
 1 1 
 1 1 
 7 4 
 4 3 
 1 1 
 1 1 
 1 1 
 4 3 
 1 1 
 1 1 
 1 1 
 4 3 
 1 1 
 1 1 
 4 3 
 1 1 
 1 1 
 1 1 
 4 3 
 1 1 
 1 1 
 10 5 
 4 3 
 1 1 
 1 1 
 1 1 
 1 1 
 1 1 
 4 3 
 1 1 
 1 1 
 4 3 
 1 1 
 1 1 
 1 1 
 1 1 
 4 3 
 1 1 
 4 3 
 1 1 
 8 5 
 1 1 
 4 3 
 1 1 
 1 1 
 1 1 
 4 3 
 1 1 
 1 1 
 1 1 
 1 1 
 1 1 
 4 3 
 1 1 
 1 1 
 4 3 
 1 1 
 1 1 
 1 1 
 1 1 
 7 4 
 4 3 
 1 1 
 4 3 
 1 1 
 1 1 
 1 1 
 1 1 
 4 3 
 1 1 
 4 3 
 1 1 
 1 1 
 1 1 
 4 3 
 1 1 
 9 5 
 4 3 
 1 1 
 1 1 
 1 1 
 4 3 
 1 1 
 1 1 
 4 3 
 1 1 
 1 1 
 1 1 
 1 1 
 1 1 
 1 1 
 1 1 
 4 3 
 1 1 
 1 1 
 1 1 
 4 3 
 1 1 
 1 1 
 9 5 
 4 3 
 1 1 
 1 1 
 4 3 
 1 1 
 1 1 
 1 1 
 4 3 
 1 1 
 1 1 
 4 3 
 1 1 
 1 1 
 1 1 
 1 1 
 4 3 
 10 5 
 1 1 
 4 3 
 1 1 
 1 1 
 1 1 
 1 1 
 4 3 
 1 1 
 4 3 
 1 1 
 1 1 
 1 1 
 1 1 
 4 3 
 1 1 
 1 1 
 1 1 
 4 3 
 10 5 
 1 1 
 1 1 
 1 1 
 1 1 
 4 3 
 1 1 
 1 1 
 4 3 
 1 1 
 1 1 
 1 1 
 1 1 
 4 3 
 1 1 
 4 3 
 1 1 
 1 1 
 1 1 
 9 5 
 4 3 
 1 1 
 4 3 
 1 1 
 1 1 
 1 1 
 4 3 
 1 1 
 1 1 
 4 3 
 1 1 
 1 1 
 1 1 
 1 1 
 4 3 
 1 1 
 1 1 
 8 5 
 4 3 
 1 1 
 1 1 
 1 1 
 1 1 
 1 1 
 4 3 
 1 1 
 4 3 
 1 1 
 1 1 
 1 1 
 1 1 
 4 3 
 1 1 
 1 1 
 1 1 
 4 3 
 1 1 
 7 4 
 4 3 
 1 1 
 4 3 
 1 1 
 1 1 
 1 1 
 1 1 
 4 3 
 1 1 
 1 1 
 1 1 
 4 3 
 1 1 
 1 1 
 4 3 
 10 5 
 1 1 
 4 3 
 1 1 
 1 1 
 1 1 
 1 1 
 4 3 
 1 1 
 1 1 
 1 1 
 1 1 
 4 3 
 1 1 
 1 1 
 4 3 
 1 1 
 1 1 
 1 1 
 9 5 
 4 3 
 1 1 
 1 1 
 4 3 
 1 1 
 1 1 
 1 1 
 4 3 
 1 1 
 1 1 
 4 3 
 1 1 
 1 1 
 1 1 
 1 1 
 4 3 
 8 5 
 4 3 
 1 1 
 1 1 
 1 1 
 4 3 
 1 1 
 1 1 
 1 1 
 1 1 
 4 3 
 1 1 
 1 1 
 1 1 
 1 1 
 4 3 
 1 1 
 1 1 
 4 3 
 10 5 
 1 1 
 4 3 
 1 1 
 1 1 
 1 1 
 1 1 
 4 3 
 1 1 
 1 1 
 1 1 
 1 1 
 4 3 
 1 1 
 4 3 
 1 1 
 1 1 
 4 3 
 8 5 
 1 1 
 1 1 
 4 3 
 1 1 
 1 1 
 1 1 
 4 3 
 1 1 
 1 1 
 1 1 
 1 1 
 4 3 
 1 1 
 1 1 
 1 1 
 1 1 
 4 3 
 1 1 
 10 5 
 4 3 
 1 1 
 1 1 
 4 3 
 1 1 
 1 1 
 4 3 
 1 1 
 1 1 
 1 1 
 4 3 
 1 1 
 1 1 
 4 3 
 1 1 
 1 1 
 1 1 
 1 1 
 9 5 
 4 3 
 1 1 
 4 3 
 1 1 
 1 1 
 1 1 
 1 1 
 4 3 
 1 1 
 1 1 
 4 3 
 1 1 
 1 1 
 1 1 
 1 1 
 1 1 
 4 3 
 7 4 
 4 3 
 1 1 
 1 1 
 1 1 
 4 3 
 1 1 
 1 1 
 4 3 
 1 1 
 1 1 
 1 1 
 1 1 
 4 3 
 1 1 
 1 1 
 1 1 
 4 3 
 8 5 
 1 1 
 1 1 
 4 3 
 1 1 
 4 3 
 1 1 
 1 1 
 1 1 
 1 1 
 4 3 
 1 1 
 1 1 
 1 1 
 4 3 
 1 1 
 1 1 
 1 1 
 1 1 
 1 1 
 10 5 
 4 3 
 1 1 
 1 1 
 4 3 
 1 1 
 1 1 
 1 1 
 1 1 
 4 3 
 1 1 
 4 3 
 1 1 
 1 1 
 1 1 
 1 1 
 4 3 
 9 5 
 4 3 
 1 1 
 1 1 
 1 1 
 4 3 
 1 1 
 1 1 
 4 3 
 1 1 
 1 1 
 1 1 
 1 1 
 4 3 
 1 1 
 1 1 
 1 1 
 4 3 
 10 5 
 1 1 
 1 1 
 4 3 
 1 1 
 1 1 
 1 1 
 1 1 
 4 3 
 1 1 
 1 1 
 1 1 
 4 3 
 1 1 
 4 3 
 1 1 
 1 1 
 1 1 
 1 1 
 4 3 
 9 5 
 1 1 
 4 3 
 1 1 
 1 1 
 1 1 
 1 1 
 4 3 
 1 1 
 4 3 
 1 1 
 1 1 
 1 1 
 1 1 
 4 3 
 1 1 
 1 1 
 1 1 
 1 1 
 9 5 
 4 3 
 1 1 
 1 1 
 4 3 
 1 1 
 1 1 
 1 1 
 4 3 
 1 1 
 1 1 
 1 1 
 1 1 
 4 3 
 1 1 
 1 1 
 1 1 
 4 3 
 1 1 
 1 1 
 9 5 
 4 3 
 1 1 
 4 3 
 1 1 
 1 1 
 1 1 
 1 1 
 4 3 
 1 1 
 1 1 
 1 1 
 1 1 
 4 3 
 1 1 
 4 3 
 10 5 
 1 1 
 1 1 
 4 3 
 1 1 
 1 1 
 4 3 
 1 1 
 1 1 
 1 1 
 1 1 
 4 3 
 1 1 
 1 1 
 1 1 
 1 1 
 1 1 
 1 1 
 1 1 
 1 1 
 4 3 
 1 1 
 10 5 
 4 3 
 1 1 
 1 1 
 1 1 
 1 1 
 4 3 
 1 1 
 1 1 
 1 1 
 4 3 
 1 1 
 1 1 
 1 1 
 1 1 
 4 3 
 1 1 
 4 3 
 7 4 
 1 1 
 1 1 
 4 3 
 1 1 
 1 1 
 4 3 
 1 1 
 1 1 
 1 1 
 4 3 
 1 1 
 1 1 
 4 3 
 1 1 
 1 1 
 1 1 
 1 1 
 8 5 
 4 3 
 1 1 
 1 1 
 1 1 
 4 3 
 1 1 
 1 1 
 1 1 
 1 1 
 1 1 
 4 3 
 1 1 
 4 3 
 1 1 
 1 1 
 1 1 
 4 3 
 1 1 
 1 1 
 8 5 
 4 3 
 1 1 
 1 1 
 1 1 
 4 3 
 1 1 
 1 1 
 4 3 
 1 1 
 1 1 
 1 1 
 1 1 
 4 3 
 1 1 
 4 3 
 1 1 
 1 1 
 10 5 
 1 1 
 4 3 
 1 1 
 4 3 
 1 1 
 1 1 
 1 1 
 1 1 
 1 1 
 1 1 
 1 1 
 4 3 
 1 1 
 1 1 
 1 1 
 4 3 
 1 1 
 1 1 
 1 1 
 4 3 
 7 4 
 1 1 
 1 1 
 4 3 
 1 1 
 1 1 
 1 1 
 1 1 
 4 3 
 1 1 
 4 3 
 1 1 
 1 1 
 4 3 
 1 1 
 1 1 
 4 3 
 9 5 
 1 1 
 1 1 
 1 1 
 4 3 
 1 1 
 1 1 
 4 3 
 1 1 
 1 1 
 1 1 
 1 1 
 4 3 
 1 1 
 1 1 
 1 1 
 1 1 
 4 3 
 1 1 
 1 1 
 9 5 
 4 3 
 1 1 
 1 1 
 4 3 
 1 1 
 1 1 
 1 1 
 4 3 
 1 1 
 1 1 
 4 3 
 1 1 
 1 1 
 1 1 
 4 3 
 1 1 
 1 1 
 7 4 
 4 3 
 1 1 
 1 1 
 1 1 
 1 1 
 4 3 
 1 1 
 4 3 
 1 1 
 1 1 
 1 1 
 1 1 
 4 3 
 1 1 
 1 1 
 4 3 
 1 1 
 1 1 
 10 5 
 1 1 
 1 1 
 4 3 
 1 1 
 1 1 
 4 3 
 1 1 
 1 1 
 1 1 
 1 1 
 4 3 
 1 1 
 4 3 
 1 1 
 1 1 
 1 1 
 1 1 
 4 3 
 10 5 
 1 1 
 4 3 
 1 1 
 1 1 
 1 1 
 4 3 
 1 1 
 4 3 
 1 1 
 1 1 
 1 1 
 1 1 
 1 1 
 4 3 
 1 1 
 1 1 
 1 1 
 8 5 
 4 3 
 1 1 
 1 1 
 1 1 
 1 1 
 1 1 
 4 3 
 1 1 
 4 3 
 1 1 
 1 1 
 1 1 
 1 1 
 4 3 
 1 1 
 4 3 
 1 1 
 1 1 
 10 5 
 4 3 
 1 1 
 1 1 
 4 3 
 1 1 
 1 1 
 1 1 
 1 1 
 4 3 
 1 1 
 1 1 
 1 1 
 4 3 
 1 1 
 1 1 
 4 3 
 10 5 
 1 1 
 4 3 
 1 1 
 1 1 
 1 1 
 1 1 
 1 1 
 1 1 
 4 3 
 1 1 
 4 3 
 1 1 
 1 1 
 1 1 
 4 3 
 1 1 
 1 1 
 1 1 
 8 5 
 4 3 
 1 1 
 1 1 
 4 3 
 1 1 
 1 1 
 1 1 
 4 3 
 1 1 
 1 1 
 4 3 
 1 1 
 1 1 
 1 1 
 4 3 
 1 1 
 1 1 
 9 5 
 4 3 
 1 1 
 1 1 
 1 1 
 4 3 
 1 1 
 1 1 
 1 1 
 4 3 
 1 1 
 1 1 
 1 1 
 1 1 
 4 3 
 1 1 
 1 1 
 4 3 
 1 1 
 9 5 
 4 3 
 1 1 
 1 1 
 1 1 
 1 1 
 4 3 
 1 1 
 1 1 
 1 1 
 1 1 
 1 1 
 4 3 
 1 1 
 1 1 
 4 3 
 1 1 
 1 1 
 1 1 
 1 1 
 4 3 
 7 4 
 4 3 
 1 1 
 1 1 
 1 1 
 4 3 
 1 1 
 1 1 
 1 1 
 4 3 
 1 1 
 1 1 
 1 1 
 1 1 
 1 1 
 4 3 
 1 1 
 1 1 
 9 5 
 4 3 
 1 1 
 1 1 
 1 1 
 4 3 
 1 1 
 1 1 
 1 1 
 4 3 
 1 1 
 1 1 
 1 1 
 4 3 
 1 1 
 1 1 
 4 3 
 1 1 
 1 1 
 1 1 
 9 5 
 4 3 
 1 1 
 1 1 
 4 3 
 1 1 
 1 1 
 1 1 
 4 3 
 1 1 
 1 1 
 4 3 
 1 1 
 1 1 
 1 1 
 1 1 
 1 1 
 1 1 
 4 3 
 1 1 
 1 1 
 10 5 
 4 3 
 1 1 
 1 1 
 1 1 
 1 1 
 4 3 
 1 1 
 1 1 
 4 3 
 1 1 
 1 1 
 1 1 
 4 3 
 1 1 
 1 1 
 4 3 
 10 5 
 1 1 
 1 1 
 1 1 
 4 3 
 1 1 
 1 1 
 4 3 
 1 1 
 1 1 
 1 1 
 4 3 
 1 1 
 4 3 
 1 1 
 1 1 
 1 1 
 10 5 
 4 3 
 1 1 
 1 1 
 1 1 
 1 1 
 4 3 
 1 1 
 1 1 
 1 1 
 1 1 
 4 3 
 1 1 
 1 1 
 4 3 
 1 1 
 1 1 
 1 1 
 1 1 
 4 3 
 9 5 
 4 3 
 1 1 
 1 1 
 1 1 
 4 3 
 1 1 
 1 1 
 4 3 
 1 1 
 1 1 
 1 1 
 4 3 
 1 1 
 1 1 
 4 3 
 1 1 
 1 1 
 8 5 
 1 1 
 1 1 
 4 3 
 1 1 
 1 1 
 4 3 
 1 1 
 1 1 
 1 1 
 1 1 
 1 1 
 4 3 
 1 1 
 4 3 
 1 1 
 1 1 
 1 1 
 4 3 
 1 1 
 10 5 
 4 3 
 1 1 
 1 1 
 1 1 
 4 3 
 1 1 
 1 1 
 4 3 
 1 1 
 1 1 
 1 1 
 1 1 
 4 3 
 1 1 
 7 4 
 4 3 
 1 1 
 1 1 
 1 1 
 1 1 
 4 3 
 1 1 
 4 3 
 1 1 
 1 1 
 1 1 
 1 1 
 1 1 
 4 3 
 1 1 
 1 1 
 4 3 
 1 1 
 1 1 
 1 1 
 1 1 
 8 5 
 4 3 
 1 1 
 4 3 
 1 1 
 1 1 
 1 1 
 1 1 
 4 3 
 1 1 
 4 3 
 1 1 
 1 1 
 1 1 
 1 1 
 4 3 
 9 5 
 4 3 
 1 1 
 1 1 
 1 1 
 4 3 
 1 1 
 1 1 
 1 1 
 1 1 
 4 3 
 1 1 
 1 1 
 1 1 
 1 1 
 4 3 
 1 1 
 1 1 
 4 3 
 1 1 
 1 1 
 9 5 
 1 1 
 1 1 
 4 3 
 1 1 
 4 3 
 1 1 
 1 1 
 1 1 
 4 3 
 1 1 
 1 1 
 1 1 
 4 3 
 1 1 
 1 1 
 4 3 
 10 5 
 1 1 
 4 3 
 1 1 
 1 1 
 1 1 
 1 1 
 4 3 
 1 1 
 1 1 
 1 1 
 4 3 
 1 1 
 1 1 
 1 1 
 4 3 
 1 1 
 1 1 
 10 5 
 4 3 
 1 1 
 1 1 
 1 1 
 1 1 
 1 1 
 1 1 
 1 1 
 1 1 
 1 1 
 1 1 
 4 3 
 1 1 
 4 3 
 1 1 
 1 1 
 1 1 
 1 1 
 4 3 
 7 4 
 4 3 
 1 1 
 1 1 
 1 1 
 4 3 
 1 1 
 1 1 
 4 3 
 1 1 
 1 1 
 1 1 
 4 3 
 1 1 
 1 1 
 4 3 
 1 1 
 1 1 
 10 5 
 1 1 
 1 1 
 4 3 
 1 1 
 4 3 
 1 1 
 1 1 
 1 1 
 1 1 
 4 3 
 1 1 
 1 1 
 4 3 
 1 1 
 1 1 
 1 1 
 4 3 
 1 1 
 1 1 
 9 5 
 4 3 
 1 1 
 1 1 
 1 1 
 4 3 
 1 1 
 1 1 
 4 3 
 1 1 
 1 1 
 1 1 
 1 1 
 4 3 
 1 1 
 4 3 
 10 5 
 1 1 
 1 1 
 4 3 
 1 1 
 1 1 
 4 3 
 1 1 
 1 1 
 1 1 
 1 1 
 1 1 
 4 3 
 1 1 
 1 1 
 4 3 
 1 1 
 1 1 
 1 1 
 1 1 
 9 5 
 4 3 
 1 1 
 4 3 
 1 1 
 1 1 
 1 1 
 1 1 
 4 3 
 1 1 
 4 3 
 1 1 
 1 1 
 1 1 
 1 1 
 4 3 
 7 4 
 4 3 
 1 1 
 1 1 
 1 1 
 1 1 
 4 3 
 1 1 
 4 3 
 1 1 
 1 1 
 1 1 
 1 1 
 1 1 
 4 3 
 1 1 
 1 1 
 1 1 
 4 3 
 1 1 
 1 1 
 9 5 
 1 1 
 4 3 
 1 1 
 4 3 
 1 1 
 1 1 
 1 1 
 4 3 
 1 1 
 1 1 
 1 1 
 1 1 
 4 3 
 1 1 
 1 1 
 4 3 
 9 5 
 1 1 
 4 3 
 1 1 
 1 1 
 1 1 
 1 1 
 4 3 
 1 1 
 1 1 
 1 1 
 4 3 
 1 1 
 1 1 
 4 3 
 1 1 
 1 1 
 1 1 
 1 1 
 10 5 
 4 3 
 1 1 
 1 1 
 4 3 
 1 1 
 1 1 
 1 1 
 4 3 
 1 1 
 1 1 
 4 3 
 1 1 
 1 1 
 1 1 
 4 3 
 1 1 
 1 1 
 7 4 
 4 3 
 1 1 
 1 1 
 1 1 
 1 1 
 1 1 
 4 3 
 1 1 
 1 1 
 4 3 
 1 1 
 1 1 
 1 1 
 1 1 
 4 3 
 4 3 
 1 1 
 1 1 
 7 4 
 1 1 
 1 1 
 4 3 
 1 1 
 1 1 
 1 1 
 1 1 
 4 3 
 1 1 
 1 1 
 1 1 
 4 3 
 1 1 
 1 1 
 4 3 
 1 1 
 1 1 
 1 1 
 1 1 
 4 3 
 10 5 
 4 3 
 1 1 
 1 1 
 1 1 
 4 3 
 1 1 
 1 1 
 4 3 
 1 1 
 1 1 
 1 1 
 4 3 
 1 1 
 1 1 
 8 5 
 4 3 
 1 1 
 1 1 
 1 1 
 4 3 
 1 1 
 1 1 
 1 1 
 1 1 
 4 3 
 1 1 
 1 1 
 1 1 
 1 1 
 4 3 
 1 1 
 4 3 
 1 1 
 1 1 
 9 5 
 4 3 
 1 1 
 1 1 
 4 3 
 1 1 
 1 1 
 1 1 
 4 3 
 1 1 
 1 1 
 4 3 
 1 1 
 1 1 
 1 1 
 1 1 
 4 3 
 10 5 
 1 1 
 4 3 
 1 1 
 1 1 
 1 1 
 1 1 
 4 3 
 1 1 
 1 1 
 4 3 
 1 1 
 1 1 
 1 1 
 1 1 
 4 3 
 1 1 
 1 1 
 4 3 
 7 4 
 1 1 
 1 1 
 1 1 
 4 3 
 1 1 
 1 1 
 4 3 
 1 1 
 1 1 
 1 1 
 1 1 
 4 3 
 1 1 
 4 3 
 1 1 
 1 1 
 1 1 
 1 1 
 7 4 
 4 3 
 4 3 
 1 1 
 1 1 
 1 1 
 4 3 
 1 1 
 1 1 
 1 1 
 1 1 
 4 3 
 1 1 
 1 1 
 1 1 
 1 1 
 4 3 
 1 1 
 9 5 
 4 3 
 1 1 
 1 1 
 1 1 
 1 1 
 4 3 
 1 1 
 4 3 
 1 1 
 1 1 
 1 1 
 1 1 
 4 3 
 1 1 
 1 1 
 1 1 
 4 3 
 1 1 
 9 5 
 4 3 
 1 1 
 4 3 
 1 1 
 1 1 
 1 1 
 1 1 
 4 3 
 1 1 
 1 1 
 1 1 
 1 1 
 4 3 
 1 1 
 1 1 
 1 1 
 4 3 
 9 5 
 4 3 
 1 1 
 1 1 
 1 1 
 4 3 
 1 1 
 1 1 
 1 1 
 1 1 
 4 3 
 1 1 
 1 1 
 4 3 
 1 1 
 1 1 
 1 1 
 8 5 
 4 3 
 1 1 
 1 1 
 4 3 
 1 1 
 1 1 
 1 1 
 4 3 
 1 1 
 1 1 
 4 3 
 1 1 
 1 1 
 1 1 
 1 1 
 4 3 
 1 1 
 1 1 
 8 5 
 4 3 
 1 1 
 1 1 
 1 1 
 1 1 
 4 3 
 1 1 
 1 1 
 4 3 
 1 1 
 1 1 
 1 1 
 4 3 
 1 1 
 1 1 
 4 3 
 1 1 
 10 5 
 1 1 
 1 1 
 1 1 
 1 1 
 4 3 
 1 1 
 1 1 
 4 3 
 1 1 
 1 1 
 1 1 
 1 1 
 4 3 
 4 3 
 1 1 
 1 1 
 1 1 
 4 3 
 9 5 
 1 1 
 1 1 
 4 3 
 1 1 
 1 1 
 1 1 
 1 1 
 1 1 
 1 1 
 4 3 
 1 1 
 1 1 
 4 3 
 1 1 
 1 1 
 1 1 
 1 1 
 4 3 
 1 1 
 9 5 
 4 3 
 1 1 
 1 1 
 4 3 
 1 1 
 1 1 
 4 3 
 1 1 
 1 1 
 1 1 
 4 3 
 1 1 
 1 1 
 4 3 
 1 1 
 1 1 
 1 1 
 1 1 
 7 4 
 4 3 
 1 1 
 4 3 
 1 1 
 1 1 
 1 1 
 1 1 
 1 1 
 1 1 
 4 3 
 1 1 
 4 3 
 1 1 
 1 1 
 1 1 
 4 3 
 1 1 
 8 5 
 4 3 
 1 1 
 1 1 
 1 1 
 4 3 
 1 1 
 1 1 
 4 3 
 1 1 
 1 1 
 1 1 
 1 1 
 4 3 
 1 1 
 4 3 
 1 1 
 7 4 
 1 1 
 1 1 
 1 1 
 4 3 
 1 1 
 4 3 
 1 1 
 1 1 
 1 1 
 1 1 
 4 3 
 1 1 
 1 1 
 4 3 
 1 1 
 1 1 
 1 1 
 1 1 
 7 4 
 4 3 
 1 1 
 4 3 
 1 1 
 1 1 
 1 1 
 1 1 
 4 3 
 1 1 
 4 3 
 1 1 
 1 1 
 1 1 
 1 1 
 4 3 
 8 5 
 4 3 
 1 1 
 1 1 
 1 1 
 4 3 
 1 1 
 1 1 
 1 1 
 1 1 
 4 3 
 1 1 
 1 1 
 1 1 
 1 1 
 4 3 
 1 1 
 1 1 
 1 1 
 1 1 
 4 3 
 9 5 
 1 1 
 1 1 
 4 3 
 1 1 
 4 3 
 1 1 
 1 1 
 1 1 
 1 1 
 4 3 
 1 1 
 1 1 
 1 1 
 4 3 
 1 1 
 4 3 
 10 5 
 1 1 
 4 3 
 1 1 
 1 1 
 1 1 
 1 1 
 4 3 
 1 1 
 1 1 
 1 1 
 1 1 
 1 1 
 1 1 
 4 3 
 1 1 
 1 1 
 1 1 
 4 3 
 7 4 
 1 1 
 1 1 
 4 3 
 1 1 
 1 1 
 1 1 
 1 1 
 4 3 
 1 1 
 1 1 
 1 1 
 1 1 
 4 3 
 1 1 
 1 1 
 1 1 
 4 3 
 1 1 
 4 3 
 9 5 
 1 1 
 1 1 
 1 1 
 4 3 
 1 1 
 1 1 
 4 3 
 1 1 
 1 1 
 1 1 
 4 3 
 1 1 
 1 1 
 4 3 
 1 1 
 1 1 
 1 1 
 1 1 
 9 5 
 4 3 
 1 1 
 4 3 
 1 1 
 1 1 
 1 1 
 1 1 
 4 3 
 1 1 
 1 1 
 4 3 
 1 1 
 1 1 
 1 1 
 4 3 
 1 1 
 1 1 
 7 4 
 4 3 
 1 1 
 1 1 
 1 1 
 4 3 
 1 1 
 1 1 
 4 3 
 1 1 
 1 1 
 1 1 
 1 1 
 4 3 
 1 1 
 4 3 
 1 1 
 1 1 
 7 4 
 4 3 
 1 1 
 1 1 
 4 3 
 1 1 
 1 1 
 1 1 
 1 1 
 4 3 
 1 1 
 1 1 
 1 1 
 4 3 
 1 1 
 1 1 
 1 1 
 1 1 
 4 3 
 7 4 
 1 1 
 4 3 
 1 1 
 1 1 
 1 1 
 1 1 
 4 3 
 1 1 
 4 3 
 1 1 
 1 1 
 1 1 
 4 3 
 1 1 
 1 1 
 1 1 
 10 5 
 4 3 
 1 1 
 1 1 
 4 3 
 1 1 
 4 3 
 1 1 
 1 1 
 1 1 
 1 1 
 4 3 
 1 1 
 1 1 
 1 1 
 1 1 
 4 3 
 1 1 
 1 1 
 7 4 
 4 3 
 1 1 
 1 1 
 4 3 
 1 1 
 1 1 
 1 1 
 4 3 
 1 1 
 1 1 
 1 1 
 1 1 
 4 3 
 1 1 
 1 1 
 4 3 
 1 1 
 10 5 
 4 3 
 1 1 
 1 1 
 1 1 
 1 1 
 4 3 
 1 1 
 1 1 
 1 1 
 4 3 
 1 1 
 1 1 
 4 3 
 1 1 
 1 1 
 1 1 
 1 1 
 1 1 
 4 3 
 1 1 
 9 5 
 4 3 
 1 1 
 1 1 
 1 1 
 4 3 
 1 1 
 1 1 
 4 3 
 1 1 
 1 1 
 1 1 
 4 3 
 1 1 
 1 1 
 7 4 
 4 3 
 1 1 
 1 1 
 1 1 
 4 3 
 1 1 
 1 1 
 1 1 
 1 1 
 4 3 
 1 1 
 1 1 
 1 1 
 4 3 
 1 1 
 4 3 
 1 1 
 1 1 
 1 1 
 10 5 
 4 3 
 1 1 
 1 1 
 1 1 
 1 1 
 4 3 
 1 1 
 1 1 
 1 1 
 4 3 
 1 1 
 1 1 
 4 3 
 1 1 
 1 1 
 1 1 
 1 1 
 4 3 
 10 5 
 4 3 
 1 1 
 1 1 
 1 1 
 4 3 
 1 1 
 1 1 
 4 3 
 1 1 
 1 1 
 1 1 
 4 3 
 1 1 
 1 1 
 4 3 
 10 5 
 1 1 
 1 1 
 1 1 
 1 1 
 1 1 
 4 3 
 1 1 
 1 1 
 1 1 
 1 1 
 4 3 
 1 1 
 1 1 
 1 1 
 1 1 
 4 3 
 1 1 
 4 3 
 1 1 
 1 1 
 7 4 
 4 3 
 1 1 
 1 1 
 4 3 
 1 1 
 1 1 
 1 1 
 4 3 
 1 1 
 1 1 
 4 3 
 1 1 
 1 1 
 1 1 
 1 1 
 4 3 
 9 5 
 1 1 
 4 3 
 1 1 
 1 1 
 1 1 
 1 1 
 4 3 
 1 1 
 1 1 
 4 3 
 1 1 
 1 1 
 1 1 
 1 1 
 4 3 
 1 1 
 1 1 
 4 3 
 1 1 
 1 1 
 7 4 
 1 1 
 1 1 
 4 3 
 1 1 
 4 3 
 1 1 
 1 1 
 1 1 
 1 1 
 4 3 
 1 1 
 4 3 
 1 1 
 1 1 
 1 1 
 1 1 
 4 3 
 9 5 
 4 3 
 1 1 
 1 1 
 1 1 
 4 3 
 1 1 
 1 1 
 1 1 
 4 3 
 1 1 
 1 1 
 1 1 
 1 1 
 1 1 
 4 3 
 1 1 
 7 4 
 4 3 
 1 1 
 1 1 
 1 1 
 1 1 
 4 3 
 1 1 
 4 3 
 1 1 
 1 1 
 1 1 
 1 1 
 4 3 
 1 1 
 1 1 
 1 1 
 4 3 
 1 1 
 8 5 
 4 3 
 1 1 
 4 3 
 1 1 
 1 1 
 1 1 
 1 1 
 4 3 
 1 1 
 1 1 
 1 1 
 4 3 
 1 1 
 1 1 
 1 1 
 1 1 
 4 3 
 9 5 
 1 1 
 4 3 
 1 1 
 1 1 
 4 3 
 1 1 
 1 1 
 1 1 
 1 1 
 4 3 
 1 1 
 1 1 
 4 3 
 1 1 
 1 1 
 1 1 
 4 3 
 9 5 
 1 1 
 1 1 
 4 3 
 1 1 
 1 1 
 1 1 
 4 3 
 1 1 
 1 1 
 4 3 
 1 1 
 1 1 
 1 1 
 1 1 
 4 3 
 1 1 
 1 1 
 10 5 
 4 3 
 1 1 
 1 1 
 1 1 
 1 1 
 4 3 
 1 1 
 1 1 
 4 3 
 1 1 
 1 1 
 1 1 
 4 3 
 1 1 
 1 1 
 4 3 
 1 1 
 1 1 
 1 1 
 10 5 
 1 1 
 4 3 
 1 1 
 4 3 
 1 1 
 1 1 
 1 1 
 1 1 
 4 3 
 4 3 
 1 1 
 1 1 
 1 1 
 4 3 
 1 1 
 1 1 
 7 4 
 4 3 
 1 1 
 1 1 
 1 1 
 1 1 
 1 1 
 1 1 
 4 3 
 1 1 
 1 1 
 4 3 
 1 1 
 1 1 
 1 1 
 1 1 
 4 3 
 1 1 
 4 3 
 8 5 
 1 1 
 1 1 
 4 3 
 1 1 
 1 1 
 4 3 
 1 1 
 1 1 
 1 1 
 4 3 
 1 1 
 1 1 
 4 3 
 1 1 
 1 1 
 1 1 
 1 1 
 7 4 
 4 3 
 1 1 
 4 3 
 1 1 
 1 1 
 1 1 
 1 1 
 1 1 
 1 1 
 1 1 
 4 3 
 1 1 
 4 3 
 1 1 
 1 1 
 4 3 
 1 1 
 1 1 
 9 5 
 4 3 
 1 1 
 1 1 
 1 1 
 4 3 
 1 1 
 1 1 
 4 3 
 1 1 
 1 1 
 1 1 
 1 1 
 4 3 
 1 1 
 4 3 
 1 1 
 1 1 
 7 4 
 1 1 
 1 1 
 4 3 
 1 1 
 4 3 
 1 1 
 1 1 
 1 1 
 1 1 
 4 3 
 1 1 
 1 1 
 4 3 
 1 1 
 1 1 
 1 1 
 1 1 
 4 3 
 10 5 
 1 1 
 4 3 
 1 1 
 1 1 
 1 1 
 1 1 
 4 3 
 1 1 
 4 3 
 1 1 
 1 1 
 1 1 
 1 1 
 4 3 
 1 1 
 1 1 
 1 1 
 9 5 
 4 3 
 1 1 
 4 3 
 1 1 
 1 1 
 1 1 
 4 3 
 1 1 
 1 1 
 1 1 
 4 3 
 1 1 
 1 1 
 1 1 
 1 1 
 1 1 
 4 3 
 1 1 
 1 1 
 10 5 
 4 3 
 1 1 
 4 3 
 1 1 
 1 1 
 1 1 
 1 1 
 4 3 
 1 1 
 1 1 
 1 1 
 1 1 
 1 1 
 1 1 
 4 3 
 1 1 
 1 1 
 1 1 
 1 1 
 10 5 
 4 3 
 4 3 
 1 1 
 1 1 
 1 1 
 4 3 
 1 1 
 1 1 
 4 3 
 1 1 
 1 1 
 1 1 
 4 3 
 1 1 
 1 1 
 10 5 
 4 3 
 1 1 
 1 1 
 1 1 
 1 1 
 4 3 
 1 1 
 1 1 
 1 1 
 1 1 
 4 3 
 1 1 
 1 1 
 4 3 
 1 1 
 1 1 
 4 3 
 1 1 
 7 4 
 1 1 
 1 1 
 4 3 
 1 1 
 1 1 
 4 3 
 1 1 
 1 1 
 1 1 
 4 3 
 1 1 
 1 1 
 4 3 
 1 1 
 1 1 
 1 1 
 1 1 
 4 3 
 8 5 
 1 1 
 4 3 
 1 1 
 1 1 
 1 1 
 4 3 
 1 1 
 1 1 
 1 1 
 4 3 
 1 1 
 1 1 
 1 1 
 4 3 
 1 1 
 1 1 
 7 4 
 4 3 
 1 1 
 1 1 
 1 1 
 4 3 
 1 1 
 1 1 
 4 3 
 1 1 
 1 1 
 1 1 
 1 1 
 4 3 
 1 1 
 4 3 
 1 1 
 1 1 
 8 5 
 4 3 
 1 1 
 1 1 
 4 3 
 1 1 
 1 1 
 1 1 
 4 3 
 1 1 
 1 1 
 1 1 
 1 1 
 4 3 
 1 1 
 1 1 
 1 1 
 1 1 
 4 3 
 9 5 
 1 1 
 4 3 
 1 1 
 1 1 
 1 1 
 1 1 
 4 3 
 1 1 
 4 3 
 1 1 
 1 1 
 4 3 
 1 1 
 1 1 
 1 1 
 1 1 
 4 3 
 7 4 
 1 1 
 1 1 
 4 3 
 1 1 
 4 3 
 1 1 
 1 1 
 1 1 
 1 1 
 4 3 
 1 1 
 1 1 
 1 1 
 1 1 
 4 3 
 1 1 
 1 1 
 1 1 
 1 1 
 10 5 
 4 3 
 4 3 
 1 1 
 1 1 
 1 1 
 4 3 
 1 1 
 1 1 
 1 1 
 1 1 
 4 3 
 1 1 
 1 1 
 4 3 
 1 1 
 1 1 
 9 5 
 4 3 
 1 1 
 1 1 
 1 1 
 4 3 
 1 1 
 1 1 
 1 1 
 4 3 
 1 1 
 1 1 
 4 3 
 1 1 
 1 1 
 1 1 
 1 1 
 4 3 
 1 1 
 1 1 
 7 4 
 4 3 
 1 1 
 4 3 
 1 1 
 1 1 
 1 1 
 1 1 
 4 3 
 1 1 
 1 1 
 1 1 
 4 3 
 1 1 
 1 1 
 4 3 
 10 5 
 1 1 
 1 1 
 1 1 
 4 3 
 1 1 
 1 1 
 1 1 
 1 1 
 4 3 
 1 1 
 1 1 
 4 3 
 1 1 
 1 1 
 4 3 
 1 1 
 1 1 
 1 1 
 1 1 
 9 5 
 4 3 
 1 1 
 1 1 
 1 1 
 1 1 
 4 3 
 1 1 
 1 1 
 4 3 
 1 1 
 1 1 
 1 1 
 1 1 
 4 3 
 1 1 
 1 1 
 1 1 
 1 1 
 4 3 
 8 5 
 4 3 
 1 1 
 1 1 
 1 1 
 4 3 
 1 1 
 1 1 
 4 3 
 1 1 
 1 1 
 1 1 
 4 3 
 1 1 
 1 1 
 4 3 
 1 1 
 8 5 
 1 1 
 1 1 
 1 1 
 1 1 
 4 3 
 1 1 
 1 1 
 4 3 
 1 1 
 1 1 
 1 1 
 1 1 
 1 1 
 4 3 
 1 1 
 4 3 
 1 1 
 1 1 
 1 1 
 4 3 
 9 5 
 1 1 
 1 1 
 4 3 
 1 1 
 1 1 
 1 1 
 4 3 
 1 1 
 1 1 
 4 3 
 1 1 
 1 1 
 1 1 
 1 1 
 4 3 
 1 1 
 7 4 
 4 3 
 1 1 
 1 1 
 4 3 
 1 1 
 1 1 
 4 3 
 1 1 
 1 1 
 1 1 
 1 1 
 1 1 
 1 1 
 1 1 
 4 3 
 1 1 
 1 1 
 1 1 
 4 3 
 1 1 
 1 1 
 10 5 
 4 3 
 1 1 
 1 1 
 1 1 
 4 3 
 1 1 
 1 1 
 1 1 
 1 1 
 4 3 
 1 1 
 4 3 
 1 1 
 1 1 
 4 3 
 1 1 
 1 1 
 9 5 
 4 3 
 1 1 
 1 1 
 1 1 
 4 3 
 1 1 
 1 1 
 4 3 
 1 1 
 1 1 
 1 1 
 1 1 
 4 3 
 1 1 
 1 1 
 1 1 
 1 1 
 4 3 
 9 5 
 1 1 
 1 1 
 4 3 
 1 1 
 1 1 
 4 3 
 1 1 
 1 1 
 1 1 
 4 3 
 1 1 
 1 1 
 4 3 
 1 1 
 1 1 
 1 1 
 1 1 
 1 1 
 10 5 
 4 3 
 1 1 
 1 1 
 4 3 
 1 1 
 1 1 
 1 1 
 1 1 
 4 3 
 1 1 
 4 3 
 1 1 
 1 1 
 1 1 
 1 1 
 4 3 
 1 1 
 8 5 
 4 3 
 1 1 
 1 1 
 1 1 
 1 1 
 1 1 
 4 3 
 1 1 
 1 1 
 4 3 
 1 1 
 1 1 
 1 1 
 1 1 
 1 1 
 4 3 
 1 1 
 1 1 
 4 3 
 9 5 
 1 1 
 1 1 
 1 1 
 1 1 
 4 3 
 1 1 
 4 3 
 1 1 
 1 1 
 4 3 
 1 1 
 1 1 
 4 3 
 1 1 
 1 1 
 1 1 
 8 5 
 4 3 
 1 1 
 1 1 
 4 3 
 1 1 
 1 1 
 1 1 
 1 1 
 1 1 
 1 1 
 4 3 
 1 1 
 4 3 
 1 1 
 1 1 
 1 1 
 1 1 
 4 3 
 8 5 
 4 3 
 1 1 
 1 1 
 1 1 
 4 3 
 1 1 
 1 1 
 4 3 
 1 1 
 1 1 
 1 1 
 1 1 
 4 3 
 1 1 
 1 1 
 1 1 
 4 3 
 1 1 
 1 1 
 7 4 
 4 3 
 1 1 
 4 3 
 1 1 
 1 1 
 1 1 
 1 1 
 1 1 
 1 1 
 4 3 
 1 1 
 4 3 
 1 1 
 1 1 
 1 1 
 4 3 
 1 1 
 10 5 
 4 3 
 1 1 
 1 1 
 1 1 
 1 1 
 4 3 
 1 1 
 1 1 
 1 1 
 4 3 
 1 1 
 1 1 
 4 3 
 1 1 
 1 1 
 1 1 
 9 5 
 4 3 
 1 1 
 1 1 
 4 3 
 1 1 
 1 1 
 1 1 
 4 3 
 1 1 
 1 1 
 1 1 
 4 3 
 1 1 
 1 1 
 1 1 
 1 1 
 4 3 
 1 1 
 1 1 
 10 5 
 4 3 
 1 1 
 4 3 
 1 1 
 1 1 
 1 1 
 1 1 
 4 3 
 1 1 
 1 1 
 1 1 
 4 3 
 1 1 
 1 1 
 4 3 
 9 5 
 1 1 
 1 1 
 4 3 
 1 1 
 1 1 
 4 3 
 1 1 
 1 1 
 1 1 
 4 3 
 1 1 
 1 1 
 1 1 
 4 3 
 1 1 
 1 1 
 1 1 
 1 1 
 1 1 
 4 3 
 9 5 
 1 1 
 1 1 
 4 3 
 1 1 
 1 1 
 1 1 
 1 1 
 4 3 
 4 3 
 1 1 
 1 1 
 1 1 
 4 3 
 1 1 
 1 1 
 4 3 
 8 5 
 1 1 
 1 1 
 1 1 
 4 3 
 1 1 
 1 1 
 1 1 
 1 1 
 1 1 
 1 1 
 1 1 
 4 3 
 1 1 
 4 3 
 1 1 
 1 1 
 1 1 
 1 1 
 4 3 
 10 5 
 1 1 
 4 3 
 1 1 
 1 1 
 1 1 
 1 1 
 1 1 
 4 3 
 1 1 
 1 1 
 4 3 
 1 1 
 1 1 
 1 1 
 1 1 
 4 3 
 1 1 
 1 1 
 4 3 
 7 4 
 1 1 
 1 1 
 1 1 
 4 3 
 1 1 
 1 1 
 4 3 
 1 1 
 1 1 
 1 1 
 1 1 
 4 3 
 1 1 
 4 3 
 1 1 
 1 1 
 1 1 
 7 4 
 4 3 
 1 1 
 4 3 
 1 1 
 1 1 
 1 1 
 4 3 
 1 1 
 1 1 
 1 1 
 1 1 
 1 1 
 4 3 
 1 1 
 1 1 
 1 1 
 1 1 
 4 3 
 1 1 
 1 1 
 7 4 
 4 3 
 1 1 
 1 1 
 1 1 
 1 1 
 4 3 
 1 1 
 4 3 
 1 1 
 1 1 
 1 1 
 4 3 
 1 1 
 4 3 
 1 1 
 1 1 
 10 5 
 1 1 
 4 3 
 1 1 
 1 1 
 4 3 
 1 1 
 1 1 
 1 1 
 1 1 
 4 3 
 1 1 
 1 1 
 1 1 
 4 3 
 1 1 
 1 1 
 1 1 
 1 1 
 4 3 
 10 5 
 4 3 
 1 1 
 1 1 
 1 1 
 4 3 
 1 1 
 1 1 
 4 3 
 1 1 
 1 1 
 1 1 
 1 1 
 1 1 
 4 3 
 1 1 
 1 1 
 8 5 
 4 3 
 1 1 
 1 1 
 1 1 
 1 1 
 4 3 
 1 1 
 4 3 
 1 1 
 1 1 
 1 1 
 1 1 
 4 3 
 1 1 
 1 1 
 1 1 
 4 3 
 1 1 
 1 1 
 8 5 
 4 3 
 1 1 
 1 1 
 4 3 
 1 1 
 1 1 
 1 1 
 1 1 
 4 3 
 1 1 
 4 3 
 1 1 
 1 1 
 1 1 
 1 1 
 4 3 
 10 5 
 1 1 
 4 3 
 1 1 
 1 1 
 1 1 
 1 1 
 4 3 
 1 1 
 1 1 
 1 1 
 4 3 
 1 1 
 1 1 
 1 1 
 1 1 
 4 3 
 1 1 
 1 1 
 9 5 
 4 3 
 1 1 
 1 1 
 1 1 
 4 3 
 1 1 
 1 1 
 1 1 
 4 3 
 1 1 
 1 1 
 1 1 
 1 1 
 4 3 
 1 1 
 1 1 
 1 1 
 4 3 
 10 5 
 4 3 
 1 1 
 1 1 
 4 3 
 1 1 
 1 1 
 1 1 
 1 1 
 4 3 
 1 1 
 1 1 
 1 1 
 4 3 
 1 1 
 1 1 
 4 3 
 1 1 
 7 4 
 4 3 
 1 1 
 1 1 
 1 1 
 1 1 
 4 3 
 1 1 
 1 1 
 1 1 
 1 1 
 4 3 
 1 1 
 1 1 
 1 1 
 1 1 
 4 3 
 1 1 
 1 1 
 4 3 
 1 1 
 9 5 
 1 1 
 4 3 
 1 1 
 1 1 
 1 1 
 4 3 
 1 1 
 1 1 
 4 3 
 1 1 
 1 1 
 1 1 
 4 3 
 1 1 
 1 1 
 10 5 
 4 3 
 1 1 
 1 1 
 1 1 
 1 1 
 4 3 
 1 1 
 4 3 
 1 1 
 1 1 
 1 1 
 1 1 
 4 3 
 1 1 
 1 1 
 4 3 
 1 1 
 1 1 
 1 1 
 10 5 
 4 3 
 1 1 
 1 1 
 4 3 
 1 1 
 1 1 
 1 1 
 4 3 
 1 1 
 1 1 
 4 3 
 1 1 
 1 1 
 1 1 
 1 1 
 4 3 
 8 5 
 4 3 
 1 1 
 1 1 
 1 1 
 4 3 
 1 1 
 1 1 
 4 3 
 1 1 
 1 1 
 1 1 
 1 1 
 1 1 
 4 3 
 1 1 
 1 1 
 4 3 
 10 5 
 1 1 
 1 1 
 1 1 
 1 1 
 4 3 
 1 1 
 4 3 
 1 1 
 1 1 
 1 1 
 1 1 
 4 3 
 1 1 
 4 3 
 1 1 
 1 1 
 10 5 
 4 3 
 1 1 
 1 1 
 4 3 
 1 1 
 1 1 
 1 1 
 1 1 
 4 3 
 1 1 
 4 3 
 1 1 
 1 1 
 1 1 
 1 1 
 1 1 
 4 3 
 1 1 
 1 1 
 1 1 
 8 5 
 4 3 
 1 1 
 1 1 
 4 3 
 1 1 
 1 1 
 4 3 
 1 1 
 1 1 
 1 1 
 4 3 
 1 1 
 1 1 
 4 3 
 1 1 
 1 1 
 1 1 
 1 1 
 10 5 
 4 3 
 1 1 
 4 3 
 1 1 
 1 1 
 1 1 
 1 1 
 4 3 
 1 1 
 1 1 
 1 1 
 4 3 
 1 1 
 1 1 
 4 3 
 1 1 
 10 5 
 1 1 
 4 3 
 1 1 
 1 1 
 1 1 
 1 1 
 4 3 
 1 1 
 4 3 
 1 1 
 1 1 
 1 1 
 1 1 
 4 3 
 1 1 
 1 1 
 1 1 
 10 5 
 4 3 
 1 1 
 1 1 
 4 3 
 1 1 
 1 1 
 1 1 
 4 3 
 1 1 
 1 1 
 4 3 
 1 1 
 1 1 
 4 3 
 1 1 
 1 1 
 10 5 
 4 3 
 1 1 
 1 1 
 1 1 
 1 1 
 4 3 
 1 1 
 1 1 
 1 1 
 1 1 
 4 3 
 1 1 
 1 1 
 1 1 
 4 3 
 1 1 
 1 1 
 4 3 
 10 5 
 4 3 
 1 1 
 1 1 
 1 1 
 1 1 
 4 3 
 1 1 
 1 1 
 1 1 
 4 3 
 1 1 
 1 1 
 4 3 
 1 1 
 1 1 
 1 1 
 4 3 
 10 5 
 1 1 
 1 1 
 4 3 
 1 1 
 1 1 
 1 1 
 1 1 
 4 3 
 1 1 
 1 1 
 1 1 
 1 1 
 4 3 
 1 1 
 1 1 
 1 1 
 4 3 
 1 1 
 4 3 
 7 4 
 1 1 
 1 1 
 1 1 
 4 3 
 1 1 
 1 1 
 4 3 
 1 1 
 1 1 
 1 1 
 4 3 
 1 1 
 1 1 
 4 3 
 1 1 
 1 1 
 1 1 
 1 1 
 8 5 
 4 3 
 1 1 
 4 3 
 1 1 
 1 1 
 4 3 
 1 1 
 1 1 
 1 1 
 1 1 
 4 3 
 1 1 
 1 1 
 1 1 
 1 1 
 4 3 
 1 1 
 1 1 
 7 4 
 4 3 
 1 1 
 1 1 
 1 1 
 4 3 
 1 1 
 1 1 
 4 3 
 1 1 
 1 1 
 1 1 
 1 1 
 4 3 
 1 1 
 4 3 
 1 1 
 7 4 
 1 1 
 4 3 
 1 1 
 1 1 
 4 3 
 1 1 
 1 1 
 1 1 
 4 3 
 1 1 
 1 1 
 1 1 
 4 3 
 1 1 
 1 1 
 1 1 
 1 1 
 1 1 
 4 3 
 10 5 
 1 1 
 4 3 
 1 1 
 1 1 
 1 1 
 1 1 
 4 3 
 4 3 
 1 1 
 1 1 
 1 1 
 4 3 
 1 1 
 1 1 
 9 5 
 4 3 
 1 1 
 1 1 
 1 1 
 1 1 
 4 3 
 1 1 
 4 3 
 1 1 
 1 1 
 1 1 
 1 1 
 4 3 
 1 1 
 1 1 
 1 1 
 4 3 
 1 1 
 1 1 
 7 4 
 4 3 
 1 1 
 1 1 
 4 3 
 1 1 
 1 1 
 1 1 
 1 1 
 1 1 
 1 1 
 1 1 
 1 1 
 1 1 
 4 3 
 1 1 
 1 1 
 1 1 
 4 3 
 1 1 
 10 5 
 4 3 
 1 1 
 1 1 
 1 1 
 1 1 
 4 3 
 1 1 
 1 1 
 1 1 
 4 3 
 1 1 
 1 1 
 4 3 
 1 1 
 1 1 
 1 1 
 4 3 
 10 5 
 1 1 
 1 1 
 4 3 
 1 1 
 1 1 
 1 1 
 4 3 
 1 1 
 1 1 
 1 1 
 4 3 
 1 1 
 1 1 
 1 1 
 1 1 
 4 3 
 1 1 
 1 1 
 4 3 
 7 4 
 1 1 
 4 3 
 1 1 
 1 1 
 1 1 
 1 1 
 4 3 
 1 1 
 1 1 
 1 1 
 4 3 
 1 1 
 1 1 
 4 3 
 1 1 
 1 1 
 1 1 
 1 1 
 7 4 
 4 3 
 4 3 
 1 1 
 1 1 
 1 1 
 4 3 
 1 1 
 1 1 
 1 1 
 4 3 
 1 1 
 1 1 
 1 1 
 1 1 
 1 1 
 4 3 
 1 1 
 1 1 
 7 4 
 4 3 
 1 1 
 1 1 
 1 1 
 1 1 
 4 3 
 4 3 
 1 1 
 1 1 
 1 1 
 4 3 
 1 1 
 1 1 
 4 3 
 1 1 
 1 1 
 1 1 
 7 4 
 4 3 
 1 1 
 1 1 
 4 3 
 1 1 
 1 1 
 1 1 
 1 1 
 1 1 
 4 3 
 1 1 
 1 1 
 4 3 
 1 1 
 1 1 
 1 1 
 1 1 
 1 1 
 1 1 
 1 1 
 4 3 
 10 5 
 1 1 
 4 3 
 1 1 
 1 1 
 1 1 
 1 1 
 4 3 
 1 1 
 1 1 
 4 3 
 1 1 
 1 1 
 1 1 
 4 3 
 1 1 
 1 1 
 9 5 
 4 3 
 1 1 
 1 1 
 1 1 
 4 3 
 1 1 
 1 1 
 4 3 
 1 1 
 1 1 
 1 1 
 4 3 
 1 1 
 4 3 
 1 1 
 1 1 
 1 1 
 8 5 
 4 3 
 1 1 
 1 1 
 1 1 
 1 1 
 4 3 
 1 1 
 1 1 
 1 1 
 1 1 
 4 3 
 1 1 
 1 1 
 4 3 
 1 1 
 1 1 
 1 1 
 1 1 
 4 3 
 7 4 
 4 3 
 1 1 
 1 1 
 1 1 
 4 3 
 1 1 
 1 1 
 4 3 
 1 1 
 1 1 
 1 1 
 4 3 
 1 1 
 1 1 
 4 3 
 10 5 
 1 1 
 1 1 
 1 1 
 1 1 
 1 1 
 4 3 
 1 1 
 1 1 
 4 3 
 1 1 
 1 1 
 1 1 
 1 1 
 1 1 
 1 1 
 4 3 
 1 1 
 4 3 
 1 1 
 1 1 
 10 5 
 4 3 
 1 1 
 1 1 
 4 3 
 1 1 
 1 1 
 1 1 
 4 3 
 1 1 
 1 1 
 4 3 
 1 1 
 1 1 
 1 1 
 1 1 
 4 3 
 1 1 
 7 4 
 4 3 
 1 1 
 1 1 
 1 1 
 1 1 
 4 3 
 1 1 
 4 3 
 1 1 
 1 1 
 1 1 
 1 1 
 1 1 
 4 3 
 1 1 
 1 1 
 4 3 
 1 1 
 1 1 
 1 1 
 9 5 
 1 1 
 4 3 
 1 1 
 4 3 
 1 1 
 1 1 
 1 1 
 1 1 
 4 3 
 1 1 
 4 3 
 1 1 
 1 1 
 1 1 
 1 1 
 4 3 
 8 5 
 4 3 
 1 1 
 1 1 
 1 1 
 4 3 
 1 1 
 1 1 
 4 3 
 1 1 
 1 1 
 1 1 
 1 1 
 1 1 
 1 1 
 4 3 
 1 1 
 1 1 
 4 3 
 8 5 
 1 1 
 1 1 
 1 1 
 1 1 
 4 3 
 1 1 
 4 3 
 1 1 
 1 1 
 1 1 
 4 3 
 1 1 
 1 1 
 1 1 
 4 3 
 1 1 
 1 1 
 10 5 
 4 3 
 1 1 
 4 3 
 1 1 
 1 1 
 1 1 
 1 1 
 4 3 
 1 1 
 1 1 
 1 1 
 4 3 
 1 1 
 1 1 
 4 3 
 1 1 
 1 1 
 10 5 
 4 3 
 1 1 
 1 1 
 1 1 
 1 1 
 4 3 
 1 1 
 1 1 
 4 3 
 1 1 
 1 1 
 1 1 
 1 1 
 4 3 
 1 1 
 1 1 
 1 1 
 4 3 
 10 5 
 1 1 
 1 1 
 4 3 
 1 1 
 4 3 
 1 1 
 1 1 
 1 1 
 1 1 
 4 3 
 1 1 
 1 1 
 1 1 
 1 1 
 4 3 
 1 1 
 9 5 
 4 3 
 1 1 
 1 1 
 4 3 
 1 1 
 1 1 
 1 1 
 1 1 
 4 3 
 1 1 
 1 1 
 1 1 
 4 3 
 1 1 
 1 1 
 4 3 
 1 1 
 1 1 
 1 1 
 10 5 
 1 1 
 4 3 
 1 1 
 4 3 
 1 1 
 1 1 
 1 1 
 4 3 
 1 1 
 4 3 
 1 1 
 1 1 
 1 1 
 4 3 
 1 1 
 1 1 
 9 5 
 4 3 
 1 1 
 1 1 
 1 1 
 1 1 
 4 3 
 1 1 
 1 1 
 1 1 
 4 3 
 1 1 
 1 1 
 1 1 
 1 1 
 4 3 
 1 1 
 4 3 
 8 5 
 1 1 
 1 1 
 4 3 
 1 1 
 1 1 
 4 3 
 1 1 
 1 1 
 1 1 
 4 3 
 1 1 
 1 1 
 4 3 
 1 1 
 1 1 
 1 1 
 1 1 
 8 5 
 4 3 
 1 1 
 4 3 
 1 1 
 1 1 
 1 1 
 1 1 
 4 3 
 1 1 
 1 1 
 1 1 
 4 3 
 1 1 
 1 1 
 1 1 
 4 3 
 1 1 
 1 1 
 10 5 
 4 3 
 1 1 
 1 1 
 1 1 
 4 3 
 1 1 
 1 1 
 4 3 
 1 1 
 1 1 
 1 1 
 1 1 
 4 3 
 1 1 
 4 3 
 1 1 
 1 1 
 8 5 
 1 1 
 1 1 
 4 3 
 4 3 
 1 1 
 1 1 
 1 1 
 4 3 
 1 1 
 1 1 
 1 1 
 1 1 
 4 3 
 1 1 
 1 1 
 1 1 
 1 1 
 4 3 
 8 5 
 1 1 
 4 3 
 1 1 
 1 1 
 1 1 
 1 1 
 4 3 
 1 1 
 4 3 
 1 1 
 1 1 
 1 1 
 1 1 
 4 3 
 1 1 
 1 1 
 1 1 
 1 1 
 10 5 
 4 3 
 4 3 
 1 1 
 1 1 
 1 1 
 4 3 
 1 1 
 1 1 
 4 3 
 1 1 
 1 1 
 1 1 
 1 1 
 1 1 
 4 3 
 1 1 
 1 1 
 8 5 
 4 3 
 1 1 
 4 3 
 1 1 
 1 1 
 1 1 
 1 1 
 4 3 
 1 1 
 1 1 
 4 3 
 1 1 
 1 1 
 4 3 
 1 1 
 10 5 
 4 3 
 1 1 
 1 1 
 1 1 
 1 1 
 4 3 
 1 1 
 1 1 
 1 1 
 4 3 
 1 1 
 1 1 
 4 3 
 1 1 
 1 1 
 1 1 
 1 1 
 1 1 
 4 3 
 1 1 
 10 5 
 4 3 
 1 1 
 1 1 
 1 1 
 1 1 
 4 3 
 1 1 
 1 1 
 4 3 
 1 1 
 1 1 
 1 1 
 4 3 
 1 1 
 1 1 
 4 3 
 10 5 
 1 1 
 1 1 
 1 1 
 1 1 
 1 1 
 1 1 
 1 1 
 1 1 
 4 3 
 1 1 
 4 3 
 1 1 
 4 3 
 1 1 
 1 1 
 1 1 
 1 1 
 4 3 
 8 5 
 1 1 
 4 3 
 1 1 
 1 1 
 1 1 
 1 1 
 4 3 
 1 1 
 1 1 
 4 3 
 1 1 
 1 1 
 1 1 
 1 1 
 4 3 
 1 1 
 1 1 
 4 3 
 10 5 
 1 1 
 1 1 
 1 1 
 1 1 
 1 1 
 4 3 
 1 1 
 1 1 
 4 3 
 1 1 
 1 1 
 1 1 
 1 1 
 4 3 
 1 1 
 4 3 
 1 1 
 1 1 
 9 5 
 4 3 
 1 1 
 1 1 
 4 3 
 1 1 
 1 1 
 1 1 
 4 3 
 1 1 
 1 1 
 1 1 
 1 1 
 4 3 
 1 1 
 1 1 
 1 1 
 1 1 
 4 3 
 8 5 
 1 1 
 4 3 
 1 1 
 1 1 
 1 1 
 1 1 
 4 3 
 1 1 
 4 3 
 1 1 
 1 1 
 1 1 
 4 3 
 1 1 
 1 1 
 1 1 
 4 3 
 10 5 
 1 1 
 1 1 
 4 3 
 1 1 
 4 3 
 1 1 
 1 1 
 1 1 
 1 1 
 4 3 
 1 1 
 1 1 
 1 1 
 1 1 
 4 3 
 1 1 
 1 1 
 1 1 
 8 5 
 4 3 
 4 3 
 1 1 
 1 1 
 1 1 
 4 3 
 1 1 
 1 1 
 1 1 
 1 1 
 4 3 
 1 1 
 1 1 
 4 3 
 1 1 
 1 1 
 9 5 
 4 3 
 1 1 
 1 1 
 1 1 
 4 3 
 1 1 
 1 1 
 1 1 
 4 3 
 1 1 
 1 1 
 4 3 
 1 1 
 1 1 
 1 1 
 1 1 
 4 3 
 1 1 
 1 1 
 8 5 
 4 3 
 1 1 
 1 1 
 4 3 
 1 1 
 1 1 
 1 1 
 1 1 
 4 3 
 1 1 
 1 1 
 1 1 
 4 3 
 1 1 
 1 1 
 4 3 
 10 5 
 1 1 
 1 1 
 1 1 
 4 3 
 1 1 
 1 1 
 4 3 
 1 1 
 1 1 
 1 1 
 4 3 
 1 1 
 4 3 
 1 1 
 1 1 
 1 1 
 4 3 
 9 5 
 1 1 
 1 1 
 1 1 
 4 3 
 1 1 
 1 1 
 1 1 
 1 1 
 1 1 
 4 3 
 1 1 
 1 1 
 4 3 
 1 1 
 1 1 
 1 1 
 1 1 
 4 3 
 9 5 
 4 3 
 1 1 
 1 1 
 1 1 
 4 3 
 1 1 
 1 1 
 4 3 
 1 1 
 1 1 
 1 1 
 4 3 
 1 1 
 1 1 
 4 3 
 1 1 
 1 1 
 1 1 
 8 5 
 1 1 
 4 3 
 1 1 
 4 3 
 1 1 
 1 1 
 1 1 
 1 1 
 1 1 
 1 1 
 4 3 
 4 3 
 1 1 
 1 1 
 1 1 
 4 3 
 1 1 
 1 1 
 8 5 
 4 3 
 1 1 
 1 1 
 1 1 
 4 3 
 1 1 
 1 1 
 4 3 
 1 1 
 1 1 
 1 1 
 1 1 
 4 3 
 1 1 
 4 3 
 10 5 
 1 1 
 1 1 
 1 1 
 1 1 
 4 3 
 4 3 
 1 1 
 1 1 
 1 1 
 1 1 
 1 1 
 4 3 
 1 1 
 1 1 
 4 3 
 1 1 
 1 1 
 1 1 
 1 1 
 7 4 
 4 3 
 1 1 
 4 3 
 1 1 
 1 1 
 1 1 
 1 1 
 4 3 
 1 1 
 4 3 
 1 1 
 1 1 
 1 1 
 1 1 
 4 3 
 9 5 
 4 3 
 1 1 
 1 1 
 1 1 
 4 3 
 1 1 
 1 1 
 1 1 
 1 1 
 4 3 
 1 1 
 1 1 
 1 1 
 1 1 
 4 3 
 1 1 
 1 1 
 1 1 
 1 1 
 4 3 
 10 5 
 1 1 
 1 1 
 4 3 
 1 1 
 4 3 
 1 1 
 1 1 
 1 1 
 4 3 
 1 1 
 1 1 
 1 1 
 4 3 
 1 1 
 1 1 
 4 3 
 10 5 
 1 1 
 4 3 
 1 1 
 1 1 
 1 1 
 1 1 
 4 3 
 1 1 
 1 1 
 1 1 
 4 3 
 1 1 
 1 1 
 1 1 
 4 3 
 1 1 
 1 1 
 1 1 
 10 5 
 4 3 
 1 1 
 1 1 
 4 3 
 1 1 
 1 1 
 1 1 
 4 3 
 1 1 
 1 1 
 4 3 
 1 1 
 1 1 
 1 1 
 4 3 
 1 1 
 1 1 
 10 5 
 4 3 
 1 1 
 1 1 
 1 1 
 4 3 
 1 1 
 1 1 
 4 3 
 1 1 
 1 1 
 1 1 
 1 1 
 4 3 
 1 1 
 4 3 
 1 1 
 1 1 
 8 5 
 1 1 
 1 1 
 4 3 
 1 1 
 1 1 
 4 3 
 1 1 
 1 1 
 1 1 
 4 3 
 1 1 
 1 1 
 4 3 
 1 1 
 1 1 
 1 1 
 1 1 
 4 3 
 9 5 
 1 1 
 4 3 
 1 1 
 1 1 
 1 1 
 1 1 
 4 3 
 4 3 
 1 1 
 1 1 
 1 1 
 4 3 
 1 1 
 1 1 
 10 5 
 4 3 
 1 1 
 1 1 
 1 1 
 1 1 
 1 1 
 1 1 
 4 3 
 1 1 
 1 1 
 1 1 
 4 3 
 1 1 
 1 1 
 1 1 
 1 1 
 4 3 
 1 1 
 4 3 
 1 1 
 1 1 
 7 4 
 4 3 
 1 1 
 1 1 
 4 3 
 1 1 
 1 1 
 1 1 
 4 3 
 1 1 
 1 1 
 4 3 
 1 1 
 1 1 
 1 1 
 1 1 
 4 3 
 7 4 
 1 1 
 4 3 
 1 1 
 1 1 
 1 1 
 1 1 
 4 3 
 1 1 
 1 1 
 1 1 
 1 1 
 4 3 
 1 1 
 1 1 
 1 1 
 4 3 
 1 1 
 1 1 
 1 1 
 4 3 
 7 4 
 1 1 
 1 1 
 4 3 
 1 1 
 4 3 
 1 1 
 1 1 
 1 1 
 1 1 
 4 3 
 1 1 
 1 1 
 1 1 
 4 3 
 1 1 
 1 1 
 7 4 
 4 3 
 1 1 
 4 3 
 1 1 
 1 1 
 1 1 
 4 3 
 1 1 
 1 1 
 1 1 
 4 3 
 1 1 
 1 1 
 1 1 
 1 1 
 4 3 
 1 1 
 8 5 
 4 3 
 1 1 
 1 1 
 1 1 
 1 1 
 4 3 
 1 1 
 1 1 
 1 1 
 4 3 
 1 1 
 1 1 
 4 3 
 1 1 
 1 1 
 1 1 
 1 1 
 4 3 
 10 5 
 4 3 
 1 1 
 1 1 
 1 1 
 4 3 
 1 1 
 1 1 
 4 3 
 1 1 
 1 1 
 1 1 
 1 1 
 1 1 
 4 3 
 1 1 
 1 1 
 4 3 
 9 5 
 1 1 
 4 3 
 1 1 
 1 1 
 1 1 
 1 1 
 4 3 
 1 1 
 1 1 
 1 1 
 1 1 
 4 3 
 4 3 
 1 1 
 1 1 
 1 1 
 10 5 
 4 3 
 1 1 
 1 1 
 4 3 
 1 1 
 1 1 
 1 1 
 4 3 
 1 1 
 1 1 
 4 3 
 1 1 
 1 1 
 1 1 
 1 1 
 1 1 
 4 3 
 1 1 
 10 5 
 4 3 
 1 1 
 1 1 
 1 1 
 1 1 
 4 3 
 1 1 
 1 1 
 1 1 
 1 1 
 1 1 
 1 1 
 1 1 
 1 1 
 4 3 
 4 3 
 1 1 
 1 1 
 1 1 
 8 5 
 4 3 
 1 1 
 1 1 
 4 3 
 1 1 
 1 1 
 1 1 
 4 3 
 1 1 
 1 1 
 4 3 
 1 1 
 1 1 
 1 1 
 1 1 
 4 3 
 7 4 
 1 1 
 4 3 
 1 1 
 1 1 
 1 1 
 1 1 
 4 3 
 1 1 
 1 1 
 4 3 
 1 1 
 1 1 
 1 1 
 1 1 
 4 3 
 1 1 
 1 1 
 4 3 
 1 1 
 1 1 
 7 4 
 1 1 
 1 1 
 4 3 
 1 1 
 4 3 
 1 1 
 1 1 
 1 1 
 1 1 
 4 3 
 1 1 
 4 3 
 1 1 
 1 1 
 1 1 
 1 1 
 4 3 
 7 4 
 4 3 
 1 1 
 1 1 
 1 1 
 1 1 
 1 1 
 4 3 
 1 1 
 1 1 
 1 1 
 1 1 
 4 3 
 1 1 
 1 1 
 1 1 
 1 1 
 4 3 
 1 1 
 9 5 
 4 3 
 1 1 
 1 1 
 1 1 
 1 1 
 4 3 
 1 1 
 4 3 
 1 1 
 1 1 
 1 1 
 4 3 
 1 1 
 1 1 
 1 1 
 4 3 
 1 1 
 1 1 
 8 5 
 4 3 
 1 1 
 4 3 
 1 1 
 1 1 
 1 1 
 1 1 
 4 3 
 1 1 
 1 1 
 1 1 
 1 1 
 4 3 
 1 1 
 1 1 
 1 1 
 4 3 
 8 5 
 4 3 
 1 1 
 1 1 
 1 1 
 4 3 
 1 1 
 1 1 
 1 1 
 1 1 
 4 3 
 1 1 
 1 1 
 4 3 
 1 1 
 1 1 
 1 1 
 10 5 
 4 3 
 1 1 
 1 1 
 4 3 
 1 1 
 1 1 
 1 1 
 4 3 
 1 1 
 1 1 
 4 3 
 1 1 
 1 1 
 1 1 
 1 1 
 4 3 
 1 1 
 1 1 
 8 5 
 4 3 
 1 1 
 1 1 
 1 1 
 1 1 
 4 3 
 1 1 
 1 1 
 4 3 
 1 1 
 1 1 
 1 1 
 4 3 
 1 1 
 1 1 
 4 3 
 1 1 
 1 1 
 10 5 
 1 1 
 1 1 
 4 3 
 1 1 
 4 3 
 1 1 
 1 1 
 1 1 
 4 3 
 1 1 
 4 3 
 1 1 
 1 1 
 1 1 
 4 3 
 1 1 
 1 1 
 8 5 
 1 1 
 4 3 
 1 1 
 1 1 
 1 1 
 1 1 
 1 1 
 4 3 
 1 1 
 1 1 
 4 3 
 1 1 
 1 1 
 1 1 
 1 1 
 4 3 
 1 1 
 4 3 
 10 5 
 1 1 
 1 1 
 4 3 
 1 1 
 1 1 
 4 3 
 1 1 
 1 1 
 1 1 
 4 3 
 1 1 
 1 1 
 4 3 
 1 1 
 1 1 
 1 1 
 1 1 
 9 5 
 4 3 
 1 1 
 4 3 
 1 1 
 1 1 
 1 1 
 1 1 
 1 1 
 1 1 
 4 3 
 1 1 
 4 3 
 1 1 
 1 1 
 4 3 
 1 1 
 1 1 
 9 5 
 4 3 
 1 1 
 1 1 
 1 1 
 4 3 
 1 1 
 1 1 
 4 3 
 1 1 
 1 1 
 1 1 
 1 1 
 4 3 
 1 1 
 1 1 
 1 1 
 4 3 
 8 5 
 1 1 
 1 1 
 4 3 
 4 3 
 1 1 
 1 1 
 1 1 
 1 1 
 1 1 
 4 3 
 1 1 
 1 1 
 4 3 
 1 1 
 1 1 
 1 1 
 1 1 
 4 3 
 8 5 
 1 1 
 4 3 
 1 1 
 1 1 
 1 1 
 1 1 
 4 3 
 1 1 
 4 3 
 1 1 
 1 1 
 1 1 
 1 1 
 4 3 
 1 1 
 1 1 
 9 5 
 4 3 
 1 1 
 1 1 
 4 3 
 1 1 
 1 1 
 1 1 
 4 3 
 1 1 
 1 1 
 1 1 
 1 1 
 4 3 
 1 1 
 1 1 
 1 1 
 1 1 
 4 3 
 7 4 
 1 1 
 1 1 
 4 3 
 1 1 
 4 3 
 1 1 
 1 1 
 1 1 
 4 3 
 1 1 
 1 1 
 1 1 
 4 3 
 1 1 
 1 1 
 4 3 
 1 1 
 8 5 
 1 1 
 1 1 
 4 3 
 1 1 
 1 1 
 4 3 
 1 1 
 1 1 
 1 1 
 4 3 
 1 1 
 1 1 
 1 1 
 4 3 
 1 1 
 1 1 
 1 1 
 1 1 
 1 1 
 4 3 
 9 5 
 4 3 
 1 1 
 1 1 
 1 1 
 4 3 
 1 1 
 1 1 
 4 3 
 1 1 
 1 1 
 1 1 
 4 3 
 1 1 
 1 1 
 9 5 
 4 3 
 1 1 
 1 1 
 1 1 
 4 3 
 1 1 
 1 1 
 4 3 
 1 1 
 1 1 
 1 1 
 1 1 
 4 3 
 1 1 
 4 3 
 1 1 
 1 1 
 1 1 
 1 1 
 9 5 
 4 3 
 1 1 
 1 1 
 4 3 
 1 1 
 1 1 
 1 1 
 4 3 
 1 1 
 1 1 
 4 3 
 1 1 
 1 1 
 1 1 
 1 1 
 4 3 
 7 4 
 1 1 
 4 3 
 1 1 
 1 1 
 1 1 
 1 1 
 4 3 
 4 3 
 1 1 
 1 1 
 1 1 
 4 3 
 1 1 
 1 1 
 1 1 
 1 1 
 4 3 
 10 5 
 1 1 
 1 1 
 1 1 
 4 3 
 1 1 
 1 1 
 1 1 
 4 3 
 1 1 
 1 1 
 1 1 
 1 1 
 4 3 
 1 1 
 4 3 
 1 1 
 1 1 
 1 1 
 7 4 
 4 3 
 1 1 
 4 3 
 1 1 
 1 1 
 1 1 
 4 3 
 1 1 
 1 1 
 4 3 
 1 1 
 1 1 
 1 1 
 1 1 
 4 3 
 1 1 
 8 5 
 4 3 
 1 1 
 1 1 
 1 1 
 1 1 
 4 3 
 1 1 
 1 1 
 1 1 
 1 1 
 4 3 
 1 1 
 1 1 
 4 3 
 1 1 
 1 1 
 1 1 
 1 1 
 4 3 
 1 1 
 1 1 
 8 5 
 4 3 
 1 1 
 4 3 
 1 1 
 1 1 
 1 1 
 1 1 
 4 3 
 1 1 
 1 1 
 1 1 
 4 3 
 1 1 
 1 1 
 4 3 
 10 5 
 4 3 
 1 1 
 1 1 
 1 1 
 4 3 
 1 1 
 1 1 
 1 1 
 1 1 
 1 1 
 1 1 
 4 3 
 1 1 
 1 1 
 4 3 
 1 1 
 1 1 
 1 1 
 9 5 
 4 3 
 1 1 
 1 1 
 4 3 
 1 1 
 1 1 
 1 1 
 4 3 
 1 1 
 1 1 
 4 3 
 1 1 
 1 1 
 1 1 
 1 1 
 4 3 
 9 5 
 4 3 
 1 1 
 1 1 
 1 1 
 4 3 
 1 1 
 1 1 
 4 3 
 1 1 
 1 1 
 1 1 
 1 1 
 1 1 
 1 1 
 4 3 
 1 1 
 1 1 
 1 1 
 1 1 
 4 3 
 8 5 
 4 3 
 1 1 
 1 1 
 1 1 
 4 3 
 1 1 
 1 1 
 1 1 
 1 1 
 4 3 
 1 1 
 1 1 
 4 3 
 1 1 
 1 1 
 1 1 
 4 3 
 10 5 
 1 1 
 1 1 
 4 3 
 1 1 
 1 1 
 1 1 
 4 3 
 1 1 
 1 1 
 1 1 
 1 1 
 1 1 
 1 1 
 1 1 
 4 3 
 1 1 
 4 3 
 1 1 
 9 5 
 1 1 
 1 1 
 1 1 
 4 3 
 1 1 
 1 1 
 4 3 
 1 1 
 1 1 
 1 1 
 1 1 
 4 3 
 1 1 
 1 1 
 4 3 
 1 1 
 1 1 
 1 1 
 4 3 
 9 5 
 1 1 
 1 1 
 4 3 
 1 1 
 1 1 
 1 1 
 4 3 
 1 1 
 1 1 
 4 3 
 1 1 
 1 1 
 1 1 
 1 1 
 4 3 
 1 1 
 10 5 
 4 3 
 1 1 
 1 1 
 4 3 
 1 1 
 1 1 
 1 1 
 4 3 
 1 1 
 1 1 
 1 1 
 1 1 
 1 1 
 4 3 
 1 1 
 1 1 
 4 3 
 1 1 
 1 1 
 1 1 
 1 1 
 10 5 
 4 3 
 1 1 
 4 3 
 1 1 
 1 1 
 1 1 
 1 1 
 4 3 
 4 3 
 1 1 
 1 1 
 1 1 
 4 3 
 1 1 
 1 1 
 9 5 
 4 3 
 1 1 
 1 1 
 1 1 
 4 3 
 1 1 
 1 1 
 4 3 
 1 1 
 1 1 
 1 1 
 1 1 
 1 1 
 1 1 
 1 1 
 4 3 
 1 1 
 1 1 
 1 1 
 4 3 
 9 5 
 1 1 
 1 1 
 4 3 
 1 1 
 1 1 
 4 3 
 1 1 
 1 1 
 1 1 
 4 3 
 1 1 
 1 1 
 4 3 
 1 1 
 1 1 
 1 1 
 1 1 
 8 5 
 4 3 
 1 1 
 4 3 
 1 1 
 1 1 
 1 1 
 1 1 
 4 3 
 1 1 
 4 3 
 1 1 
 1 1 
 1 1 
 4 3 
 1 1 
 1 1 
 1 1 
 1 1 
 9 5 
 4 3 
 1 1 
 1 1 
 1 1 
 1 1 
 4 3 
 1 1 
 1 1 
 4 3 
 1 1 
 1 1 
 1 1 
 1 1 
 4 3 
 1 1 
 4 3 
 1 1 
 1 1 
 8 5 
 4 3 
 1 1 
 1 1 
 4 3 
 1 1 
 1 1 
 1 1 
 4 3 
 1 1 
 1 1 
 4 3 
 1 1 
 1 1 
 1 1 
 1 1 
 4 3 
 9 5 
 1 1 
 4 3 
 1 1 
 1 1 
 1 1 
 1 1 
 1 1 
 1 1 
 4 3 
 1 1 
 4 3 
 1 1 
 1 1 
 1 1 
 1 1 
 4 3 
 1 1 
 1 1 
 8 5 
 4 3 
 1 1 
 1 1 
 4 3 
 1 1 
 4 3 
 1 1 
 1 1 
 1 1 
 1 1 
 4 3 
 1 1 
 1 1 
 1 1 
 4 3 
 1 1 
 1 1 
 10 5 
 4 3 
 1 1 
 4 3 
 1 1 
 1 1 
 1 1 
 1 1 
 4 3 
 1 1 
 1 1 
 1 1 
 1 1 
 4 3 
 1 1 
 1 1 
 4 3 
 1 1 
 10 5 
 4 3 
 1 1 
 1 1 
 1 1 
 1 1 
 4 3 
 1 1 
 1 1 
 1 1 
 4 3 
 1 1 
 1 1 
 4 3 
 1 1 
 1 1 
 1 1 
 1 1 
 4 3 
 7 4 
 4 3 
 1 1 
 1 1 
 1 1 
 4 3 
 1 1 
 1 1 
 1 1 
 1 1 
 4 3 
 1 1 
 1 1 
 1 1 
 1 1 
 4 3 
 1 1 
 1 1 
 4 3 
 7 4 
 1 1 
 4 3 
 1 1 
 1 1 
 1 1 
 1 1 
 4 3 
 1 1 
 1 1 
 1 1 
 4 3 
 1 1 
 4 3 
 1 1 
 1 1 
 1 1 
 8 5 
 4 3 
 1 1 
 1 1 
 4 3 
 1 1 
 1 1 
 1 1 
 4 3 
 1 1 
 1 1 
 1 1 
 4 3 
 1 1 
 1 1 
 1 1 
 1 1 
 1 1 
 4 3 
 9 5 
 4 3 
 1 1 
 1 1 
 1 1 
 4 3 
 1 1 
 1 1 
 4 3 
 1 1 
 1 1 
 1 1 
 4 3 
 1 1 
 1 1 
 4 3 
 1 1 
 8 5 
 1 1 
 1 1 
 1 1 
 1 1 
 4 3 
 1 1 
 1 1 
 4 3 
 1 1 
 1 1 
 1 1 
 1 1 
 4 3 
 1 1 
 4 3 
 1 1 
 1 1 
 1 1 
 1 1 
 1 1 
 1 1 
 10 5 
 4 3 
 4 3 
 1 1 
 1 1 
 1 1 
 4 3 
 1 1 
 1 1 
 4 3 
 1 1 
 1 1 
 1 1 
 1 1 
 4 3 
 1 1 
 9 5 
 4 3 
 1 1 
 1 1 
 1 1 
 1 1 
 4 3 
 1 1 
 4 3 
 1 1 
 1 1 
 1 1 
 4 3 
 1 1 
 1 1 
 1 1 
 4 3 
 1 1 
 1 1 
 1 1 
 7 4 
 4 3 
 1 1 
 1 1 
 1 1 
 4 3 
 1 1 
 1 1 
 1 1 
 1 1 
 4 3 
 1 1 
 4 3 
 1 1 
 1 1 
 1 1 
 1 1 
 4 3 
 7 4 
 4 3 
 1 1 
 1 1 
 1 1 
 4 3 
 1 1 
 1 1 
 4 3 
 1 1 
 1 1 
 1 1 
 1 1 
 4 3 
 1 1 
 1 1 
 1 1 
 9 5 
 4 3 
 1 1 
 1 1 
 4 3 
 1 1 
 1 1 
 1 1 
 1 1 
 4 3 
 1 1 
 1 1 
 1 1 
 1 1 
 4 3 
 1 1 
 1 1 
 4 3 
 1 1 
 1 1 
 8 5 
 4 3 
 1 1 
 4 3 
 1 1 
 1 1 
 1 1 
 1 1 
 4 3 
 1 1 
 1 1 
 1 1 
 4 3 
 1 1 
 1 1 
 4 3 
 9 5 
 1 1 
 4 3 
 1 1 
 1 1 
 1 1 
 4 3 
 1 1 
 1 1 
 1 1 
 1 1 
 1 1 
 4 3 
 1 1 
 1 1 
 4 3 
 1 1 
 1 1 
 1 1 
 4 3 
 10 5 
 1 1 
 1 1 
 4 3 
 1 1 
 1 1 
 1 1 
 4 3 
 1 1 
 1 1 
 4 3 
 1 1 
 1 1 
 1 1 
 1 1 
 4 3 
 1 1 
 4 3 
 10 5 
 1 1 
 1 1 
 4 3 
 1 1 
 1 1 
 4 3 
 1 1 
 1 1 
 1 1 
 1 1 
 1 1 
 4 3 
 1 1 
 1 1 
 4 3 
 1 1 
 1 1 
 1 1 
 1 1 
 1 1 
 7 4 
 4 3 
 1 1 
 1 1 
 4 3 
 1 1 
 1 1 
 1 1 
 1 1 
 4 3 
 1 1 
 4 3 
 1 1 
 1 1 
 4 3 
 1 1 
 1 1 
 7 4 
 4 3 
 1 1 
 1 1 
 1 1 
 4 3 
 1 1 
 1 1 
 4 3 
 1 1 
 1 1 
 1 1 
 1 1 
 1 1 
 4 3 
 1 1 
 1 1 
 1 1 
 4 3 
 9 5 
 1 1 
 1 1 
 4 3 
 1 1 
 1 1 
 4 3 
 1 1 
 1 1 
 1 1 
 4 3 
 1 1 
 1 1 
 4 3 
 1 1 
 1 1 
 1 1 
 1 1 
 1 1 
 9 5 
 4 3 
 1 1 
 1 1 
 4 3 
 1 1 
 1 1 
 1 1 
 1 1 
 4 3 
 1 1 
 4 3 
 1 1 
 1 1 
 1 1 
 1 1 
 4 3 
 1 1 
 1 1 
 8 5 
 4 3 
 1 1 
 1 1 
 1 1 
 1 1 
 4 3 
 1 1 
 1 1 
 1 1 
 1 1 
 1 1 
 1 1 
 4 3 
 1 1 
 4 3 
 1 1 
 1 1 
 1 1 
 1 1 
 7 4 
 4 3 
 1 1 
 4 3 
 1 1 
 1 1 
 1 1 
 1 1 
 4 3 
 1 1 
 4 3 
 1 1 
 1 1 
 1 1 
 1 1 
 4 3 
 8 5 
 4 3 
 1 1 
 1 1 
 1 1 
 4 3 
 1 1 
 1 1 
 1 1 
 1 1 
 4 3 
 1 1 
 1 1 
 1 1 
 1 1 
 4 3 
 1 1 
 1 1 
 1 1 
 4 3 
 9 5 
 1 1 
 1 1 
 4 3 
 1 1 
 4 3 
 1 1 
 1 1 
 1 1 
 1 1 
 4 3 
 1 1 
 1 1 
 1 1 
 4 3 
 1 1 
 4 3 
 1 1 
 7 4 
 1 1 
 1 1 
 4 3 
 1 1 
 1 1 
 4 3 
 1 1 
 1 1 
 1 1 
 1 1 
 4 3 
 1 1 
 1 1 
 1 1 
 4 3 
 1 1 
 1 1 
 1 1 
 1 1 
 8 5 
 4 3 
 4 3 
 1 1 
 1 1 
 1 1 
 4 3 
 1 1 
 1 1 
 4 3 
 1 1 
 1 1 
 1 1 
 4 3 
 1 1 
 1 1 
 8 5 
 4 3 
 1 1 
 1 1 
 1 1 
 4 3 
 1 1 
 1 1 
 4 3 
 1 1 
 1 1 
 1 1 
 1 1 
 4 3 
 1 1 
 1 1 
 1 1 
 1 1 
 4 3 
 9 5 
 1 1 
 1 1 
 4 3 
 1 1 
 1 1 
 4 3 
 1 1 
 1 1 
 1 1 
 4 3 
 1 1 
 1 1 
 4 3 
 1 1 
 1 1 
 1 1 
 1 1 
 4 3 
 7 4 
 1 1 
 4 3 
 1 1 
 1 1 
 1 1 
 1 1 
 4 3 
 1 1 
 4 3 
 1 1 
 1 1 
 4 3 
 1 1 
 1 1 
 1 1 
 1 1 
 4 3 
 8 5 
 1 1 
 1 1 
 1 1 
 1 1 
 4 3 
 1 1 
 1 1 
 4 3 
 1 1 
 1 1 
 1 1 
 1 1 
 4 3 
 1 1 
 4 3 
 1 1 
 1 1 
 8 5 
 4 3 
 1 1 
 1 1 
 4 3 
 1 1 
 1 1 
 1 1 
 4 3 
 1 1 
 1 1 
 4 3 
 1 1 
 1 1 
 1 1 
 1 1 
 4 3 
 1 1 
 9 5 
 4 3 
 1 1 
 1 1 
 1 1 
 1 1 
 1 1 
 1 1 
 4 3 
 1 1 
 4 3 
 1 1 
 1 1 
 1 1 
 1 1 
 4 3 
 1 1 
 1 1 
 4 3 
 1 1 
 8 5 
 1 1 
 4 3 
 1 1 
 4 3 
 1 1 
 1 1 
 1 1 
 1 1 
 4 3 
 1 1 
 1 1 
 1 1 
 4 3 
 1 1 
 1 1 
 4 3 
 9 5 
 1 1 
 4 3 
 1 1 
 1 1 
 1 1 
 1 1 
 4 3 
 1 1 
 1 1 
 1 1 
 1 1 
 4 3 
 1 1 
 1 1 
 4 3 
 1 1 
 1 1 
 8 5 
 4 3 
 1 1 
 1 1 
 1 1 
 4 3 
 1 1 
 1 1 
 1 1 
 4 3 
 1 1 
 1 1 
 4 3 
 1 1 
 1 1 
 1 1 
 1 1 
 4 3 
 7 4 
 4 3 
 1 1 
 1 1 
 1 1 
 4 3 
 1 1 
 1 1 
 1 1 
 1 1 
 4 3 
 1 1 
 1 1 
 1 1 
 1 1 
 4 3 
 1 1 
 1 1 
 4 3 
 10 5 
 1 1 
 4 3 
 1 1 
 1 1 
 1 1 
 1 1 
 4 3 
 1 1 
 1 1 
 1 1 
 1 1 
 4 3 
 4 3 
 1 1 
 1 1 
 1 1 
 7 4 
 4 3 
 1 1 
 1 1 
 4 3 
 1 1 
 1 1 
 1 1 
 4 3 
 1 1 
 1 1 
 1 1 
 4 3 
 1 1 
 1 1 
 1 1 
 1 1 
 1 1 
 4 3 
 1 1 
 7 4 
 4 3 
 1 1 
 1 1 
 4 3 
 1 1 
 1 1 
 4 3 
 1 1 
 1 1 
 1 1 
 4 3 
 1 1 
 1 1 
 4 3 
 1 1 
 1 1 
 1 1 
 1 1 
 8 5 
 4 3 
 1 1 
 4 3 
 1 1 
 1 1 
 1 1 
 1 1 
 4 3 
 1 1 
 4 3 
 1 1 
 1 1 
 1 1 
 1 1 
 1 1 
 1 1 
 4 3 
 7 4 
 4 3 
 1 1 
 1 1 
 1 1 
 4 3 
 1 1 
 1 1 
 4 3 
 1 1 
 1 1 
 1 1 
 1 1 
 4 3 
 1 1 
 4 3 
 9 5 
 1 1 
 1 1 
 1 1 
 1 1 
 4 3 
 1 1 
 4 3 
 1 1 
 1 1 
 1 1 
 4 3 
 1 1 
 1 1 
 1 1 
 4 3 
 1 1 
 1 1 
 1 1 
 1 1 
 9 5 
 4 3 
 1 1 
 1 1 
 4 3 
 1 1 
 1 1 
 1 1 
 1 1 
 4 3 
 1 1 
 4 3 
 1 1 
 1 1 
 1 1 
 1 1 
 4 3 
 8 5 
 4 3 
 1 1 
 1 1 
 1 1 
 4 3 
 1 1 
 1 1 
 4 3 
 1 1 
 1 1 
 1 1 
 1 1 
 4 3 
 1 1 
 1 1 
 1 1 
 4 3 
 9 5 
 1 1 
 1 1 
 4 3 
 1 1 
 1 1 
 1 1 
 1 1 
 4 3 
 1 1 
 1 1 
 1 1 
 1 1 
 4 3 
 1 1 
 1 1 
 4 3 
 1 1 
 1 1 
 4 3 
 7 4 
 1 1 
 4 3 
 1 1 
 1 1 
 1 1 
 1 1 
 4 3 
 1 1 
 1 1 
 1 1 
 4 3 
 1 1 
 1 1 
 4 3 
 1 1 
 1 1 
 1 1 
 1 1 
 9 5 
 4 3 
 1 1 
 4 3 
 1 1 
 1 1 
 1 1 
 1 1 
 4 3 
 1 1 
 1 1 
 4 3 
 1 1 
 1 1 
 1 1 
 4 3 
 1 1 
 1 1 
 9 5 
 4 3 
 1 1 
 1 1 
 1 1 
 4 3 
 1 1 
 1 1 
 4 3 
 1 1 
 1 1 
 1 1 
 1 1 
 4 3 
 1 1 
 4 3 
 8 5 
 1 1 
 1 1 
 4 3 
 1 1 
 1 1 
 4 3 
 1 1 
 1 1 
 1 1 
 1 1 
 1 1 
 4 3 
 1 1 
 1 1 
 4 3 
 1 1 
 1 1 
 1 1 
 1 1 
 4 3 
 10 5 
 1 1 
 4 3 
 1 1 
 1 1 
 1 1 
 1 1 
 4 3 
 1 1 
 4 3 
 1 1 
 1 1 
 4 3 
 1 1 
 1 1 
 9 5 
 4 3 
 1 1 
 1 1 
 1 1 
 4 3 
 1 1 
 1 1 
 4 3 
 1 1 
 1 1 
 1 1 
 1 1 
 1 1 
 4 3 
 1 1 
 1 1 
 1 1 
 4 3 
 1 1 
 1 1 
 10 5 
 4 3 
 1 1 
 1 1 
 4 3 
 1 1 
 1 1 
 1 1 
 4 3 
 1 1 
 1 1 
 4 3 
 1 1 
 1 1 
 1 1 
 1 1 
 4 3 
 7 4 
 1 1 
 4 3 
 1 1 
 1 1 
 1 1 
 1 1 
 4 3 
 1 1 
 4 3 
 1 1 
 1 1 
 1 1 
 1 1 
 1 1 
 1 1 
 1 1 
 1 1 
 1 1 
 1 1 
 4 3 
 10 5 
 1 1 
 4 3 
 1 1 
 1 1 
 4 3 
 1 1 
 1 1 
 1 1 
 1 1 
 4 3 
 1 1 
 1 1 
 4 3 
 1 1 
 1 1 
 1 1 
 1 1 
 4 3 
 9 5 
 1 1 
 4 3 
 1 1 
 1 1 
 1 1 
 1 1 
 4 3 
 1 1 
 4 3 
 1 1 
 1 1 
 1 1 
 1 1 
 4 3 
 1 1 
 1 1 
 1 1 
 1 1 
 4 3 
 9 5 
 4 3 
 1 1 
 1 1 
 4 3 
 1 1 
 1 1 
 1 1 
 1 1 
 1 1 
 4 3 
 1 1 
 1 1 
 1 1 
 4 3 
 1 1 
 1 1 
 8 5 
 4 3 
 1 1 
 4 3 
 1 1 
 1 1 
 1 1 
 4 3 
 1 1 
 1 1 
 1 1 
 4 3 
 1 1 
 1 1 
 4 3 
 1 1 
 1 1 
 10 5 
 1 1 
 4 3 
 1 1 
 1 1 
 4 3 
 1 1 
 1 1 
 1 1 
 4 3 
 1 1 
 1 1 
 1 1 
 1 1 
 4 3 
 1 1 
 1 1 
 1 1 
 1 1 
 4 3 
 7 4 
 4 3 
 1 1 
 1 1 
 1 1 
 4 3 
 1 1 
 1 1 
 4 3 
 1 1 
 1 1 
 1 1 
 4 3 
 1 1 
 1 1 
 4 3 
 10 5 
 1 1 
 1 1 
 1 1 
 4 3 
 1 1 
 1 1 
 4 3 
 1 1 
 1 1 
 1 1 
 1 1 
 4 3 
 1 1 
 1 1 
 4 3 
 1 1 
 1 1 
 1 1 
 1 1 
 10 5 
 4 3 
 1 1 
 1 1 
 4 3 
 1 1 
 1 1 
 1 1 
 4 3 
 1 1 
 1 1 
 4 3 
 1 1 
 1 1 
 1 1 
 1 1 
 4 3 
 9 5 
 1 1 
 4 3 
 1 1 
 1 1 
 1 1 
 4 3 
 1 1 
 4 3 
 1 1 
 1 1 
 1 1 
 4 3 
 1 1 
 1 1 
 1 1 
 1 1 
 4 3 
 1 1 
 1 1 
 9 5 
 1 1 
 1 1 
 4 3 
 1 1 
 4 3 
 1 1 
 1 1 
 1 1 
 1 1 
 4 3 
 1 1 
 4 3 
 1 1 
 1 1 
 1 1 
 1 1 
 4 3 
 10 5 
 4 3 
 1 1 
 1 1 
 1 1 
 4 3 
 1 1 
 1 1 
 4 3 
 1 1 
 1 1 
 1 1 
 1 1 
 4 3 
 1 1 
 1 1 
 1 1 
 8 5 
 4 3 
 1 1 
 1 1 
 1 1 
 1 1 
 4 3 
 1 1 
 4 3 
 1 1 
 1 1 
 1 1 
 4 3 
 1 1 
 1 1 
 1 1 
 4 3 
 1 1 
 1 1 
 8 5 
 4 3 
 1 1 
 4 3 
 1 1 
 1 1 
 1 1 
 1 1 
 4 3 
 1 1 
 1 1 
 1 1 
 4 3 
 1 1 
 1 1 
 4 3 
 7 4 
 1 1 
 4 3 
 1 1 
 1 1 
 1 1 
 1 1 
 4 3 
 1 1 
 1 1 
 1 1 
 1 1 
 4 3 
 1 1 
 1 1 
 4 3 
 1 1 
 1 1 
 1 1 
 4 3 
 8 5 
 1 1 
 1 1 
 4 3 
 1 1 
 1 1 
 1 1 
 4 3 
 1 1 
 1 1 
 4 3 
 1 1 
 1 1 
 1 1 
 1 1 
 4 3 
 1 1 
 10 5 
 4 3 
 1 1 
 1 1 
 4 3 
 1 1 
 1 1 
 1 1 
 1 1 
 4 3 
 1 1 
 1 1 
 1 1 
 1 1 
 4 3 
 1 1 
 1 1 
 4 3 
 1 1 
 1 1 
 1 1 
 8 5 
 1 1 
 4 3 
 1 1 
 4 3 
 1 1 
 1 1 
 1 1 
 4 3 
 1 1 
 4 3 
 1 1 
 1 1 
 1 1 
 4 3 
 1 1 
 1 1 
 10 5 
 4 3 
 1 1 
 1 1 
 1 1 
 4 3 
 1 1 
 1 1 
 1 1 
 4 3 
 1 1 
 1 1 
 1 1 
 1 1 
 1 1 
 4 3 
 1 1 
 4 3 
 8 5 
 1 1 
 1 1 
 4 3 
 1 1 
 1 1 
 4 3 
 1 1 
 1 1 
 1 1 
 4 3 
 1 1 
 1 1 
 4 3 
 1 1 
 1 1 
 1 1 
 1 1 
 7 4 
 4 3 
 1 1 
 4 3 
 1 1 
 1 1 
 1 1 
 1 1 
 4 3 
 1 1 
 4 3 
 1 1 
 1 1 
 1 1 
 1 1 
 1 1 
 4 3 
 1 1 
 7 4 
 4 3 
 1 1 
 1 1 
 1 1 
 4 3 
 1 1 
 1 1 
 4 3 
 1 1 
 1 1 
 1 1 
 1 1 
 4 3 
 1 1 
 1 1 
 1 1 
 4 3 
 10 5 
 1 1 
 1 1 
 4 3 
 1 1 
 4 3 
 1 1 
 1 1 
 4 3 
 1 1 
 1 1 
 1 1 
 1 1 
 4 3 
 1 1 
 1 1 
 1 1 
 1 1 
 1 1 
 4 3 
 10 5 
 1 1 
 1 1 
 4 3 
 1 1 
 1 1 
 1 1 
 1 1 
 4 3 
 1 1 
 4 3 
 1 1 
 1 1 
 1 1 
 1 1 
 4 3 
 1 1 
 1 1 
 1 1 
 1 1 
 10 5 
 4 3 
 4 3 
 1 1 
 4 3 
 1 1 
 1 1 
 1 1 
 1 1 
 4 3 
 1 1 
 1 1 
 1 1 
 4 3 
 1 1 
 1 1 
 10 5 
 4 3 
 1 1 
 1 1 
 1 1 
 1 1 
 4 3 
 1 1 
 1 1 
 4 3 
 1 1 
 1 1 
 1 1 
 1 1 
 4 3 
 1 1 
 1 1 
 4 3 
 1 1 
 7 4 
 4 3 
 1 1 
 1 1 
 1 1 
 1 1 
 4 3 
 1 1 
 1 1 
 1 1 
 4 3 
 1 1 
 1 1 
 4 3 
 1 1 
 1 1 
 1 1 
 1 1 
 4 3 
 8 5 
 4 3 
 1 1 
 1 1 
 1 1 
 1 1 
 1 1 
 4 3 
 1 1 
 1 1 
 4 3 
 1 1 
 1 1 
 1 1 
 4 3 
 1 1 
 1 1 
 4 3 
 10 5 
 1 1 
 1 1 
 1 1 
 4 3 
 1 1 
 1 1 
 4 3 
 1 1 
 1 1 
 1 1 
 1 1 
 4 3 
 1 1 
 4 3 
 1 1 
 1 1 
 10 5 
 4 3 
 1 1 
 1 1 
 4 3 
 1 1 
 1 1 
 1 1 
 1 1 
 4 3 
 1 1 
 1 1 
 1 1 
 4 3 
 1 1 
 1 1 
 1 1 
 1 1 
 4 3 
 10 5 
 1 1 
 4 3 
 1 1 
 1 1 
 1 1 
 4 3 
 1 1 
 4 3 
 1 1 
 1 1 
 1 1 
 4 3 
 1 1 
 1 1 
 4 3 
 1 1 
 1 1 
 9 5 
 1 1 
 1 1 
 4 3 
 1 1 
 4 3 
 1 1 
 1 1 
 1 1 
 1 1 
 4 3 
 1 1 
 1 1 
 1 1 
 1 1 
 4 3 
 1 1 
 1 1 
 1 1 
 1 1 
 4 3 
 9 5 
 4 3 
 1 1 
 1 1 
 1 1 
 4 3 
 1 1 
 1 1 
 4 3 
 1 1 
 1 1 
 1 1 
 1 1 
 4 3 
 1 1 
 9 5 
 1 1 
 1 1 
 1 1 
 1 1 
 1 1 
 4 3 
 1 1 
 4 3 
 1 1 
 1 1 
 1 1 
 1 1 
 4 3 
 1 1 
 1 1 
 1 1 
 4 3 
 1 1 
 1 1 
 4 3 
 7 4 
 1 1 
 1 1 
 4 3 
 1 1 
 1 1 
 1 1 
 1 1 
 4 3 
 1 1 
 1 1 
 4 3 
 1 1 
 1 1 
 1 1 
 1 1 
 4 3 
 1 1 
 1 1 
 8 5 
 4 3 
 1 1 
 1 1 
 1 1 
 4 3 
 1 1 
 4 3 
 1 1 
 1 1 
 1 1 
 1 1 
 4 3 
 1 1 
 1 1 
 1 1 
 4 3 
 1 1 
 7 4 
 4 3 
 1 1 
 1 1 
 4 3 
 1 1 
 1 1 
 1 1 
 1 1 
 1 1 
 4 3 
 1 1 
 1 1 
 1 1 
 4 3 
 1 1 
 1 1 
 4 3 
 10 5 
 1 1 
 1 1 
 1 1 
 4 3 
 1 1 
 1 1 
 4 3 
 1 1 
 1 1 
 1 1 
 1 1 
 4 3 
 1 1 
 1 1 
 4 3 
 1 1 
 1 1 
 1 1 
 4 3 
 8 5 
 1 1 
 1 1 
 4 3 
 1 1 
 1 1 
 1 1 
 4 3 
 1 1 
 1 1 
 1 1 
 1 1 
 4 3 
 1 1 
 1 1 
 1 1 
 1 1 
 4 3 
 8 5 
 4 3 
 1 1 
 1 1 
 1 1 
 4 3 
 1 1 
 1 1 
 4 3 
 1 1 
 1 1 
 1 1 
 4 3 
 1 1 
 1 1 
 4 3 
 1 1 
 1 1 
 9 5 
 1 1 
 1 1 
 4 3 
 1 1 
 4 3 
 1 1 
 1 1 
 1 1 
 1 1 
 4 3 
 1 1 
 1 1 
 4 3 
 1 1 
 1 1 
 1 1 
 1 1 
 4 3 
 1 1 
 8 5 
 1 1 
 4 3 
 1 1 
 1 1 
 1 1 
 4 3 
 1 1 
 1 1 
 4 3 
 1 1 
 1 1 
 1 1 
 1 1 
 4 3 
 1 1 
 4 3 
 8 5 
 1 1 
 1 1 
 4 3 
 1 1 
 1 1 
 4 3 
 1 1 
 1 1 
 1 1 
 4 3 
 1 1 
 1 1 
 1 1 
 1 1 
 4 3 
 1 1 
 1 1 
 1 1 
 1 1 
 10 5 
 4 3 
 1 1 
 4 3 
 1 1 
 1 1 
 1 1 
 1 1 
 4 3 
 1 1 
 4 3 
 1 1 
 1 1 
 1 1 
 1 1 
 4 3 
 9 5 
 4 3 
 1 1 
 1 1 
 1 1 
 4 3 
 1 1 
 1 1 
 4 3 
 1 1 
 1 1 
 1 1 
 1 1 
 4 3 
 1 1 
 1 1 
 1 1 
 1 1 
 4 3 
 1 1 
 9 5 
 1 1 
 1 1 
 4 3 
 1 1 
 4 3 
 1 1 
 1 1 
 1 1 
 4 3 
 1 1 
 1 1 
 1 1 
 1 1 
 4 3 
 1 1 
 1 1 
 4 3 
 10 5 
 1 1 
 4 3 
 1 1 
 1 1 
 1 1 
 1 1 
 4 3 
 1 1 
 1 1 
 1 1 
 4 3 
 1 1 
 1 1 
 4 3 
 1 1 
 1 1 
 7 4 
 4 3 
 1 1 
 1 1 
 1 1 
 4 3 
 1 1 
 1 1 
 1 1 
 4 3 
 1 1 
 1 1 
 1 1 
 1 1 
 4 3 
 1 1 
 1 1 
 1 1 
 4 3 
 1 1 
 7 4 
 1 1 
 4 3 
 1 1 
 4 3 
 1 1 
 1 1 
 1 1 
 1 1 
 4 3 
 1 1 
 1 1 
 1 1 
 4 3 
 1 1 
 4 3 
 1 1 
 8 5 
 1 1 
 1 1 
 4 3 
 1 1 
 1 1 
 4 3 
 1 1 
 1 1 
 1 1 
 1 1 
 1 1 
 1 1 
 4 3 
 1 1 
 1 1 
 4 3 
 1 1 
 1 1 
 1 1 
 1 1 
 4 3 
 8 5 
 4 3 
 1 1 
 1 1 
 1 1 
 4 3 
 1 1 
 1 1 
 4 3 
 1 1 
 1 1 
 1 1 
 4 3 
 1 1 
 1 1 
 8 5 
 4 3 
 1 1 
 1 1 
 1 1 
 4 3 
 1 1 
 1 1 
 4 3 
 1 1 
 1 1 
 1 1 
 1 1 
 1 1 
 1 1 
 4 3 
 1 1 
 4 3 
 1 1 
 1 1 
 10 5 
 4 3 
 1 1 
 1 1 
 4 3 
 1 1 
 1 1 
 1 1 
 4 3 
 1 1 
 1 1 
 4 3 
 1 1 
 1 1 
 1 1 
 1 1 
 4 3 
 10 5 
 1 1 
 4 3 
 1 1 
 1 1 
 1 1 
 1 1 
 4 3 
 4 3 
 1 1 
 1 1 
 1 1 
 1 1 
 1 1 
 4 3 
 1 1 
 1 1 
 4 3 
 7 4 
 1 1 
 1 1 
 1 1 
 4 3 
 1 1 
 1 1 
 4 3 
 1 1 
 1 1 
 1 1 
 1 1 
 4 3 
 1 1 
 4 3 
 1 1 
 1 1 
 1 1 
 1 1 
 9 5 
 4 3 
 4 3 
 1 1 
 1 1 
 1 1 
 4 3 
 1 1 
 1 1 
 1 1 
 1 1 
 4 3 
 1 1 
 1 1 
 1 1 
 1 1 
 4 3 
 1 1 
 1 1 
 10 5 
 4 3 
 1 1 
 1 1 
 1 1 
 1 1 
 4 3 
 1 1 
 4 3 
 1 1 
 1 1 
 1 1 
 4 3 
 1 1 
 1 1 
 1 1 
 4 3 
 1 1 
 1 1 
 7 4 
 4 3 
 1 1 
 4 3 
 1 1 
 1 1 
 1 1 
 1 1 
 4 3 
 1 1 
 1 1 
 1 1 
 4 3 
 1 1 
 1 1 
 4 3 
 1 1 
 9 5 
 1 1 
 4 3 
 1 1 
 1 1 
 1 1 
 1 1 
 4 3 
 1 1 
 1 1 
 4 3 
 1 1 
 1 1 
 1 1 
 1 1 
 4 3 
 1 1 
 1 1 
 1 1 
 7 4 
 4 3 
 1 1 
 1 1 
 4 3 
 1 1 
 1 1 
 1 1 
 4 3 
 1 1 
 1 1 
 4 3 
 1 1 
 1 1 
 1 1 
 1 1 
 4 3 
 9 5 
 4 3 
 1 1 
 1 1 
 1 1 
 1 1 
 4 3 
 1 1 
 1 1 
 1 1 
 1 1 
 4 3 
 1 1 
 1 1 
 1 1 
 4 3 
 1 1 
 1 1 
 4 3 
 10 5 
 1 1 
 4 3 
 1 1 
 1 1 
 1 1 
 1 1 
 4 3 
 1 1 
 1 1 
 4 3 
 1 1 
 1 1 
 4 3 
 1 1 
 1 1 
 1 1 
 4 3 
 7 4 
 1 1 
 1 1 
 4 3 
 1 1 
 1 1 
 1 1 
 4 3 
 1 1 
 1 1 
 1 1 
 1 1 
 4 3 
 1 1 
 1 1 
 1 1 
 1 1 
 4 3 
 1 1 
 10 5 
 4 3 
 1 1 
 1 1 
 4 3 
 1 1 
 1 1 
 4 3 
 1 1 
 1 1 
 1 1 
 4 3 
 1 1 
 1 1 
 4 3 
 1 1 
 1 1 
 1 1 
 1 1 
 10 5 
 4 3 
 1 1 
 4 3 
 1 1 
 1 1 
 1 1 
 1 1 
 4 3 
 1 1 
 1 1 
 1 1 
 4 3 
 1 1 
 1 1 
 1 1 
 4 3 
 1 1 
 1 1 
 9 5 
 1 1 
 1 1 
 1 1 
 1 1 
 1 1 
 4 3 
 1 1 
 4 3 
 1 1 
 1 1 
 1 1 
 4 3 
 1 1 
 1 1 
 4 3 
 1 1 
 1 1 
 1 1 
 1 1 
 10 5 
 4 3 
 1 1 
 4 3 
 1 1 
 1 1 
 1 1 
 1 1 
 4 3 
 1 1 
 4 3 
 1 1 
 1 1 
 1 1 
 1 1 
 4 3 
 7 4 
 4 3 
 1 1 
 1 1 
 1 1 
 1 1 
 1 1 
 1 1 
 4 3 
 1 1 
 1 1 
 4 3 
 1 1 
 1 1 
 1 1 
 1 1 
 4 3 
 1 1 
 1 1 
 1 1 
 4 3 
 9 5 
 1 1 
 1 1 
 4 3 
 4 3 
 1 1 
 1 1 
 1 1 
 4 3 
 1 1 
 1 1 
 1 1 
 1 1 
 4 3 
 1 1 
 1 1 
 4 3 
 10 5 
 1 1 
 4 3 
 1 1 
 1 1 
 1 1 
 1 1 
 1 1 
 1 1 
 4 3 
 1 1 
 4 3 
 1 1 
 1 1 
 1 1 
 1 1 
 4 3 
 1 1 
 10 5 
 4 3 
 1 1 
 1 1 
 1 1 
 4 3 
 1 1 
 1 1 
 1 1 
 4 3 
 1 1 
 1 1 
 4 3 
 1 1 
 1 1 
 1 1 
 4 3 
 1 1 
 9 5 
 1 1 
 4 3 
 1 1 
 1 1 
 1 1 
 4 3 
 1 1 
 1 1 
 1 1 
 1 1 
 4 3 
 1 1 
 1 1 
 4 3 
 1 1 
 1 1 
 4 3 
 1 1 
 7 4 
 1 1 
 1 1 
 4 3 
 1 1 
 1 1 
 4 3 
 1 1 
 1 1 
 1 1 
 4 3 
 1 1 
 1 1 
 4 3 
 1 1 
 1 1 
 1 1 
 1 1 
 10 5 
 4 3 
 1 1 
 4 3 
 1 1 
 1 1 
 4 3 
 1 1 
 1 1 
 1 1 
 1 1 
 4 3 
 1 1 
 1 1 
 1 1 
 1 1 
 4 3 
 1 1 
 1 1 
 8 5 
 4 3 
 1 1 
 1 1 
 1 1 
 4 3 
 1 1 
 1 1 
 4 3 
 1 1 
 1 1 
 1 1 
 1 1 
 4 3 
 1 1 
 4 3 
 1 1 
 1 1 
 10 5 
 4 3 
 1 1 
 1 1 
 4 3 
 1 1 
 1 1 
 1 1 
 4 3 
 1 1 
 1 1 
 1 1 
 4 3 
 1 1 
 1 1 
 1 1 
 1 1 
 1 1 
 4 3 
 9 5 
 1 1 
 4 3 
 1 1 
 1 1 
 1 1 
 1 1 
 4 3 
 4 3 
 1 1 
 1 1 
 1 1 
 4 3 
 1 1 
 1 1 
 1 1 
 1 1 
 8 5 
 4 3 
 1 1 
 1 1 
 4 3 
 1 1 
 4 3 
 1 1 
 1 1 
 1 1 
 1 1 
 4 3 
 1 1 
 1 1 
 1 1 
 4 3 
 1 1 
 1 1 
 7 4 
 4 3 
 1 1 
 1 1 
 4 3 
 1 1 
 1 1 
 1 1 
 4 3 
 1 1 
 1 1 
 1 1 
 1 1 
 4 3 
 1 1 
 1 1 
 4 3 
 1 1 
 8 5 
 4 3 
 1 1 
 1 1 
 1 1 
 1 1 
 4 3 
 1 1 
 1 1 
 1 1 
 4 3 
 1 1 
 1 1 
 4 3 
 1 1 
 1 1 
 1 1 
 1 1 
 4 3 
 8 5 
 1 1 
 4 3 
 1 1 
 1 1 
 1 1 
 4 3 
 1 1 
 1 1 
 1 1 
 1 1 
 4 3 
 1 1 
 1 1 
 1 1 
 4 3 
 1 1 
 1 1 
 4 3 
 10 5 
 1 1 
 4 3 
 1 1 
 1 1 
 1 1 
 4 3 
 1 1 
 1 1 
 1 1 
 4 3 
 1 1 
 1 1 
 4 3 
 1 1 
 1 1 
 1 1 
 10 5 
 4 3 
 1 1 
 1 1 
 4 3 
 1 1 
 1 1 
 1 1 
 1 1 
 1 1 
 1 1 
 4 3 
 1 1 
 1 1 
 4 3 
 1 1 
 1 1 
 1 1 
 1 1 
 4 3 
 8 5 
 4 3 
 1 1 
 1 1 
 1 1 
 4 3 
 1 1 
 1 1 
 4 3 
 1 1 
 1 1 
 1 1 
 4 3 
 1 1 
 1 1 
 4 3 
 9 5 
 1 1 
 1 1 
 1 1 
 1 1 
 4 3 
 1 1 
 4 3 
 1 1 
 1 1 
 1 1 
 1 1 
 1 1 
 4 3 
 1 1 
 1 1 
 4 3 
 1 1 
 1 1 
 1 1 
 4 3 
 9 5 
 1 1 
 1 1 
 4 3 
 1 1 
 1 1 
 1 1 
 4 3 
 1 1 
 1 1 
 4 3 
 1 1 
 1 1 
 1 1 
 1 1 
 4 3 
 1 1 
 9 5 
 4 3 
 1 1 
 1 1 
 4 3 
 1 1 
 1 1 
 4 3 
 1 1 
 1 1 
 1 1 
 1 1 
 4 3 
 1 1 
 1 1 
 1 1 
 4 3 
 1 1 
 1 1 
 1 1 
 1 1 
 9 5 
 4 3 
 1 1 
 4 3 
 1 1 
 1 1 
 1 1 
 1 1 
 4 3 
 1 1 
 4 3 
 1 1 
 1 1 
 1 1 
 1 1 
 4 3 
 10 5 
 4 3 
 1 1 
 1 1 
 1 1 
 4 3 
 1 1 
 1 1 
 4 3 
 1 1 
 1 1 
 1 1 
 1 1 
 4 3 
 1 1 
 1 1 
 1 1 
 1 1 
 4 3 
 10 5 
 1 1 
 1 1 
 1 1 
 4 3 
 1 1 
 4 3 
 1 1 
 1 1 
 1 1 
 4 3 
 1 1 
 1 1 
 4 3 
 1 1 
 1 1 
 1 1 
 1 1 
 9 5 
 4 3 
 1 1 
 4 3 
 1 1 
 1 1 
 1 1 
 1 1 
 4 3 
 1 1 
 1 1 
 1 1 
 4 3 
 1 1 
 1 1 
 4 3 
 1 1 
 1 1 
 7 4 
 4 3 
 1 1 
 1 1 
 1 1 
 1 1 
 4 3 
 1 1 
 1 1 
 4 3 
 1 1 
 1 1 
 1 1 
 1 1 
 4 3 
 1 1 
 1 1 
 1 1 
 4 3 
 9 5 
 1 1 
 1 1 
 4 3 
 1 1 
 4 3 
 1 1 
 1 1 
 1 1 
 1 1 
 4 3 
 1 1 
 1 1 
 4 3 
 1 1 
 1 1 
 4 3 
 8 5 
 1 1 
 1 1 
 1 1 
 4 3 
 1 1 
 1 1 
 1 1 
 1 1 
 4 3 
 1 1 
 1 1 
 1 1 
 4 3 
 1 1 
 1 1 
 4 3 
 1 1 
 1 1 
 1 1 
 1 1 
 9 5 
 4 3 
 4 3 
 1 1 
 1 1 
 1 1 
 4 3 
 1 1 
 1 1 
 4 3 
 1 1 
 1 1 
 1 1 
 4 3 
 1 1 
 1 1 
 8 5 
 4 3 
 1 1 
 1 1 
 1 1 
 4 3 
 1 1 
 1 1 
 1 1 
 1 1 
 4 3 
 1 1 
 1 1 
 1 1 
 1 1 
 4 3 
 1 1 
 4 3 
 1 1 
 8 5 
 1 1 
 4 3 
 1 1 
 1 1 
 4 3 
 1 1 
 1 1 
 1 1 
 4 3 
 1 1 
 1 1 
 4 3 
 1 1 
 1 1 
 1 1 
 1 1 
 4 3 
 9 5 
 1 1 
 4 3 
 1 1 
 1 1 
 1 1 
 1 1 
 1 1 
 1 1 
 1 1 
 1 1 
 1 1 
 4 3 
 1 1 
 4 3 
 1 1 
 1 1 
 1 1 
 1 1 
 4 3 
 1 1 
 1 1 
 9 5 
 4 3 
 1 1 
 1 1 
 4 3 
 1 1 
 1 1 
 1 1 
 4 3 
 1 1 
 1 1 
 4 3 
 1 1 
 1 1 
 1 1 
 1 1 
 4 3 
 9 5 
 1 1 
 4 3 
 1 1 
 1 1 
 1 1 
 1 1 
 4 3 
 1 1 
 4 3 
 1 1 
 1 1 
 1 1 
 4 3 
 1 1 
 1 1 
 1 1 
 1 1 
 10 5 
 4 3 
 1 1 
 1 1 
 1 1 
 4 3 
 1 1 
 4 3 
 1 1 
 1 1 
 1 1 
 1 1 
 4 3 
 1 1 
 1 1 
 1 1 
 4 3 
 7 4 
 1 1 
 4 3 
 1 1 
 4 3 
 1 1 
 1 1 
 1 1 
 1 1 
 4 3 
 1 1 
 1 1 
 1 1 
 4 3 
 1 1 
 1 1 
 4 3 
 1 1 
 10 5 
 4 3 
 1 1 
 1 1 
 1 1 
 1 1 
 1 1 
 1 1 
 4 3 
 1 1 
 1 1 
 1 1 
 4 3 
 1 1 
 1 1 
 4 3 
 1 1 
 1 1 
 1 1 
 1 1 
 4 3 
 10 5 
 4 3 
 1 1 
 1 1 
 1 1 
 4 3 
 1 1 
 1 1 
 4 3 
 1 1 
 1 1 
 1 1 
 4 3 
 1 1 
 1 1 
 4 3 
 7 4 
 1 1 
 1 1 
 1 1 
 1 1 
 4 3 
 1 1 
 1 1 
 4 3 
 1 1 
 1 1 
 1 1 
 1 1 
 4 3 
 1 1 
 1 1 
 4 3 
 1 1 
 1 1 
 1 1 
 7 4 
 4 3 
 1 1 
 1 1 
 4 3 
 1 1 
 1 1 
 1 1 
 4 3 
 1 1 
 1 1 
 4 3 
 1 1 
 1 1 
 1 1 
 1 1 
 4 3 
 7 4 
 4 3 
 1 1 
 1 1 
 1 1 
 4 3 
 1 1 
 1 1 
 1 1 
 4 3 
 1 1 
 1 1 
 1 1 
 1 1 
 1 1 
 4 3 
 1 1 
 1 1 
 4 3 
 10 5 
 1 1 
 1 1 
 1 1 
 1 1 
 4 3 
 1 1 
 4 3 
 1 1 
 1 1 
 1 1 
 1 1 
 4 3 
 4 3 
 1 1 
 1 1 
 1 1 
 10 5 
 4 3 
 1 1 
 1 1 
 4 3 
 1 1 
 1 1 
 1 1 
 1 1 
 4 3 
 1 1 
 4 3 
 1 1 
 1 1 
 1 1 
 1 1 
 1 1 
 1 1 
 1 1 
 4 3 
 9 5 
 4 3 
 1 1 
 1 1 
 1 1 
 4 3 
 1 1 
 1 1 
 4 3 
 1 1 
 1 1 
 1 1 
 4 3 
 1 1 
 1 1 
 4 3 
 1 1 
 1 1 
 1 1 
 1 1 
 7 4 
 4 3 
 1 1 
 4 3 
 1 1 
 1 1 
 1 1 
 1 1 
 4 3 
 1 1 
 4 3 
 1 1 
 1 1 
 1 1 
 1 1 
 1 1 
 4 3 
 1 1 
 9 5 
 4 3 
 1 1 
 1 1 
 1 1 
 1 1 
 1 1 
 4 3 
 1 1 
 1 1 
 4 3 
 1 1 
 1 1 
 1 1 
 1 1 
 4 3 
 1 1 
 1 1 
 1 1 
 8 5 
 4 3 
 1 1 
 1 1 
 4 3 
 1 1 
 4 3 
 1 1 
 1 1 
 1 1 
 4 3 
 1 1 
 1 1 
 1 1 
 4 3 
 1 1 
 1 1 
 10 5 
 4 3 
 1 1 
 1 1 
 1 1 
 1 1 
 4 3 
 1 1 
 1 1 
 1 1 
 1 1 
 1 1 
 4 3 
 1 1 
 4 3 
 1 1 
 1 1 
 1 1 
 1 1 
 4 3 
 10 5 
 4 3 
 1 1 
 1 1 
 1 1 
 4 3 
 1 1 
 1 1 
 1 1 
 1 1 
 4 3 
 1 1 
 1 1 
 4 3 
 1 1 
 1 1 
 1 1 
 4 3 
 10 5 
 1 1 
 1 1 
 4 3 
 1 1 
 1 1 
 4 3 
 1 1 
 1 1 
 1 1 
 1 1 
 1 1 
 4 3 
 1 1 
 1 1 
 1 1 
 4 3 
 1 1 
 1 1 
 10 5 
 4 3 
 1 1 
 4 3 
 1 1 
 1 1 
 1 1 
 1 1 
 4 3 
 1 1 
 1 1 
 1 1 
 4 3 
 1 1 
 1 1 
 4 3 
 1 1 
 1 1 
 7 4 
 1 1 
 4 3 
 1 1 
 4 3 
 1 1 
 1 1 
 1 1 
 4 3 
 1 1 
 1 1 
 1 1 
 1 1 
 4 3 
 1 1 
 1 1 
 1 1 
 1 1 
 4 3 
 1 1 
 9 5 
 1 1 
 4 3 
 1 1 
 1 1 
 1 1 
 4 3 
 1 1 
 1 1 
 4 3 
 1 1 
 1 1 
 1 1 
 1 1 
 4 3 
 1 1 
 4 3 
 10 5 
 1 1 
 1 1 
 4 3 
 1 1 
 1 1 
 4 3 
 1 1 
 1 1 
 1 1 
 4 3 
 1 1 
 1 1 
 1 1 
 1 1 
 4 3 
 1 1 
 1 1 
 1 1 
 1 1 
 4 3 
 8 5 
 1 1 
 4 3 
 1 1 
 1 1 
 4 3 
 1 1 
 1 1 
 4 3 
 1 1 
 1 1 
 1 1 
 4 3 
 1 1 
 1 1 
 9 5 
 4 3 
 1 1 
 1 1 
 1 1 
 4 3 
 1 1 
 1 1 
 4 3 
 1 1 
 1 1 
 1 1 
 1 1 
 4 3 
 1 1 
 1 1 
 4 3 
 1 1 
 1 1 
 1 1 
 10 5 
 4 3 
 1 1 
 1 1 
 4 3 
 1 1 
 1 1 
 1 1 
 4 3 
 1 1 
 1 1 
 4 3 
 1 1 
 1 1 
 1 1 
 1 1 
 4 3 
 9 5 
 1 1 
 4 3 
 1 1 
 1 1 
 1 1 
 1 1 
 4 3 
 1 1 
 4 3 
 1 1 
 1 1 
 1 1 
 1 1 
 4 3 
 1 1 
 1 1 
 1 1 
 10 5 
 4 3 
 1 1 
 1 1 
 1 1 
 4 3 
 1 1 
 1 1 
 4 3 
 1 1 
 1 1 
 1 1 
 1 1 
 4 3 
 1 1 
 4 3 
 1 1 
 1 1 
 1 1 
 1 1 
 7 4 
 4 3 
 4 3 
 1 1 
 1 1 
 1 1 
 4 3 
 1 1 
 1 1 
 1 1 
 1 1 
 4 3 
 1 1 
 1 1 
 4 3 
 1 1 
 7 4 
 4 3 
 1 1 
 1 1 
 1 1 
 1 1 
 1 1 
 4 3 
 1 1 
 1 1 
 1 1 
 4 3 
 1 1 
 1 1 
 1 1 
 1 1 
 4 3 
 1 1 
 1 1 
 1 1 
 4 3 
 1 1 
 8 5 
 4 3 
 1 1 
 4 3 
 1 1 
 1 1 
 1 1 
 1 1 
 4 3 
 1 1 
 1 1 
 1 1 
 4 3 
 1 1 
 1 1 
 4 3 
 10 5 
 1 1 
 4 3 
 1 1 
 1 1 
 1 1 
 1 1 
 4 3 
 1 1 
 1 1 
 1 1 
 1 1 
 4 3 
 1 1 
 1 1 
 4 3 
 1 1 
 1 1 
 1 1 
 7 4 
 4 3 
 1 1 
 1 1 
 4 3 
 1 1 
 1 1 
 1 1 
 1 1 
 1 1 
 1 1 
 1 1 
 1 1 
 4 3 
 1 1 
 4 3 
 1 1 
 4 3 
 10 5 
 1 1 
 1 1 
 1 1 
 1 1 
 4 3 
 1 1 
 4 3 
 1 1 
 1 1 
 1 1 
 1 1 
 4 3 
 1 1 
 4 3 
 1 1 
 1 1 
 1 1 
 1 1 
 10 5 
 4 3 
 1 1 
 1 1 
 4 3 
 1 1 
 1 1 
 1 1 
 1 1 
 1 1 
 4 3 
 1 1 
 1 1 
 4 3 
 1 1 
 1 1 
 1 1 
 1 1 
 4 3 
 10 5 
 1 1 
 4 3 
 1 1 
 1 1 
 1 1 
 4 3 
 1 1 
 4 3 
 1 1 
 1 1 
 1 1 
 4 3 
 1 1 
 1 1 
 1 1 
 1 1 
 4 3 
 9 5 
 1 1 
 1 1 
 1 1 
 4 3 
 1 1 
 1 1 
 1 1 
 4 3 
 1 1 
 1 1 
 1 1 
 1 1 
 4 3 
 1 1 
 4 3 
 1 1 
 1 1 
 1 1 
 1 1 
 7 4 
 4 3 
 4 3 
 1 1 
 1 1 
 1 1 
 4 3 
 1 1 
 1 1 
 4 3 
 1 1 
 1 1 
 1 1 
 1 1 
 4 3 
 1 1 
 7 4 
 4 3 
 1 1 
 1 1 
 1 1 
 1 1 
 4 3 
 1 1 
 1 1 
 1 1 
 4 3 
 1 1 
 1 1 
 1 1 
 4 3 
 1 1 
 1 1 
 1 1 
 1 1 
 4 3 
 1 1 
 1 1 
 8 5 
 4 3 
 1 1 
 4 3 
 1 1 
 1 1 
 1 1 
 1 1 
 4 3 
 1 1 
 1 1 
 1 1 
 4 3 
 1 1 
 1 1 
 4 3 
 8 5 
 4 3 
 1 1 
 1 1 
 1 1 
 1 1 
 4 3 
 1 1 
 1 1 
 1 1 
 1 1 
 1 1 
 4 3 
 1 1 
 1 1 
 4 3 
 1 1 
 1 1 
 1 1 
 10 5 
 4 3 
 1 1 
 1 1 
 4 3 
 1 1 
 1 1 
 1 1 
 4 3 
 1 1 
 1 1 
 4 3 
 1 1 
 1 1 
 1 1 
 1 1 
 4 3 
 10 5 
 4 3 
 1 1 
 1 1 
 1 1 
 4 3 
 1 1 
 1 1 
 4 3 
 1 1 
 1 1 
 1 1 
 1 1 
 1 1 
 4 3 
 1 1 
 1 1 
 1 1 
 4 3 
 1 1 
 9 5 
 1 1 
 1 1 
 4 3 
 1 1 
 1 1 
 1 1 
 4 3 
 1 1 
 1 1 
 1 1 
 4 3 
 1 1 
 1 1 
 4 3 
 1 1 
 1 1 
 1 1 
 4 3 
 7 4 
 1 1 
 1 1 
 4 3 
 1 1 
 1 1 
 1 1 
 4 3 
 1 1 
 1 1 
 4 3 
 1 1 
 1 1 
 1 1 
 1 1 
 4 3 
 1 1 
 1 1 
 1 1 
 1 1 
 10 5 
 4 3 
 1 1 
 1 1 
 4 3 
 1 1 
 1 1 
 4 3 
 1 1 
 1 1 
 1 1 
 4 3 
 1 1 
 1 1 
 4 3 
 1 1 
 1 1 
 1 1 
 1 1 
 9 5 
 4 3 
 1 1 
 4 3 
 1 1 
 1 1 
 1 1 
 1 1 
 4 3 
 1 1 
 4 3 
 1 1 
 1 1 
 1 1 
 4 3 
 1 1 
 8 5 
 1 1 
 4 3 
 1 1 
 1 1 
 1 1 
 1 1 
 1 1 
 4 3 
 1 1 
 1 1 
 4 3 
 1 1 
 1 1 
 1 1 
 1 1 
 4 3 
 1 1 
 4 3 
 10 5 
 1 1 
 1 1 
 4 3 
 1 1 
 1 1 
 4 3 
 1 1 
 1 1 
 1 1 
 4 3 
 1 1 
 1 1 
 4 3 
 1 1 
 1 1 
 1 1 
 1 1 
 7 4 
 4 3 
 1 1 
 4 3 
 1 1 
 1 1 
 1 1 
 1 1 
 1 1 
 1 1 
 1 1 
 4 3 
 1 1 
 4 3 
 1 1 
 1 1 
 1 1 
 4 3 
 1 1 
 7 4 
 4 3 
 1 1 
 1 1 
 1 1 
 4 3 
 1 1 
 1 1 
 4 3 
 1 1 
 1 1 
 1 1 
 1 1 
 4 3 
 1 1 
 1 1 
 1 1 
 4 3 
 10 5 
 1 1 
 1 1 
 4 3 
 1 1 
 4 3 
 1 1 
 1 1 
 1 1 
 1 1 
 4 3 
 1 1 
 1 1 
 4 3 
 1 1 
 1 1 
 1 1 
 1 1 
 4 3 
 7 4 
 1 1 
 4 3 
 1 1 
 1 1 
 1 1 
 1 1 
 4 3 
 1 1 
 1 1 
 1 1 
 4 3 
 1 1 
 1 1 
 4 3 
 1 1 
 1 1 
 1 1 
 1 1 
 7 4 
 4 3 
 4 3 
 1 1 
 1 1 
 1 1 
 4 3 
 1 1 
 1 1 
 1 1 
 4 3 
 1 1 
 1 1 
 1 1 
 1 1 
 1 1 
 4 3 
 1 1 
 1 1 
 7 4 
 4 3 
 1 1 
 4 3 
 1 1 
 1 1 
 1 1 
 1 1 
 4 3 
 1 1 
 1 1 
 1 1 
 4 3 
 1 1 
 4 3 
 1 1 
 8 5 
 1 1 
 1 1 
 4 3 
 1 1 
 1 1 
 4 3 
 1 1 
 1 1 
 1 1 
 4 3 
 1 1 
 1 1 
 4 3 
 1 1 
 1 1 
 1 1 
 1 1 
 1 1 
 1 1 
 4 3 
 9 5 
 4 3 
 1 1 
 1 1 
 1 1 
 4 3 
 1 1 
 1 1 
 4 3 
 1 1 
 1 1 
 1 1 
 4 3 
 1 1 
 1 1 
 4 3 
 8 5 
 1 1 
 1 1 
 1 1 
 4 3 
 1 1 
 1 1 
 4 3 
 1 1 
 1 1 
 1 1 
 1 1 
 4 3 
 1 1 
 4 3 
 1 1 
 1 1 
 1 1 
 1 1 
 7 4 
 4 3 
 1 1 
 1 1 
 1 1 
 1 1 
 4 3 
 1 1 
 1 1 
 1 1 
 1 1 
 4 3 
 1 1 
 1 1 
 4 3 
 1 1 
 1 1 
 1 1 
 1 1 
 4 3 
 9 5 
 4 3 
 1 1 
 1 1 
 1 1 
 4 3 
 1 1 
 1 1 
 4 3 
 1 1 
 1 1 
 1 1 
 4 3 
 1 1 
 1 1 
 4 3 
 1 1 
 1 1 
 7 4 
 1 1 
 1 1 
 4 3 
 1 1 
 1 1 
 1 1 
 4 3 
 1 1 
 1 1 
 1 1 
 1 1 
 4 3 
 1 1 
 4 3 
 1 1 
 1 1 
 1 1 
 1 1 
 4 3 
 10 5 
 4 3 
 1 1 
 1 1 
 1 1 
 4 3 
 1 1 
 1 1 
 4 3 
 1 1 
 1 1 
 1 1 
 1 1 
 4 3 
 1 1 
 8 5 
 4 3 
 1 1 
 1 1 
 1 1 
 1 1 
 4 3 
 1 1 
 1 1 
 1 1 
 4 3 
 1 1 
 1 1 
 1 1 
 1 1 
 4 3 
 1 1 
 1 1 
 4 3 
 1 1 
 1 1 
 1 1 
 1 1 
 1 1 
 10 5 
 4 3 
 1 1 
 1 1 
 4 3 
 1 1 
 1 1 
 1 1 
 1 1 
 4 3 
 1 1 
 4 3 
 1 1 
 1 1 
 1 1 
 1 1 
 4 3 
 7 4 
 4 3 
 1 1 
 1 1 
 1 1 
 4 3 
 1 1 
 1 1 
 1 1 
 1 1 
 1 1 
 1 1 
 1 1 
 4 3 
 1 1 
 1 1 
 1 1 
 4 3 
 1 1 
 1 1 
 9 5 
 4 3 
 1 1 
 1 1 
 1 1 
 4 3 
 1 1 
 1 1 
 1 1 
 1 1 
 4 3 
 1 1 
 4 3 
 1 1 
 1 1 
 1 1 
 1 1 
 4 3 
 10 5 
 4 3 
 1 1 
 1 1 
 1 1 
 4 3 
 1 1 
 1 1 
 1 1 
 1 1 
 4 3 
 1 1 
 1 1 
 4 3 
 1 1 
 1 1 
 1 1 
 9 5 
 4 3 
 1 1 
 1 1 
 4 3 
 1 1 
 1 1 
 1 1 
 1 1 
 4 3 
 1 1 
 1 1 
 1 1 
 1 1 
 4 3 
 1 1 
 1 1 
 1 1 
 1 1 
 4 3 
 9 5 
 4 3 
 1 1 
 4 3 
 1 1 
 1 1 
 1 1 
 1 1 
 4 3 
 1 1 
 1 1 
 1 1 
 4 3 
 1 1 
 1 1 
 4 3 
 1 1 
 8 5 
 1 1 
 1 1 
 4 3 
 1 1 
 1 1 
 1 1 
 1 1 
 4 3 
 1 1 
 1 1 
 1 1 
 1 1 
 4 3 
 1 1 
 1 1 
 4 3 
 1 1 
 1 1 
 1 1 
 4 3 
 8 5 
 1 1 
 1 1 
 4 3 
 1 1 
 1 1 
 1 1 
 4 3 
 1 1 
 1 1 
 4 3 
 1 1 
 1 1 
 1 1 
 1 1 
 4 3 
 1 1 
 8 5 
 4 3 
 1 1 
 1 1 
 4 3 
 1 1 
 1 1 
 4 3 
 1 1 
 1 1 
 1 1 
 1 1 
 1 1 
 4 3 
 1 1 
 1 1 
 4 3 
 1 1 
 1 1 
 1 1 
 1 1 
 9 5 
 4 3 
 1 1 
 4 3 
 1 1 
 1 1 
 1 1 
 1 1 
 4 3 
 1 1 
 4 3 
 1 1 
 1 1 
 1 1 
 1 1 
 4 3 
 7 4 
 4 3 
 1 1 
 1 1 
 1 1 
 4 3 
 1 1 
 1 1 
 4 3 
 1 1 
 1 1 
 1 1 
 1 1 
 1 1 
 4 3 
 1 1 
 1 1 
 1 1 
 4 3 
 8 5 
 1 1 
 1 1 
 1 1 
 4 3 
 1 1 
 4 3 
 1 1 
 1 1 
 1 1 
 4 3 
 1 1 
 1 1 
 4 3 
 1 1 
 1 1 
 1 1 
 1 1 
 7 4 
 4 3 
 1 1 
 4 3 
 1 1 
 1 1 
 1 1 
 1 1 
 4 3 
 1 1 
 4 3 
 1 1 
 1 1 
 1 1 
 1 1 
 4 3 
 1 1 
 1 1 
 10 5 
 4 3 
 1 1 
 1 1 
 1 1 
 1 1 
 4 3 
 1 1 
 1 1 
 4 3 
 1 1 
 1 1 
 1 1 
 1 1 
 4 3 
 1 1 
 4 3 
 1 1 
 1 1 
 8 5 
 1 1 
 1 1 
 4 3 
 1 1 
 4 3 
 1 1 
 1 1 
 1 1 
 1 1 
 4 3 
 1 1 
 1 1 
 4 3 
 1 1 
 1 1 
 4 3 
 1 1 
 9 5 
 1 1 
 4 3 
 1 1 
 1 1 
 1 1 
 1 1 
 1 1 
 4 3 
 1 1 
 4 3 
 1 1 
 1 1 
 1 1 
 1 1 
 4 3 
 1 1 
 1 1 
 1 1 
 1 1 
 1 1 
 10 5 
 4 3 
 4 3 
 1 1 
 1 1 
 1 1 
 1 1 
 4 3 
 1 1 
 1 1 
 4 3 
 1 1 
 1 1 
 1 1 
 4 3 
 1 1 
 1 1 
 9 5 
 4 3 
 1 1 
 1 1 
 1 1 
 4 3 
 1 1 
 1 1 
 1 1 
 1 1 
 4 3 
 1 1 
 1 1 
 1 1 
 1 1 
 4 3 
 1 1 
 4 3 
 8 5 
 1 1 
 1 1 
 4 3 
 1 1 
 1 1 
 4 3 
 1 1 
 1 1 
 1 1 
 4 3 
 1 1 
 1 1 
 4 3 
 1 1 
 1 1 
 1 1 
 1 1 
 4 3 
 9 5 
 1 1 
 4 3 
 1 1 
 1 1 
 1 1 
 1 1 
 4 3 
 1 1 
 1 1 
 4 3 
 1 1 
 1 1 
 1 1 
 1 1 
 4 3 
 1 1 
 1 1 
 9 5 
 4 3 
 1 1 
 1 1 
 1 1 
 4 3 
 1 1 
 1 1 
 4 3 
 1 1 
 1 1 
 1 1 
 1 1 
 4 3 
 1 1 
 4 3 
 1 1 
 1 1 
 8 5 
 4 3 
 1 1 
 1 1 
 4 3 
 1 1 
 1 1 
 1 1 
 4 3 
 1 1 
 1 1 
 1 1 
 1 1 
 4 3 
 1 1 
 1 1 
 1 1 
 1 1 
 1 1 
 4 3 
 7 4 
 1 1 
 1 1 
 4 3 
 1 1 
 1 1 
 1 1 
 1 1 
 4 3 
 1 1 
 4 3 
 1 1 
 1 1 
 1 1 
 1 1 
 4 3 
 4 3 
 1 1 
 7 4 
 1 1 
 1 1 
 4 3 
 1 1 
 1 1 
 4 3 
 1 1 
 1 1 
 1 1 
 1 1 
 4 3 
 1 1 
 1 1 
 4 3 
 1 1 
 1 1 
 1 1 
 1 1 
 1 1 
 8 5 
 4 3 
 4 3 
 1 1 
 1 1 
 1 1 
 4 3 
 1 1 
 1 1 
 4 3 
 1 1 
 1 1 
 1 1 
 1 1 
 1 1 
 4 3 
 1 1 
 1 1 
 7 4 
 4 3 
 1 1 
 1 1 
 1 1 
 1 1 
 4 3 
 1 1 
 4 3 
 1 1 
 1 1 
 1 1 
 1 1 
 4 3 
 1 1 
 1 1 
 1 1 
 4 3 
 9 5 
 1 1 
 1 1 
 4 3 
 1 1 
 1 1 
 4 3 
 1 1 
 1 1 
 1 1 
 1 1 
 4 3 
 1 1 
 1 1 
 1 1 
 4 3 
 1 1 
 1 1 
 4 3 
 9 5 
 1 1 
 4 3 
 1 1 
 1 1 
 1 1 
 1 1 
 4 3 
 1 1 
 1 1 
 1 1 
 1 1 
 4 3 
 1 1 
 4 3 
 1 1 
 1 1 
 8 5 
 4 3 
 1 1 
 1 1 
 4 3 
 1 1 
 1 1 
 1 1 
 1 1 
 4 3 
 1 1 
 1 1 
 1 1 
 1 1 
 4 3 
 1 1 
 1 1 
 1 1 
 4 3 
 9 5 
 1 1 
 4 3 
 1 1 
 1 1 
 1 1 
 4 3 
 1 1 
 1 1 
 4 3 
 1 1 
 1 1 
 1 1 
 4 3 
 1 1 
 1 1 
 4 3 
 1 1 
 8 5 
 1 1 
 1 1 
 4 3 
 1 1 
 1 1 
 4 3 
 1 1 
 1 1 
 1 1 
 1 1 
 1 1 
 1 1 
 1 1 
 4 3 
 1 1 
 1 1 
 4 3 
 1 1 
 1 1 
 1 1 
 1 1 
 8 5 
 4 3 
 4 3 
 1 1 
 1 1 
 1 1 
 4 3 
 1 1 
 1 1 
 4 3 
 1 1 
 1 1 
 1 1 
 4 3 
 1 1 
 1 1 
 7 4 
 4 3 
 1 1 
 1 1 
 1 1 
 1 1 
 4 3 
 1 1 
 4 3 
 1 1 
 1 1 
 1 1 
 1 1 
 4 3 
 1 1 
 1 1 
 1 1 
 4 3 
 1 1 
 1 1 
 10 5 
 1 1 
 4 3 
 1 1 
 1 1 
 1 1 
 1 1 
 1 1 
 1 1 
 1 1 
 4 3 
 1 1 
 4 3 
 1 1 
 1 1 
 1 1 
 1 1 
 1 1 
 4 3 
 1 1 
 1 1 
 7 4 
 4 3 
 1 1 
 1 1 
 1 1 
 1 1 
 4 3 
 1 1 
 4 3 
 1 1 
 1 1 
 1 1 
 1 1 
 4 3 
 1 1 
 4 3 
 1 1 
 1 1 
 7 4 
 4 3 
 1 1 
 1 1 
 1 1 
 1 1 
 4 3 
 1 1 
 1 1 
 1 1 
 1 1 
 4 3 
 1 1 
 4 3 
 1 1 
 1 1 
 1 1 
 1 1 
 4 3 
 10 5 
 1 1 
 4 3 
 1 1 
 1 1 
 4 3 
 1 1 
 1 1 
 4 3 
 1 1 
 1 1 
 1 1 
 1 1 
 4 3 
 1 1 
 1 1 
 1 1 
 9 5 
 4 3 
 1 1 
 1 1 
 4 3 
 1 1 
 1 1 
 1 1 
 4 3 
 1 1 
 1 1 
 1 1 
 1 1 
 1 1 
 1 1 
 4 3 
 1 1 
 4 3 
 1 1 
 1 1 
 10 5 
 4 3 
 1 1 
 1 1 
 4 3 
 1 1 
 1 1 
 1 1 
 1 1 
 4 3 
 1 1 
 4 3 
 1 1 
 1 1 
 1 1 
 1 1 
 4 3 
 10 5 
 1 1 
 4 3 
 1 1 
 1 1 
 1 1 
 1 1 
 4 3 
 1 1 
 1 1 
 1 1 
 4 3 
 1 1 
 1 1 
 1 1 
 4 3 
 1 1 
 1 1 
 1 1 
 1 1 
 4 3 
 7 4 
 1 1 
 1 1 
 4 3 
 1 1 
 4 3 
 1 1 
 1 1 
 1 1 
 1 1 
 4 3 
 1 1 
 1 1 
 1 1 
 4 3 
 1 1 
 1 1 
 8 5 
 4 3 
 4 3 
 1 1 
 1 1 
 1 1 
 1 1 
 4 3 
 1 1 
 1 1 
 1 1 
 4 3 
 1 1 
 1 1 
 1 1 
 1 1 
 4 3 
 1 1 
 1 1 
 7 4 
 4 3 
 1 1 
 1 1 
 1 1 
 1 1 
 4 3 
 1 1 
 4 3 
 1 1 
 1 1 
 1 1 
 4 3 
 1 1 
 1 1 
 1 1 
 4 3 
 1 1 
 1 1 
 8 5 
 4 3 
 1 1 
 1 1 
 1 1 
 4 3 
 1 1 
 1 1 
 4 3 
 1 1 
 1 1 
 1 1 
 4 3 
 1 1 
 1 1 
 1 1 
 4 3 
 1 1 
 7 4 
 1 1 
 1 1 
 4 3 
 1 1 
 1 1 
 4 3 
 1 1 
 1 1 
 1 1 
 4 3 
 1 1 
 1 1 
 4 3 
 1 1 
 1 1 
 1 1 
 8 5 
 4 3 
 1 1 
 1 1 
 4 3 
 1 1 
 1 1 
 1 1 
 1 1 
 4 3 
 1 1 
 4 3 
 1 1 
 1 1 
 1 1 
 1 1 
 4 3 
 7 4 
 4 3 
 1 1 
 1 1 
 1 1 
 1 1 
 1 1 
 4 3 
 1 1 
 1 1 
 1 1 
 4 3 
 1 1 
 1 1 
 1 1 
 4 3 
 1 1 
 1 1 
 4 3 
 1 1 
 1 1 
 9 5 
 1 1 
 1 1 
 4 3 
 1 1 
 4 3 
 1 1 
 1 1 
 1 1 
 4 3 
 1 1 
 4 3 
 1 1 
 1 1 
 1 1 
 4 3 
 1 1 
 10 5 
 1 1 
 4 3 
 1 1 
 1 1 
 1 1 
 1 1 
 4 3 
 1 1 
 1 1 
 1 1 
 1 1 
 4 3 
 1 1 
 1 1 
 1 1 
 1 1 
 4 3 
 1 1 
 4 3 
 10 5 
 1 1 
 1 1 
 4 3 
 1 1 
 1 1 
 4 3 
 1 1 
 1 1 
 1 1 
 4 3 
 1 1 
 1 1 
 4 3 
 1 1 
 1 1 
 1 1 
 1 1 
 8 5 
 4 3 
 1 1 
 4 3 
 1 1 
 1 1 
 1 1 
 1 1 
 4 3 
 1 1 
 1 1 
 4 3 
 1 1 
 1 1 
 1 1 
 1 1 
 4 3 
 1 1 
 1 1 
 8 5 
 4 3 
 1 1 
 1 1 
 1 1 
 1 1 
 4 3 
 1 1 
 4 3 
 1 1 
 1 1 
 1 1 
 1 1 
 4 3 
 1 1 
 1 1 
 1 1 
 4 3 
 9 5 
 1 1 
 4 3 
 1 1 
 4 3 
 1 1 
 1 1 
 1 1 
 1 1 
 1 1 
 4 3 
 1 1 
 1 1 
 1 1 
 1 1 
 4 3 
 1 1 
 1 1 
 1 1 
 1 1 
 9 5 
 4 3 
 1 1 
 4 3 
 1 1 
 1 1 
 1 1 
 1 1 
 4 3 
 1 1 
 4 3 
 1 1 
 1 1 
 1 1 
 1 1 
 4 3 
 1 1 
 10 5 
 4 3 
 1 1 
 1 1 
 1 1 
 4 3 
 1 1 
 1 1 
 1 1 
 4 3 
 1 1 
 1 1 
 4 3 
 1 1 
 1 1 
 1 1 
 1 1 
 4 3 
 1 1 
 8 5 
 1 1 
 1 1 
 4 3 
 1 1 
 4 3 
 1 1 
 1 1 
 1 1 
 4 3 
 1 1 
 1 1 
 1 1 
 4 3 
 1 1 
 1 1 
 4 3 
 1 1 
 7 4 
 1 1 
 1 1 
 4 3 
 1 1 
 1 1 
 4 3 
 1 1 
 1 1 
 1 1 
 4 3 
 1 1 
 1 1 
 4 3 
 1 1 
 1 1 
 1 1 
 1 1 
 7 4 
 4 3 
 1 1 
 1 1 
 4 3 
 1 1 
 1 1 
 1 1 
 1 1 
 4 3 
 1 1 
 1 1 
 4 3 
 1 1 
 1 1 
 1 1 
 4 3 
 1 1 
 1 1 
 10 5 
 4 3 
 1 1 
 1 1 
 1 1 
 1 1 
 1 1 
 4 3 
 1 1 
 1 1 
 4 3 
 1 1 
 1 1 
 1 1 
 1 1 
 4 3 
 1 1 
 4 3 
 1 1 
 1 1 
 7 4 
 4 3 
 1 1 
 1 1 
 1 1 
 4 3 
 1 1 
 1 1 
 1 1 
 1 1 
 1 1 
 4 3 
 1 1 
 1 1 
 4 3 
 1 1 
 1 1 
 1 1 
 1 1 
 4 3 
 10 5 
 4 3 
 1 1 
 1 1 
 1 1 
 4 3 
 1 1 
 1 1 
 4 3 
 1 1 
 1 1 
 1 1 
 4 3 
 1 1 
 1 1 
 10 5 
 4 3 
 1 1 
 1 1 
 1 1 
 4 3 
 1 1 
 1 1 
 4 3 
 1 1 
 1 1 
 1 1 
 1 1 
 1 1 
 1 1 
 4 3 
 1 1 
 4 3 
 1 1 
 1 1 
 8 5 
 4 3 
 1 1 
 1 1 
 4 3 
 1 1 
 1 1 
 1 1 
 4 3 
 1 1 
 1 1 
 4 3 
 1 1 
 1 1 
 1 1 
 1 1 
 4 3 
 7 4 
 1 1 
 4 3 
 1 1 
 1 1 
 1 1 
 1 1 
 4 3 
 1 1 
 4 3 
 1 1 
 1 1 
 1 1 
 1 1 
 4 3 
 1 1 
 1 1 
 1 1 
 1 1 
 4 3 
 10 5 
 1 1 
 1 1 
 4 3 
 1 1 
 4 3 
 1 1 
 1 1 
 1 1 
 1 1 
 4 3 
 1 1 
 1 1 
 1 1 
 4 3 
 1 1 
 1 1 
 9 5 
 4 3 
 4 3 
 1 1 
 1 1 
 1 1 
 1 1 
 1 1 
 1 1 
 1 1 
 1 1 
 1 1 
 1 1 
 1 1 
 4 3 
 1 1 
 1 1 
 4 3 
 1 1 
 1 1 
 1 1 
 1 1 
 4 3 
 8 5 
 4 3 
 1 1 
 1 1 
 1 1 
 1 1 
 4 3 
 1 1 
 1 1 
 1 1 
 1 1 
 4 3 
 1 1 
 1 1 
 1 1 
 4 3 
 1 1 
 1 1 
 8 5 
 4 3 
 1 1 
 1 1 
 1 1 
 4 3 
 1 1 
 1 1 
 1 1 
 4 3 
 1 1 
 1 1 
 1 1 
 4 3 
 1 1 
 1 1 
 4 3 
 1 1 
 7 4 
 1 1 
 1 1 
 4 3 
 1 1 
 1 1 
 4 3 
 1 1 
 1 1 
 1 1 
 1 1 
 4 3 
 1 1 
 1 1 
 1 1 
 1 1 
 4 3 
 1 1 
 1 1 
 1 1 
 1 1 
 4 3 
 8 5 
 4 3 
 1 1 
 1 1 
 1 1 
 4 3 
 1 1 
 1 1 
 4 3 
 1 1 
 1 1 
 1 1 
 4 3 
 1 1 
 1 1 
 4 3 
 7 4 
 1 1 
 1 1 
 1 1 
 4 3 
 1 1 
 1 1 
 4 3 
 1 1 
 1 1 
 1 1 
 1 1 
 4 3 
 1 1 
 1 1 
 4 3 
 1 1 
 1 1 
 1 1 
 9 5 
 4 3 
 1 1 
 1 1 
 4 3 
 1 1 
 1 1 
 1 1 
 4 3 
 1 1 
 1 1 
 4 3 
 1 1 
 1 1 
 1 1 
 1 1 
 4 3 
 10 5 
 1 1 
 4 3 
 1 1 
 1 1 
 4 3 
 1 1 
 1 1 
 4 3 
 1 1 
 1 1 
 1 1 
 1 1 
 4 3 
 1 1 
 1 1 
 1 1 
 4 3 
 1 1 
 1 1 
 8 5 
 1 1 
 1 1 
 4 3 
 1 1 
 4 3 
 1 1 
 1 1 
 1 1 
 1 1 
 4 3 
 1 1 
 4 3 
 1 1 
 1 1 
 1 1 
 1 1 
 4 3 
 8 5 
 4 3 
 1 1 
 1 1 
 1 1 
 4 3 
 1 1 
 1 1 
 4 3 
 1 1 
 1 1 
 1 1 
 1 1 
 4 3 
 1 1 
 1 1 
 1 1 
 1 1 
 8 5 
 4 3 
 1 1 
 1 1 
 1 1 
 1 1 
 4 3 
 4 3 
 1 1 
 1 1 
 1 1 
 4 3 
 1 1 
 1 1 
 1 1 
 1 1 
 4 3 
 1 1 
 1 1 
 9 5 
 4 3 
 1 1 
 4 3 
 1 1 
 1 1 
 1 1 
 1 1 
 4 3 
 1 1 
 1 1 
 1 1 
 4 3 
 1 1 
 1 1 
 4 3 
 1 1 
 10 5 
 4 3 
 1 1 
 1 1 
 1 1 
 1 1 
 1 1 
 4 3 
 1 1 
 1 1 
 4 3 
 1 1 
 1 1 
 1 1 
 1 1 
 4 3 
 1 1 
 1 1 
 1 1 
 4 3 
 8 5 
 1 1 
 1 1 
 4 3 
 1 1 
 4 3 
 1 1 
 1 1 
 1 1 
 1 1 
 4 3 
 1 1 
 1 1 
 1 1 
 4 3 
 1 1 
 7 4 
 4 3 
 1 1 
 1 1 
 1 1 
 4 3 
 1 1 
 1 1 
 1 1 
 1 1 
 4 3 
 1 1 
 1 1 
 1 1 
 4 3 
 1 1 
 1 1 
 4 3 
 1 1 
 1 1 
 9 5 
 1 1 
 4 3 
 1 1 
 4 3 
 1 1 
 1 1 
 1 1 
 4 3 
 1 1 
 1 1 
 4 3 
 1 1 
 1 1 
 1 1 
 4 3 
 1 1 
 1 1 
 7 4 
 4 3 
 1 1 
 1 1 
 1 1 
 4 3 
 1 1 
 1 1 
 1 1 
 1 1 
 4 3 
 1 1 
 1 1 
 1 1 
 1 1 
 4 3 
 1 1 
 4 3 
 9 5 
 1 1 
 1 1 
 4 3 
 1 1 
 1 1 
 4 3 
 1 1 
 1 1 
 1 1 
 4 3 
 1 1 
 1 1 
 4 3 
 1 1 
 1 1 
 1 1 
 1 1 
 10 5 
 4 3 
 1 1 
 4 3 
 1 1 
 1 1 
 1 1 
 1 1 
 4 3 
 1 1 
 1 1 
 4 3 
 1 1 
 1 1 
 1 1 
 1 1 
 4 3 
 1 1 
 1 1 
 9 5 
 4 3 
 1 1 
 1 1 
 1 1 
 4 3 
 1 1 
 1 1 
 4 3 
 1 1 
 1 1 
 1 1 
 1 1 
 4 3 
 1 1 
 4 3 
 1 1 
 1 1 
 10 5 
 4 3 
 1 1 
 1 1 
 4 3 
 1 1 
 1 1 
 1 1 
 4 3 
 1 1 
 1 1 
 1 1 
 1 1 
 4 3 
 1 1 
 1 1 
 1 1 
 1 1 
 4 3 
 7 4 
 1 1 
 4 3 
 1 1 
 1 1 
 1 1 
 1 1 
 4 3 
 1 1 
 4 3 
 1 1 
 1 1 
 1 1 
 1 1 
 4 3 
 1 1 
 1 1 
 10 5 
 4 3 
 1 1 
 1 1 
 4 3 
 1 1 
 4 3 
 1 1 
 1 1 
 1 1 
 1 1 
 4 3 
 1 1 
 1 1 
 1 1 
 4 3 
 1 1 
 1 1 
 1 1 
 10 5 
 1 1 
 4 3 
 1 1 
 4 3 
 1 1 
 1 1 
 1 1 
 4 3 
 1 1 
 1 1 
 1 1 
 4 3 
 1 1 
 1 1 
 4 3 
 1 1 
 7 4 
 4 3 
 1 1 
 1 1 
 1 1 
 1 1 
 4 3 
 1 1 
 1 1 
 1 1 
 4 3 
 1 1 
 1 1 
 4 3 
 1 1 
 1 1 
 1 1 
 1 1 
 4 3 
 10 5 
 1 1 
 1 1 
 4 3 
 1 1 
 1 1 
 1 1 
 1 1 
 4 3 
 1 1 
 1 1 
 4 3 
 1 1 
 1 1 
 1 1 
 4 3 
 1 1 
 1 1 
 9 5 
 4 3 
 1 1 
 1 1 
 1 1 
 4 3 
 1 1 
 1 1 
 4 3 
 1 1 
 1 1 
 1 1 
 1 1 
 4 3 
 1 1 
 4 3 
 1 1 
 1 1 
 8 5 
 4 3 
 1 1 
 1 1 
 1 1 
 4 3 
 1 1 
 1 1 
 1 1 
 1 1 
 1 1 
 4 3 
 1 1 
 1 1 
 4 3 
 1 1 
 1 1 
 1 1 
 1 1 
 4 3 
 9 5 
 4 3 
 1 1 
 1 1 
 1 1 
 4 3 
 1 1 
 1 1 
 4 3 
 1 1 
 1 1 
 1 1 
 4 3 
 1 1 
 1 1 
 4 3 
 1 1 
 10 5 
 1 1 
 1 1 
 1 1 
 1 1 
 4 3 
 1 1 
 1 1 
 4 3 
 1 1 
 1 1 
 1 1 
 1 1 
 1 1 
 1 1 
 4 3 
 1 1 
 1 1 
 4 3 
 1 1 
 1 1 
 1 1 
 1 1 
 8 5 
 4 3 
 1 1 
 1 1 
 4 3 
 1 1 
 1 1 
 1 1 
 4 3 
 1 1 
 1 1 
 4 3 
 1 1 
 1 1 
 1 1 
 1 1 
 4 3 
 8 5 
 1 1 
 4 3 
 1 1 
 1 1 
 1 1 
 4 3 
 1 1 
 4 3 
 1 1 
 1 1 
 1 1 
 4 3 
 1 1 
 1 1 
 1 1 
 1 1 
 1 1 
 4 3 
 1 1 
 9 5 
 1 1 
 1 1 
 1 1 
 1 1 
 1 1 
 1 1 
 4 3 
 1 1 
 1 1 
 1 1 
 4 3 
 1 1 
 1 1 
 4 3 
 1 1 
 1 1 
 1 1 
 1 1 
 4 3 
 8 5 
 1 1 
 4 3 
 1 1 
 1 1 
 4 3 
 1 1 
 1 1 
 4 3 
 1 1 
 1 1 
 1 1 
 4 3 
 1 1 
 1 1 
 4 3 
 1 1 
 1 1 
 1 1 
 1 1 
 10 5 
 4 3 
 1 1 
 4 3 
 1 1 
 1 1 
 1 1 
 1 1 
 1 1 
 1 1 
 4 3 
 1 1 
 4 3 
 1 1 
 1 1 
 1 1 
 1 1 
 4 3 
 8 5 
 4 3 
 1 1 
 1 1 
 1 1 
 4 3 
 1 1 
 1 1 
 4 3 
 1 1 
 1 1 
 1 1 
 1 1 
 4 3 
 1 1 
 1 1 
 1 1 
 7 4 
 4 3 
 1 1 
 1 1 
 4 3 
 1 1 
 4 3 
 1 1 
 1 1 
 1 1 
 1 1 
 1 1 
 4 3 
 1 1 
 1 1 
 1 1 
 4 3 
 1 1 
 1 1 
 7 4 
 4 3 
 1 1 
 4 3 
 1 1 
 1 1 
 1 1 
 1 1 
 4 3 
 1 1 
 1 1 
 1 1 
 4 3 
 1 1 
 1 1 
 4 3 
 10 5 
 1 1 
 4 3 
 1 1 
 1 1 
 4 3 
 1 1 
 1 1 
 1 1 
 1 1 
 4 3 
 1 1 
 1 1 
 1 1 
 1 1 
 4 3 
 1 1 
 1 1 
 1 1 
 1 1 
 4 3 
 10 5 
 1 1 
 1 1 
 4 3 
 1 1 
 4 3 
 1 1 
 1 1 
 1 1 
 1 1 
 4 3 
 1 1 
 1 1 
 1 1 
 1 1 
 4 3 
 1 1 
 10 5 
 4 3 
 1 1 
 1 1 
 4 3 
 1 1 
 1 1 
 4 3 
 1 1 
 1 1 
 1 1 
 4 3 
 1 1 
 1 1 
 1 1 
 4 3 
 1 1 
 1 1 
 1 1 
 1 1 
 10 5 
 1 1 
 4 3 
 1 1 
 4 3 
 1 1 
 1 1 
 4 3 
 1 1 
 1 1 
 4 3 
 1 1 
 1 1 
 1 1 
 4 3 
 1 1 
 1 1 
 10 5 
 4 3 
 1 1 
 1 1 
 1 1 
 4 3 
 1 1 
 1 1 
 4 3 
 1 1 
 1 1 
 1 1 
 1 1 
 4 3 
 1 1 
 1 1 
 4 3 
 1 1 
 8 5 
 1 1 
 1 1 
 4 3 
 1 1 
 1 1 
 4 3 
 1 1 
 1 1 
 1 1 
 4 3 
 1 1 
 1 1 
 4 3 
 1 1 
 1 1 
 1 1 
 1 1 
 7 4 
 4 3 
 1 1 
 4 3 
 1 1 
 1 1 
 1 1 
 1 1 
 4 3 
 1 1 
 4 3 
 1 1 
 1 1 
 1 1 
 1 1 
 4 3 
 10 5 
 4 3 
 1 1 
 1 1 
 1 1 
 1 1 
 1 1 
 4 3 
 1 1 
 1 1 
 4 3 
 1 1 
 1 1 
 1 1 
 1 1 
 4 3 
 1 1 
 1 1 
 1 1 
 4 3 
 9 5 
 1 1 
 1 1 
 4 3 
 1 1 
 4 3 
 1 1 
 1 1 
 4 3 
 1 1 
 1 1 
 1 1 
 1 1 
 4 3 
 1 1 
 1 1 
 4 3 
 9 5 
 1 1 
 4 3 
 1 1 
 1 1 
 1 1 
 1 1 
 1 1 
 4 3 
 1 1 
 1 1 
 1 1 
 4 3 
 1 1 
 1 1 
 1 1 
 1 1 
 4 3 
 1 1 
 1 1 
 1 1 
 1 1 
 4 3 
 10 5 
 4 3 
 1 1 
 1 1 
 1 1 
 4 3 
 1 1 
 1 1 
 4 3 
 1 1 
 1 1 
 1 1 
 4 3 
 1 1 
 1 1 
 7 4 
 4 3 
 1 1 
 1 1 
 1 1 
 4 3 
 1 1 
 1 1 
 4 3 
 1 1 
 1 1 
 1 1 
 1 1 
 4 3 
 1 1 
 1 1 
 4 3 
 1 1 
 9 5 
 4 3 
 1 1 
 1 1 
 1 1 
 1 1 
 4 3 
 1 1 
 1 1 
 1 1 
 4 3 
 1 1 
 1 1 
 4 3 
 1 1 
 1 1 
 1 1 
 1 1 
 4 3 
 9 5 
 4 3 
 1 1 
 1 1 
 1 1 
 4 3 
 1 1 
 1 1 
 4 3 
 1 1 
 1 1 
 1 1 
 1 1 
 1 1 
 1 1 
 1 1 
 4 3 
 1 1 
 1 1 
 1 1 
 4 3 
 10 5 
 1 1 
 4 3 
 1 1 
 1 1 
 1 1 
 1 1 
 4 3 
 1 1 
 1 1 
 1 1 
 1 1 
 4 3 
 4 3 
 1 1 
 1 1 
 1 1 
 10 5 
 4 3 
 1 1 
 1 1 
 4 3 
 1 1 
 1 1 
 1 1 
 4 3 
 1 1 
 1 1 
 4 3 
 1 1 
 1 1 
 1 1 
 1 1 
 4 3 
 1 1 
 1 1 
 8 5 
 4 3 
 1 1 
 1 1 
 1 1 
 1 1 
 4 3 
 1 1 
 1 1 
 4 3 
 1 1 
 1 1 
 1 1 
 4 3 
 1 1 
 1 1 
 4 3 
 7 4 
 1 1 
 1 1 
 1 1 
 4 3 
 1 1 
 1 1 
 4 3 
 1 1 
 1 1 
 1 1 
 1 1 
 4 3 
 1 1 
 4 3 
 1 1 
 1 1 
 1 1 
 1 1 
 4 3 
 9 5 
 1 1 
 4 3 
 1 1 
 1 1 
 1 1 
 1 1 
 1 1 
 4 3 
 1 1 
 1 1 
 4 3 
 1 1 
 1 1 
 1 1 
 1 1 
 4 3 
 1 1 
 10 5 
 4 3 
 1 1 
 1 1 
 1 1 
 1 1 
 4 3 
 4 3 
 1 1 
 1 1 
 1 1 
 4 3 
 1 1 
 1 1 
 4 3 
 1 1 
 1 1 
 1 1 
 1 1 
 8 5 
 4 3 
 1 1 
 4 3 
 1 1 
 1 1 
 1 1 
 1 1 
 1 1 
 1 1 
 4 3 
 1 1 
 4 3 
 1 1 
 1 1 
 1 1 
 1 1 
 4 3 
 7 4 
 4 3 
 1 1 
 1 1 
 1 1 
 4 3 
 1 1 
 1 1 
 4 3 
 1 1 
 1 1 
 1 1 
 1 1 
 4 3 
 1 1 
 1 1 
 1 1 
 4 3 
 7 4 
 1 1 
 1 1 
 4 3 
 1 1 
 4 3 
 1 1 
 1 1 
 1 1 
 1 1 
 1 1 
 1 1 
 4 3 
 1 1 
 1 1 
 1 1 
 4 3 
 1 1 
 7 4 
 4 3 
 1 1 
 4 3 
 1 1 
 1 1 
 1 1 
 1 1 
 4 3 
 1 1 
 1 1 
 1 1 
 4 3 
 1 1 
 1 1 
 4 3 
 1 1 
 7 4 
 1 1 
 1 1 
 4 3 
 1 1 
 1 1 
 1 1 
 1 1 
 4 3 
 1 1 
 1 1 
 4 3 
 1 1 
 1 1 
 1 1 
 1 1 
 4 3 
 1 1 
 1 1 
 1 1 
 1 1 
 4 3 
 10 5 
 1 1 
 1 1 
 4 3 
 1 1 
 4 3 
 1 1 
 1 1 
 1 1 
 1 1 
 4 3 
 1 1 
 1 1 
 1 1 
 1 1 
 4 3 
 1 1 
 4 3 
 9 5 
 1 1 
 1 1 
 6 2 
 10 5 
 4 3 
 10 5 
 10 5 
 1 1 
 9 5 
 9 5 
 1 1 
 1 1 
 1 1 
 1 1 
 1 1 
 6 2 
 4 3 
 4 3 
 4 3 
 4 3 
 7 4 
 4 3 
 4 3 
 4 3 
 4 3 
 4 3 
 9 5 
 4 3 
 4 3 
 4 3 
 4 3 
 4 3 
 8 5 
 4 3 
 4 3 
 4 3 
 4 3 
 4 3 
 10 5 
 4 3 
 4 3 
 4 3 
 4 3 
 4 3 
 9 5 
 4 3 
 4 3 
 4 3 
 4 3 
 4 3 
 1 1 
 1 1 
 8 5 
 4 3 
 4 3 
 4 3 
 4 3 
 1 1 
 1 1 
 4 3 
 7 4 
 4 3 
 4 3 
 4 3 
 4 3 
 4 3 
 1 1 
 1 1 
 7 4 
 4 3 
 4 3 
 4 3 
 4 3 
 4 3 
 9 5 
 4 3 
 4 3 
 4 3 
 4 3 
 4 3 
 10 5 
 4 3 
 4 3 
 4 3 
 4 3 
 1 1 
 1 1 
 4 3 
 8 5 
 4 3 
 4 3 
 1 1 
 1 1 
 4 3 
 1 1 
 1 1 
 4 3 
 4 3 
 10 5 
 4 3 
 4 3 
 4 3 
 1 1 
 1 1 
 4 3 
 4 3 
 1 1 
 1 1 
 7 4 
 4 3 
 4 3 
 1 1 
 1 1 
 4 3 
 4 3 
 1 1 
 1 1 
 1 1 
 1 1 
 4 3 
 9 5 
 4 3 
 4 3 
 1 1 
 4 3 
 1 1 
 1 1 
 4 3 
 1 1 
 1 1 
 1 1 
 1 1 
 4 3 
 9 5 
 1 1 
 1 1 
 4 3 
 1 1 
 4 3 
 1 1 
 1 1 
 1 1 
 1 1 
 1 1 
 1 1 
 4 3 
 1 1 
 4 3 
 1 1 
 1 1 
 9 5 
 4 3 
 1 1 
 1 1 
 4 3 
 1 1 
 1 1 
 1 1 
 1 1 
 4 3 
 1 1 
 1 1 
 1 1 
 4 3 
 1 1 
 1 1 
 4 3 
 1 1 
 9 5 
 4 3 
 1 1 
 1 1 
 1 1 
 1 1 
 4 3 
 1 1 
 1 1 
 1 1 
 1 1 
 4 3 
 1 1 
 1 1 
 4 3 
 1 1 
 1 1 
 1 1 
 1 1 
 4 3 
 1 1 
 1 1 
 7 4 
 4 3 
 1 1 
 4 3 
 1 1 
 1 1 
 1 1 
 1 1 
 4 3 
 1 1 
 1 1 
 1 1 
 1 1 
 1 1 
 4 3 
 1 1 
 1 1 
 4 3 
 7 4 
 1 1 
 1 1 
 4 3 
 1 1 
 1 1 
 4 3 
 1 1 
 1 1 
 1 1 
 4 3 
 1 1 
 1 1 
 1 1 
 4 3 
 1 1 
 1 1 
 1 1 
 1 1 
 1 1 
 7 4 
 4 3 
 1 1 
 1 1 
 4 3 
 1 1 
 1 1 
 1 1 
 1 1 
 4 3 
 1 1 
 4 3 
 1 1 
 1 1 
 4 3 
 1 1 
 1 1 
 7 4 
 4 3 
 1 1 
 1 1 
 1 1 
 4 3 
 1 1 
 1 1 
 4 3 
 1 1 
 1 1 
 1 1 
 1 1 
 1 1 
 4 3 
 1 1 
 1 1 
 4 3 
 8 5 
 1 1 
 1 1 
 1 1 
 1 1 
 4 3 
 1 1 
 1 1 
 1 1 
 4 3 
 1 1 
 1 1 
 1 1 
 1 1 
 4 3 
 1 1 
 1 1 
 4 3 
 1 1 
 1 1 
 1 1 
 7 4 
 4 3 
 1 1 
 1 1 
 4 3 
 1 1 
 1 1 
 1 1 
 4 3 
 1 1 
 1 1 
 4 3 
 1 1 
 1 1 
 1 1 
 1 1 
 4 3 
 10 5 
 4 3 
 1 1 
 1 1 
 1 1 
 4 3 
 1 1 
 1 1 
 1 1 
 1 1 
 4 3 
 1 1 
 1 1 
 1 1 
 1 1 
 4 3 
 1 1 
 1 1 
 4 3 
 1 1 
 10 5 
 1 1 
 1 1 
 1 1 
 4 3 
 4 3 
 1 1 
 1 1 
 1 1 
 4 3 
 1 1 
 1 1 
 4 3 
 1 1 
 1 1 
 1 1 
 4 3 
 9 5 
 1 1 
 1 1 
 4 3 
 1 1 
 1 1 
 1 1 
 1 1 
 1 1 
 4 3 
 1 1 
 1 1 
 1 1 
 4 3 
 1 1 
 1 1 
 1 1 
 1 1 
 1 1 
 4 3 
 1 1 
 4 3 
 9 5 
 1 1 
 1 1 
 4 3 
 1 1 
 1 1 
 4 3 
 1 1 
 1 1 
 1 1 
 4 3 
 1 1 
 1 1 
 4 3 
 1 1 
 1 1 
 1 1 
 1 1 
 9 5 
 4 3 
 1 1 
 4 3 
 1 1 
 1 1 
 1 1 
 1 1 
 4 3 
 1 1 
 4 3 
 1 1 
 1 1 
 1 1 
 1 1 
 4 3 
 1 1 
 1 1 
 8 5 
 4 3 
 1 1 
 1 1 
 1 1 
 4 3 
 1 1 
 1 1 
 4 3 
 1 1 
 1 1 
 1 1 
 1 1 
 4 3 
 1 1 
 1 1 
 1 1 
 4 3 
 9 5 
 1 1 
 1 1 
 1 1 
 1 1 
 1 1 
 1 1 
 4 3 
 1 1 
 4 3 
 1 1 
 1 1 
 1 1 
 1 1 
 1 1 
 4 3 
 1 1 
 1 1 
 4 3 
 7 4 
 1 1 
 1 1 
 4 3 
 1 1 
 1 1 
 1 1 
 1 1 
 4 3 
 1 1 
 1 1 
 4 3 
 1 1 
 1 1 
 1 1 
 1 1 
 4 3 
 1 1 
 1 1 
 1 1 
 4 3 
 10 5 
 1 1 
 1 1 
 4 3 
 1 1 
 1 1 
 1 1 
 4 3 
 1 1 
 1 1 
 1 1 
 4 3 
 1 1 
 1 1 
 1 1 
 4 3 
 1 1 
 1 1 
 8 5 
 4 3 
 1 1 
 1 1 
 1 1 
 4 3 
 1 1 
 1 1 
 4 3 
 1 1 
 1 1 
 1 1 
 1 1 
 1 1 
 1 1 
 4 3 
 1 1 
 1 1 
 4 3 
 8 5 
 4 3 
 1 1 
 1 1 
 1 1 
 1 1 
 4 3 
 1 1 
 1 1 
 1 1 
 4 3 
 1 1 
 1 1 
 4 3 
 1 1 
 1 1 
 1 1 
 4 3 
 7 4 
 1 1 
 1 1 
 4 3 
 1 1 
 1 1 
 1 1 
 1 1 
 1 1 
 4 3 
 1 1 
 1 1 
 4 3 
 1 1 
 1 1 
 1 1 
 1 1 
 1 1 
 4 3 
 1 1 
 10 5 
 4 3 
 1 1 
 1 1 
 1 1 
 4 3 
 1 1 
 1 1 
 4 3 
 1 1 
 1 1 
 1 1 
 4 3 
 1 1 
 1 1 
 4 3 
 1 1 
 1 1 
 1 1 
 1 1 
 8 5 
 4 3 
 1 1 
 4 3 
 1 1 
 1 1 
 1 1 
 4 3 
 1 1 
 4 3 
 1 1 
 1 1 
 1 1 
 1 1 
 1 1 
 4 3 
 1 1 
 1 1 
 7 4 
 4 3 
 1 1 
 1 1 
 1 1 
 4 3 
 1 1 
 1 1 
 4 3 
 1 1 
 1 1 
 1 1 
 1 1 
 4 3 
 1 1 
 4 3 
 1 1 
 9 5 
 1 1 
 4 3 
 1 1 
 1 1 
 4 3 
 1 1 
 1 1 
 1 1 
 4 3 
 1 1 
 1 1 
 4 3 
 1 1 
 1 1 
 1 1 
 1 1 
 1 1 
 8 5 
 4 3 
 1 1 
 1 1 
 1 1 
 4 3 
 1 1 
 1 1 
 1 1 
 1 1 
 4 3 
 1 1 
 4 3 
 1 1 
 1 1 
 4 3 
 1 1 
 1 1 
 10 5 
 4 3 
 1 1 
 1 1 
 1 1 
 4 3 
 1 1 
 1 1 
 4 3 
 1 1 
 1 1 
 1 1 
 1 1 
 4 3 
 1 1 
 1 1 
 1 1 
 4 3 
 8 5 
 1 1 
 1 1 
 4 3 
 1 1 
 1 1 
 4 3 
 1 1 
 1 1 
 1 1 
 1 1 
 4 3 
 1 1 
 1 1 
 4 3 
 1 1 
 1 1 
 1 1 
 1 1 
 4 3 
 7 4 
 1 1 
 4 3 
 1 1 
 1 1 
 1 1 
 1 1 
 4 3 
 1 1 
 4 3 
 1 1 
 1 1 
 1 1 
 1 1 
 4 3 
 1 1 
 1 1 
 1 1 
 1 1 
 8 5 
 4 3 
 4 3 
 1 1 
 1 1 
 4 3 
 1 1 
 1 1 
 1 1 
 1 1 
 1 1 
 4 3 
 1 1 
 1 1 
 1 1 
 4 3 
 1 1 
 1 1 
 7 4 
 4 3 
 1 1 
 4 3 
 1 1 
 1 1 
 1 1 
 4 3 
 1 1 
 1 1 
 1 1 
 4 3 
 1 1 
 1 1 
 4 3 
 1 1 
 1 1 
 9 5 
 1 1 
 4 3 
 1 1 
 1 1 
 4 3 
 1 1 
 1 1 
 1 1 
 4 3 
 1 1 
 1 1 
 1 1 
 1 1 
 4 3 
 1 1 
 1 1 
 1 1 
 1 1 
 4 3 
 9 5 
 4 3 
 1 1 
 1 1 
 1 1 
 4 3 
 1 1 
 1 1 
 4 3 
 1 1 
 1 1 
 1 1 
 4 3 
 1 1 
 1 1 
 4 3 
 10 5 
 1 1 
 1 1 
 1 1 
 1 1 
 1 1 
 4 3 
 1 1 
 1 1 
 4 3 
 1 1 
 1 1 
 1 1 
 1 1 
 4 3 
 1 1 
 1 1 
 1 1 
 4 3 
 1 1 
 1 1 
 1 1 
 9 5 
 4 3 
 1 1 
 1 1 
 4 3 
 1 1 
 1 1 
 1 1 
 4 3 
 1 1 
 1 1 
 4 3 
 1 1 
 1 1 
 1 1 
 1 1 
 4 3 
 9 5 
 1 1 
 4 3 
 1 1 
 1 1 
 1 1 
 4 3 
 1 1 
 4 3 
 1 1 
 1 1 
 1 1 
 4 3 
 1 1 
 1 1 
 1 1 
 1 1 
 4 3 
 10 5 
 1 1 
 1 1 
 1 1 
 1 1 
 4 3 
 1 1 
 1 1 
 4 3 
 1 1 
 1 1 
 1 1 
 1 1 
 4 3 
 1 1 
 4 3 
 1 1 
 1 1 
 1 1 
 1 1 
 7 4 
 4 3 
 4 3 
 1 1 
 1 1 
 1 1 
 4 3 
 1 1 
 1 1 
 4 3 
 1 1 
 1 1 
 1 1 
 1 1 
 4 3 
 1 1 
 7 4 
 4 3 
 1 1 
 1 1 
 1 1 
 1 1 
 1 1 
 1 1 
 4 3 
 1 1 
 1 1 
 4 3 
 1 1 
 1 1 
 1 1 
 1 1 
 4 3 
 1 1 
 1 1 
 4 3 
 1 1 
 1 1 
 1 1 
 1 1 
 7 4 
 1 1 
 4 3 
 1 1 
 1 1 
 4 3 
 1 1 
 1 1 
 1 1 
 1 1 
 4 3 
 1 1 
 4 3 
 1 1 
 1 1 
 1 1 
 1 1 
 4 3 
 7 4 
 4 3 
 1 1 
 1 1 
 1 1 
 4 3 
 1 1 
 1 1 
 1 1 
 1 1 
 1 1 
 4 3 
 1 1 
 1 1 
 1 1 
 1 1 
 4 3 
 1 1 
 9 5 
 4 3 
 1 1 
 1 1 
 1 1 
 1 1 
 4 3 
 1 1 
 4 3 
 1 1 
 1 1 
 1 1 
 4 3 
 1 1 
 4 3 
 1 1 
 1 1 
 1 1 
 1 1 
 1 1 
 7 4 
 4 3 
 1 1 
 1 1 
 4 3 
 1 1 
 1 1 
 1 1 
 1 1 
 4 3 
 1 1 
 1 1 
 4 3 
 1 1 
 1 1 
 1 1 
 1 1 
 1 1 
 4 3 
 9 5 
 4 3 
 1 1 
 1 1 
 1 1 
 4 3 
 1 1 
 1 1 
 4 3 
 1 1 
 1 1 
 1 1 
 1 1 
 4 3 
 1 1 
 1 1 
 1 1 
 4 3 
 10 5 
 1 1 
 1 1 
 4 3 
 1 1 
 4 3 
 1 1 
 1 1 
 1 1 
 1 1 
 4 3 
 1 1 
 1 1 
 1 1 
 1 1 
 1 1 
 4 3 
 1 1 
 1 1 
 10 5 
 4 3 
 1 1 
 1 1 
 4 3 
 1 1 
 1 1 
 1 1 
 1 1 
 4 3 
 1 1 
 1 1 
 1 1 
 4 3 
 1 1 
 1 1 
 4 3 
 1 1 
 9 5 
 4 3 
 1 1 
 1 1 
 1 1 
 1 1 
 4 3 
 1 1 
 1 1 
 1 1 
 1 1 
 4 3 
 4 3 
 1 1 
 1 1 
 1 1 
 4 3 
 1 1 
 1 1 
 1 1 
 1 1 
 1 1 
 9 5 
 1 1 
 4 3 
 1 1 
 1 1 
 1 1 
 4 3 
 1 1 
 1 1 
 1 1 
 1 1 
 4 3 
 1 1 
 1 1 
 4 3 
 1 1 
 7 4 
 1 1 
 1 1 
 4 3 
 1 1 
 1 1 
 4 3 
 1 1 
 1 1 
 1 1 
 1 1 
 4 3 
 1 1 
 4 3 
 1 1 
 1 1 
 1 1 
 4 3 
 1 1 
 7 4 
 4 3 
 1 1 
 1 1 
 1 1 
 4 3 
 1 1 
 1 1 
 1 1 
 4 3 
 1 1 
 1 1 
 1 1 
 1 1 
 1 1 
 4 3 
 1 1 
 4 3 
 7 4 
 1 1 
 1 1 
 1 1 
 4 3 
 1 1 
 4 3 
 1 1 
 1 1 
 1 1 
 4 3 
 1 1 
 1 1 
 4 3 
 1 1 
 1 1 
 1 1 
 1 1 
 8 5 
 4 3 
 1 1 
 4 3 
 1 1 
 1 1 
 1 1 
 1 1 
 4 3 
 1 1 
 4 3 
 1 1 
 1 1 
 1 1 
 1 1 
 1 1 
 1 1 
 1 1 
 4 3 
 9 5 
 4 3 
 1 1 
 1 1 
 1 1 
 4 3 
 1 1 
 1 1 
 4 3 
 1 1 
 1 1 
 1 1 
 1 1 
 4 3 
 1 1 
 1 1 
 1 1 
 4 3 
 7 4 
 1 1 
 1 1 
 4 3 
 1 1 
 4 3 
 1 1 
 1 1 
 1 1 
 1 1 
 4 3 
 1 1 
 1 1 
 1 1 
 4 3 
 1 1 
 1 1 
 1 1 
 4 3 
 10 5 
 1 1 
 1 1 
 4 3 
 1 1 
 1 1 
 1 1 
 1 1 
 4 3 
 1 1 
 4 3 
 1 1 
 1 1 
 1 1 
 1 1 
 4 3 
 1 1 
 1 1 
 7 4 
 4 3 
 1 1 
 4 3 
 1 1 
 1 1 
 1 1 
 1 1 
 4 3 
 1 1 
 1 1 
 4 3 
 1 1 
 1 1 
 1 1 
 4 3 
 1 1 
 1 1 
 10 5 
 4 3 
 1 1 
 1 1 
 1 1 
 1 1 
 4 3 
 1 1 
 1 1 
 1 1 
 1 1 
 4 3 
 1 1 
 1 1 
 1 1 
 4 3 
 1 1 
 4 3 
 1 1 
 8 5 
 4 3 
 1 1 
 1 1 
 1 1 
 1 1 
 4 3 
 1 1 
 1 1 
 1 1 
 4 3 
 1 1 
 1 1 
 4 3 
 1 1 
 1 1 
 1 1 
 1 1 
 1 1 
 10 5 
 4 3 
 1 1 
 1 1 
 4 3 
 1 1 
 1 1 
 1 1 
 4 3 
 1 1 
 1 1 
 1 1 
 1 1 
 1 1 
 4 3 
 1 1 
 1 1 
 4 3 
 1 1 
 1 1 
 1 1 
 1 1 
 7 4 
 4 3 
 1 1 
 4 3 
 1 1 
 1 1 
 1 1 
 1 1 
 4 3 
 1 1 
 1 1 
 1 1 
 4 3 
 1 1 
 1 1 
 4 3 
 9 5 
 4 3 
 1 1 
 1 1 
 1 1 
 1 1 
 4 3 
 1 1 
 1 1 
 1 1 
 4 3 
 1 1 
 1 1 
 1 1 
 1 1 
 4 3 
 1 1 
 1 1 
 1 1 
 1 1 
 4 3 
 9 5 
 1 1 
 4 3 
 1 1 
 4 3 
 1 1 
 1 1 
 1 1 
 1 1 
 4 3 
 1 1 
 1 1 
 1 1 
 4 3 
 1 1 
 1 1 
 4 3 
 10 5 
 1 1 
 1 1 
 1 1 
 4 3 
 1 1 
 1 1 
 4 3 
 1 1 
 1 1 
 1 1 
 1 1 
 1 1 
 4 3 
 1 1 
 1 1 
 4 3 
 1 1 
 1 1 
 1 1 
 1 1 
 10 5 
 4 3 
 1 1 
 1 1 
 4 3 
 1 1 
 1 1 
 1 1 
 4 3 
 1 1 
 1 1 
 4 3 
 1 1 
 1 1 
 1 1 
 4 3 
 8 5 
 1 1 
 1 1 
 4 3 
 1 1 
 1 1 
 1 1 
 1 1 
 4 3 
 1 1 
 4 3 
 1 1 
 1 1 
 1 1 
 1 1 
 4 3 
 4 3 
 1 1 
 1 1 
 1 1 
 8 5 
 1 1 
 1 1 
 4 3 
 1 1 
 1 1 
 1 1 
 1 1 
 4 3 
 1 1 
 1 1 
 1 1 
 4 3 
 1 1 
 1 1 
 4 3 
 1 1 
 1 1 
 1 1 
 1 1 
 4 3 
 10 5 
 4 3 
 1 1 
 1 1 
 1 1 
 4 3 
 1 1 
 1 1 
 4 3 
 1 1 
 1 1 
 1 1 
 4 3 
 1 1 
 1 1 
 8 5 
 4 3 
 1 1 
 1 1 
 1 1 
 1 1 
 4 3 
 1 1 
 1 1 
 1 1 
 1 1 
 4 3 
 1 1 
 1 1 
 1 1 
 1 1 
 4 3 
 4 3 
 1 1 
 1 1 
 1 1 
 9 5 
 4 3 
 1 1 
 1 1 
 4 3 
 1 1 
 1 1 
 1 1 
 4 3 
 1 1 
 1 1 
 4 3 
 1 1 
 1 1 
 1 1 
 1 1 
 4 3 
 9 5 
 1 1 
 4 3 
 1 1 
 1 1 
 1 1 
 4 3 
 1 1 
 1 1 
 1 1 
 4 3 
 1 1 
 1 1 
 1 1 
 1 1 
 4 3 
 1 1 
 1 1 
 4 3 
 9 5 
 1 1 
 1 1 
 1 1 
 1 1 
 1 1 
 4 3 
 1 1 
 1 1 
 4 3 
 1 1 
 1 1 
 1 1 
 1 1 
 4 3 
 1 1 
 4 3 
 1 1 
 1 1 
 7 4 
 4 3 
 1 1 
 1 1 
 4 3 
 1 1 
 1 1 
 1 1 
 4 3 
 1 1 
 1 1 
 1 1 
 4 3 
 1 1 
 1 1 
 1 1 
 1 1 
 1 1 
 4 3 
 8 5 
 1 1 
 4 3 
 1 1 
 1 1 
 1 1 
 1 1 
 4 3 
 1 1 
 4 3 
 1 1 
 1 1 
 1 1 
 4 3 
 1 1 
 1 1 
 1 1 
 4 3 
 8 5 
 1 1 
 1 1 
 4 3 
 1 1 
 4 3 
 1 1 
 1 1 
 1 1 
 1 1 
 4 3 
 1 1 
 1 1 
 1 1 
 4 3 
 1 1 
 1 1 
 1 1 
 1 1 
 4 3 
 8 5 
 4 3 
 1 1 
 1 1 
 1 1 
 4 3 
 1 1 
 1 1 
 1 1 
 1 1 
 4 3 
 1 1 
 1 1 
 4 3 
 1 1 
 1 1 
 7 4 
 4 3 
 1 1 
 1 1 
 1 1 
 4 3 
 1 1 
 1 1 
 1 1 
 4 3 
 1 1 
 1 1 
 4 3 
 1 1 
 1 1 
 1 1 
 1 1 
 4 3 
 1 1 
 8 5 
 4 3 
 1 1 
 1 1 
 1 1 
 4 3 
 1 1 
 1 1 
 1 1 
 1 1 
 4 3 
 1 1 
 1 1 
 1 1 
 4 3 
 1 1 
 1 1 
 4 3 
 8 5 
 1 1 
 4 3 
 1 1 
 1 1 
 1 1 
 1 1 
 4 3 
 1 1 
 1 1 
 4 3 
 1 1 
 1 1 
 4 3 
 1 1 
 1 1 
 1 1 
 4 3 
 9 5 
 1 1 
 1 1 
 4 3 
 1 1 
 1 1 
 1 1 
 1 1 
 1 1 
 1 1 
 4 3 
 1 1 
 1 1 
 4 3 
 1 1 
 1 1 
 1 1 
 1 1 
 1 1 
 1 1 
 4 3 
 8 5 
 1 1 
 1 1 
 1 1 
 1 1 
 4 3 
 1 1 
 4 3 
 1 1 
 1 1 
 1 1 
 4 3 
 1 1 
 4 3 
 1 1 
 1 1 
 1 1 
 8 5 
 4 3 
 1 1 
 1 1 
 4 3 
 1 1 
 1 1 
 1 1 
 1 1 
 4 3 
 1 1 
 4 3 
 1 1 
 1 1 
 1 1 
 1 1 
 1 1 
 1 1 
 1 1 
 4 3 
 7 4 
 4 3 
 1 1 
 1 1 
 1 1 
 4 3 
 1 1 
 1 1 
 4 3 
 1 1 
 1 1 
 1 1 
 4 3 
 1 1 
 1 1 
 4 3 
 1 1 
 1 1 
 1 1 
 10 5 
 1 1 
 4 3 
 1 1 
 4 3 
 1 1 
 1 1 
 1 1 
 1 1 
 4 3 
 1 1 
 4 3 
 1 1 
 1 1 
 1 1 
 1 1 
 4 3 
 1 1 
 1 1 
 7 4 
 4 3 
 1 1 
 1 1 
 1 1 
 1 1 
 4 3 
 1 1 
 4 3 
 1 1 
 1 1 
 1 1 
 1 1 
 4 3 
 1 1 
 1 1 
 1 1 
 8 5 
 4 3 
 1 1 
 1 1 
 4 3 
 4 3 
 1 1 
 1 1 
 1 1 
 4 3 
 1 1 
 1 1 
 1 1 
 1 1 
 4 3 
 1 1 
 1 1 
 8 5 
 4 3 
 1 1 
 1 1 
 1 1 
 1 1 
 4 3 
 1 1 
 1 1 
 1 1 
 1 1 
 4 3 
 1 1 
 4 3 
 1 1 
 1 1 
 1 1 
 1 1 
 4 3 
 8 5 
 4 3 
 1 1 
 1 1 
 1 1 
 1 1 
 4 3 
 1 1 
 1 1 
 1 1 
 4 3 
 1 1 
 1 1 
 4 3 
 1 1 
 1 1 
 1 1 
 4 3 
 8 5 
 1 1 
 1 1 
 4 3 
 1 1 
 1 1 
 1 1 
 1 1 
 4 3 
 1 1 
 1 1 
 4 3 
 1 1 
 1 1 
 1 1 
 1 1 
 4 3 
 1 1 
 1 1 
 4 3 
 10 5 
 1 1 
 4 3 
 1 1 
 1 1 
 1 1 
 1 1 
 4 3 
 1 1 
 1 1 
 1 1 
 4 3 
 1 1 
 1 1 
 4 3 
 1 1 
 1 1 
 1 1 
 9 5 
 4 3 
 1 1 
 4 3 
 1 1 
 1 1 
 1 1 
 1 1 
 4 3 
 1 1 
 1 1 
 1 1 
 4 3 
 1 1 
 1 1 
 1 1 
 4 3 
 1 1 
 1 1 
 9 5 
 4 3 
 1 1 
 1 1 
 1 1 
 1 1 
 1 1 
 4 3 
 1 1 
 1 1 
 4 3 
 1 1 
 1 1 
 1 1 
 1 1 
 4 3 
 1 1 
 4 3 
 10 5 
 1 1 
 1 1 
 4 3 
 1 1 
 1 1 
 4 3 
 1 1 
 1 1 
 1 1 
 4 3 
 1 1 
 1 1 
 1 1 
 1 1 
 4 3 
 1 1 
 1 1 
 1 1 
 1 1 
 10 5 
 4 3 
 1 1 
 4 3 
 1 1 
 1 1 
 1 1 
 4 3 
 1 1 
 4 3 
 1 1 
 1 1 
 1 1 
 4 3 
 1 1 
 1 1 
 8 5 
 4 3 
 1 1 
 1 1 
 1 1 
 1 1 
 1 1 
 4 3 
 1 1 
 1 1 
 4 3 
 1 1 
 1 1 
 1 1 
 1 1 
 4 3 
 1 1 
 1 1 
 1 1 
 1 1 
 4 3 
 1 1 
 1 1 
 8 5 
 4 3 
 1 1 
 1 1 
 4 3 
 1 1 
 1 1 
 1 1 
 4 3 
 1 1 
 1 1 
 4 3 
 1 1 
 1 1 
 1 1 
 1 1 
 4 3 
 7 4 
 1 1 
 4 3 
 1 1 
 1 1 
 1 1 
 1 1 
 4 3 
 1 1 
 4 3 
 1 1 
 1 1 
 1 1 
 1 1 
 4 3 
 1 1 
 1 1 
 9 5 
 4 3 
 1 1 
 1 1 
 1 1 
 1 1 
 1 1 
 1 1 
 4 3 
 1 1 
 1 1 
 4 3 
 1 1 
 1 1 
 1 1 
 1 1 
 4 3 
 1 1 
 4 3 
 1 1 
 1 1 
 10 5 
 1 1 
 4 3 
 1 1 
 4 3 
 1 1 
 1 1 
 1 1 
 4 3 
 1 1 
 1 1 
 1 1 
 1 1 
 4 3 
 1 1 
 1 1 
 4 3 
 1 1 
 7 4 
 4 3 
 1 1 
 1 1 
 1 1 
 1 1 
 1 1 
 4 3 
 1 1 
 1 1 
 1 1 
 4 3 
 1 1 
 1 1 
 1 1 
 1 1 
 4 3 
 1 1 
 1 1 
 1 1 
 1 1 
 4 3 
 8 5 
 4 3 
 1 1 
 4 3 
 1 1 
 1 1 
 1 1 
 1 1 
 4 3 
 1 1 
 1 1 
 1 1 
 4 3 
 1 1 
 1 1 
 9 5 
 4 3 
 1 1 
 4 3 
 1 1 
 1 1 
 1 1 
 1 1 
 4 3 
 1 1 
 1 1 
 1 1 
 1 1 
 4 3 
 1 1 
 1 1 
 4 3 
 1 1 
 8 5 
 4 3 
 1 1 
 1 1 
 1 1 
 1 1 
 4 3 
 1 1 
 1 1 
 1 1 
 4 3 
 1 1 
 1 1 
 4 3 
 1 1 
 1 1 
 1 1 
 1 1 
 4 3 
 7 4 
 4 3 
 1 1 
 1 1 
 1 1 
 4 3 
 1 1 
 1 1 
 4 3 
 1 1 
 1 1 
 1 1 
 1 1 
 1 1 
 4 3 
 1 1 
 1 1 
 4 3 
 10 5 
 1 1 
 1 1 
 1 1 
 4 3 
 1 1 
 1 1 
 4 3 
 1 1 
 1 1 
 1 1 
 1 1 
 4 3 
 1 1 
 4 3 
 1 1 
 1 1 
 9 5 
 4 3 
 1 1 
 1 1 
 4 3 
 1 1 
 1 1 
 1 1 
 4 3 
 1 1 
 1 1 
 4 3 
 1 1 
 1 1 
 1 1 
 1 1 
 1 1 
 1 1 
 4 3 
 1 1 
 8 5 
 1 1 
 4 3 
 1 1 
 1 1 
 4 3 
 1 1 
 1 1 
 4 3 
 1 1 
 1 1 
 1 1 
 4 3 
 1 1 
 1 1 
 4 3 
 1 1 
 1 1 
 1 1 
 1 1 
 10 5 
 4 3 
 1 1 
 4 3 
 1 1 
 1 1 
 1 1 
 1 1 
 4 3 
 1 1 
 4 3 
 1 1 
 1 1 
 1 1 
 1 1 
 1 1 
 4 3 
 8 5 
 1 1 
 1 1 
 4 3 
 1 1 
 1 1 
 1 1 
 1 1 
 4 3 
 1 1 
 1 1 
 4 3 
 1 1 
 1 1 
 1 1 
 1 1 
 4 3 
 1 1 
 8 5 
 4 3 
 1 1 
 1 1 
 1 1 
 1 1 
 4 3 
 1 1 
 4 3 
 1 1 
 1 1 
 1 1 
 4 3 
 1 1 
 4 3 
 1 1 
 1 1 
 1 1 
 1 1 
 10 5 
 4 3 
 1 1 
 1 1 
 4 3 
 1 1 
 1 1 
 1 1 
 1 1 
 1 1 
 4 3 
 1 1 
 4 3 
 1 1 
 1 1 
 1 1 
 1 1 
 4 3 
 10 5 
 4 3 
 1 1 
 1 1 
 1 1 
 4 3 
 1 1 
 1 1 
 4 3 
 1 1 
 1 1 
 1 1 
 1 1 
 1 1 
 1 1 
 1 1 
 1 1 
 1 1 
 4 3 
 1 1 
 8 5 
 4 3 
 1 1 
 1 1 
 1 1 
 4 3 
 1 1 
 1 1 
 4 3 
 1 1 
 1 1 
 1 1 
 1 1 
 4 3 
 1 1 
 1 1 
 1 1 
 4 3 
 10 5 
 4 3 
 1 1 
 1 1 
 1 1 
 4 3 
 1 1 
 1 1 
 1 1 
 1 1 
 4 3 
 1 1 
 1 1 
 4 3 
 1 1 
 1 1 
 1 1 
 4 3 
 10 5 
 1 1 
 1 1 
 4 3 
 1 1 
 1 1 
 1 1 
 4 3 
 1 1 
 1 1 
 4 3 
 1 1 
 1 1 
 1 1 
 1 1 
 4 3 
 1 1 
 1 1 
 1 1 
 10 5 
 4 3 
 1 1 
 1 1 
 1 1 
 4 3 
 1 1 
 1 1 
 4 3 
 1 1 
 1 1 
 1 1 
 4 3 
 1 1 
 1 1 
 4 3 
 1 1 
 1 1 
 1 1 
 1 1 
 7 4 
 4 3 
 1 1 
 4 3 
 1 1 
 1 1 
 1 1 
 1 1 
 4 3 
 4 3 
 1 1 
 1 1 
 1 1 
 4 3 
 1 1 
 1 1 
 1 1 
 8 5 
 4 3 
 1 1 
 1 1 
 1 1 
 1 1 
 1 1 
 4 3 
 1 1 
 1 1 
 4 3 
 1 1 
 1 1 
 1 1 
 1 1 
 4 3 
 1 1 
 4 3 
 10 5 
 1 1 
 1 1 
 4 3 
 1 1 
 1 1 
 4 3 
 1 1 
 1 1 
 1 1 
 4 3 
 1 1 
 1 1 
 4 3 
 1 1 
 1 1 
 1 1 
 1 1 
 10 5 
 4 3 
 1 1 
 4 3 
 1 1 
 1 1 
 1 1 
 1 1 
 1 1 
 1 1 
 4 3 
 1 1 
 4 3 
 1 1 
 1 1 
 1 1 
 4 3 
 1 1 
 8 5 
 4 3 
 1 1 
 1 1 
 1 1 
 4 3 
 1 1 
 1 1 
 4 3 
 1 1 
 1 1 
 1 1 
 1 1 
 4 3 
 1 1 
 1 1 
 1 1 
 4 3 
 7 4 
 1 1 
 1 1 
 4 3 
 1 1 
 4 3 
 1 1 
 1 1 
 1 1 
 1 1 
 4 3 
 1 1 
 1 1 
 1 1 
 1 1 
 4 3 
 1 1 
 1 1 
 4 3 
 7 4 
 1 1 
 4 3 
 1 1 
 1 1 
 1 1 
 1 1 
 4 3 
 1 1 
 1 1 
 1 1 
 4 3 
 1 1 
 1 1 
 4 3 
 1 1 
 1 1 
 1 1 
 1 1 
 4 3 
 8 5 
 4 3 
 1 1 
 1 1 
 1 1 
 4 3 
 1 1 
 1 1 
 1 1 
 1 1 
 4 3 
 1 1 
 1 1 
 1 1 
 1 1 
 4 3 
 1 1 
 1 1 
 9 5 
 4 3 
 1 1 
 4 3 
 1 1 
 1 1 
 1 1 
 1 1 
 4 3 
 1 1 
 1 1 
 1 1 
 4 3 
 1 1 
 4 3 
 1 1 
 1 1 
 7 4 
 1 1 
 4 3 
 1 1 
 1 1 
 4 3 
 1 1 
 1 1 
 1 1 
 4 3 
 1 1 
 1 1 
 1 1 
 4 3 
 1 1 
 1 1 
 1 1 
 1 1 
 1 1 
 4 3 
 10 5 
 4 3 
 1 1 
 1 1 
 1 1 
 4 3 
 1 1 
 1 1 
 4 3 
 1 1 
 1 1 
 1 1 
 4 3 
 1 1 
 1 1 
 4 3 
 7 4 
 1 1 
 1 1 
 1 1 
 4 3 
 1 1 
 1 1 
 4 3 
 1 1 
 1 1 
 1 1 
 1 1 
 4 3 
 1 1 
 4 3 
 1 1 
 1 1 
 1 1 
 1 1 
 10 5 
 4 3 
 1 1 
 1 1 
 4 3 
 1 1 
 1 1 
 1 1 
 4 3 
 1 1 
 1 1 
 4 3 
 1 1 
 1 1 
 1 1 
 1 1 
 4 3 
 10 5 
 1 1 
 4 3 
 1 1 
 1 1 
 1 1 
 1 1 
 4 3 
 1 1 
 4 3 
 1 1 
 1 1 
 4 3 
 1 1 
 1 1 
 1 1 
 1 1 
 4 3 
 1 1 
 1 1 
 10 5 
 1 1 
 4 3 
 1 1 
 1 1 
 1 1 
 1 1 
 4 3 
 1 1 
 1 1 
 1 1 
 1 1 
 4 3 
 1 1 
 4 3 
 1 1 
 1 1 
 1 1 
 1 1 
 4 3 
 10 5 
 4 3 
 1 1 
 1 1 
 1 1 
 4 3 
 1 1 
 1 1 
 4 3 
 1 1 
 1 1 
 1 1 
 1 1 
 4 3 
 1 1 
 1 1 
 10 5 
 4 3 
 1 1 
 1 1 
 1 1 
 4 3 
 1 1 
 1 1 
 1 1 
 1 1 
 4 3 
 1 1 
 1 1 
 4 3 
 1 1 
 1 1 
 4 3 
 1 1 
 1 1 
 1 1 
 1 1 
 7 4 
 4 3 
 1 1 
 4 3 
 1 1 
 1 1 
 1 1 
 1 1 
 4 3 
 1 1 
 1 1 
 1 1 
 4 3 
 1 1 
 1 1 
 4 3 
 8 5 
 4 3 
 1 1 
 1 1 
 1 1 
 4 3 
 1 1 
 1 1 
 1 1 
 1 1 
 4 3 
 1 1 
 1 1 
 1 1 
 1 1 
 4 3 
 1 1 
 1 1 
 1 1 
 4 3 
 7 4 
 1 1 
 1 1 
 4 3 
 1 1 
 4 3 
 1 1 
 1 1 
 1 1 
 1 1 
 4 3 
 1 1 
 1 1 
 1 1 
 1 1 
 4 3 
 9 5 
 4 3 
 1 1 
 1 1 
 1 1 
 4 3 
 1 1 
 1 1 
 4 3 
 1 1 
 1 1 
 1 1 
 1 1 
 4 3 
 1 1 
 1 1 
 1 1 
 4 3 
 1 1 
 1 1 
 10 5 
 1 1 
 1 1 
 4 3 
 1 1 
 4 3 
 1 1 
 1 1 
 1 1 
 4 3 
 1 1 
 4 3 
 1 1 
 1 1 
 1 1 
 4 3 
 1 1 
 1 1 
 8 5 
 4 3 
 1 1 
 1 1 
 1 1 
 4 3 
 1 1 
 1 1 
 4 3 
 1 1 
 1 1 
 1 1 
 1 1 
 4 3 
 1 1 
 1 1 
 1 1 
 1 1 
 4 3 
 10 5 
 1 1 
 1 1 
 4 3 
 1 1 
 1 1 
 4 3 
 1 1 
 1 1 
 1 1 
 4 3 
 1 1 
 1 1 
 4 3 
 1 1 
 1 1 
 1 1 
 1 1 
 7 4 
 4 3 
 1 1 
 4 3 
 1 1 
 1 1 
 1 1 
 1 1 
 4 3 
 1 1 
 4 3 
 1 1 
 1 1 
 1 1 
 1 1 
 4 3 
 1 1 
 1 1 
 8 5 
 4 3 
 1 1 
 1 1 
 1 1 
 1 1 
 4 3 
 1 1 
 1 1 
 4 3 
 1 1 
 1 1 
 1 1 
 1 1 
 4 3 
 1 1 
 4 3 
 1 1 
 1 1 
 7 4 
 1 1 
 4 3 
 1 1 
 4 3 
 1 1 
 1 1 
 1 1 
 4 3 
 1 1 
 1 1 
 4 3 
 1 1 
 1 1 
 1 1 
 1 1 
 4 3 
 10 5 
 1 1 
 4 3 
 1 1 
 1 1 
 1 1 
 1 1 
 1 1 
 1 1 
 4 3 
 1 1 
 4 3 
 1 1 
 1 1 
 1 1 
 1 1 
 4 3 
 1 1 
 1 1 
 1 1 
 1 1 
 1 1 
 10 5 
 1 1 
 4 3 
 1 1 
 4 3 
 1 1 
 1 1 
 4 3 
 1 1 
 1 1 
 1 1 
 1 1 
 4 3 
 1 1 
 1 1 
 4 3 
 8 5 
 1 1 
 4 3 
 1 1 
 1 1 
 1 1 
 1 1 
 4 3 
 1 1 
 1 1 
 1 1 
 4 3 
 1 1 
 1 1 
 1 1 
 1 1 
 4 3 
 1 1 
 1 1 
 1 1 
 10 5 
 4 3 
 1 1 
 4 3 
 1 1 
 1 1 
 1 1 
 4 3 
 1 1 
 1 1 
 4 3 
 1 1 
 1 1 
 1 1 
 4 3 
 1 1 
 1 1 
 7 4 
 4 3 
 1 1 
 1 1 
 1 1 
 1 1 
 1 1 
 4 3 
 1 1 
 1 1 
 4 3 
 1 1 
 1 1 
 1 1 
 1 1 
 4 3 
 1 1 
 1 1 
 4 3 
 1 1 
 1 1 
 8 5 
 1 1 
 1 1 
 4 3 
 1 1 
 1 1 
 4 3 
 1 1 
 1 1 
 1 1 
 4 3 
 1 1 
 1 1 
 4 3 
 1 1 
 1 1 
 1 1 
 1 1 
 4 3 
 10 5 
 4 3 
 1 1 
 1 1 
 1 1 
 4 3 
 1 1 
 1 1 
 4 3 
 1 1 
 1 1 
 1 1 
 4 3 
 1 1 
 1 1 
 1 1 
 1 1 
 10 5 
 4 3 
 1 1 
 1 1 
 1 1 
 1 1 
 4 3 
 1 1 
 1 1 
 4 3 
 1 1 
 1 1 
 1 1 
 1 1 
 4 3 
 1 1 
 4 3 
 1 1 
 1 1 
 10 5 
 4 3 
 1 1 
 1 1 
 4 3 
 1 1 
 1 1 
 1 1 
 4 3 
 1 1 
 1 1 
 4 3 
 1 1 
 1 1 
 1 1 
 1 1 
 4 3 
 9 5 
 1 1 
 4 3 
 1 1 
 1 1 
 1 1 
 1 1 
 1 1 
 4 3 
 1 1 
 1 1 
 4 3 
 1 1 
 1 1 
 1 1 
 4 3 
 1 1 
 1 1 
 4 3 
 10 5 
 1 1 
 1 1 
 1 1 
 4 3 
 1 1 
 1 1 
 4 3 
 1 1 
 1 1 
 1 1 
 1 1 
 4 3 
 1 1 
 4 3 
 1 1 
 1 1 
 1 1 
 1 1 
 10 5 
 4 3 
 4 3 
 1 1 
 1 1 
 1 1 
 1 1 
 4 3 
 1 1 
 1 1 
 1 1 
 4 3 
 1 1 
 1 1 
 1 1 
 1 1 
 4 3 
 1 1 
 10 5 
 4 3 
 1 1 
 1 1 
 1 1 
 1 1 
 4 3 
 1 1 
 4 3 
 1 1 
 1 1 
 1 1 
 1 1 
 4 3 
 1 1 
 1 1 
 1 1 
 4 3 
 1 1 
 10 5 
 4 3 
 1 1 
 1 1 
 1 1 
 4 3 
 1 1 
 1 1 
 4 3 
 1 1 
 1 1 
 1 1 
 1 1 
 4 3 
 1 1 
 1 1 
 1 1 
 1 1 
 4 3 
 10 5 
 4 3 
 1 1 
 1 1 
 1 1 
 4 3 
 1 1 
 1 1 
 1 1 
 1 1 
 4 3 
 1 1 
 1 1 
 4 3 
 1 1 
 1 1 
 1 1 
 7 4 
 4 3 
 1 1 
 1 1 
 4 3 
 1 1 
 1 1 
 1 1 
 4 3 
 1 1 
 1 1 
 4 3 
 1 1 
 1 1 
 1 1 
 1 1 
 1 1 
 1 1 
 4 3 
 7 4 
 4 3 
 1 1 
 1 1 
 1 1 
 4 3 
 1 1 
 1 1 
 4 3 
 1 1 
 1 1 
 1 1 
 4 3 
 1 1 
 1 1 
 4 3 
 1 1 
 7 4 
 1 1 
 1 1 
 1 1 
 1 1 
 4 3 
 1 1 
 1 1 
 4 3 
 1 1 
 1 1 
 1 1 
 1 1 
 4 3 
 1 1 
 4 3 
 1 1 
 1 1 
 1 1 
 1 1 
 4 3 
 8 5 
 1 1 
 1 1 
 4 3 
 1 1 
 1 1 
 1 1 
 4 3 
 1 1 
 1 1 
 4 3 
 1 1 
 1 1 
 1 1 
 1 1 
 4 3 
 1 1 
 10 5 
 4 3 
 1 1 
 1 1 
 4 3 
 1 1 
 1 1 
 4 3 
 1 1 
 1 1 
 1 1 
 4 3 
 1 1 
 1 1 
 4 3 
 1 1 
 1 1 
 1 1 
 1 1 
 10 5 
 4 3 
 1 1 
 1 1 
 1 1 
 1 1 
 4 3 
 1 1 
 1 1 
 1 1 
 1 1 
 4 3 
 1 1 
 4 3 
 1 1 
 1 1 
 1 1 
 1 1 
 4 3 
 7 4 
 4 3 
 1 1 
 1 1 
 1 1 
 4 3 
 1 1 
 1 1 
 4 3 
 1 1 
 1 1 
 1 1 
 1 1 
 4 3 
 1 1 
 1 1 
 1 1 
 4 3 
 9 5 
 1 1 
 1 1 
 4 3 
 1 1 
 1 1 
 4 3 
 1 1 
 1 1 
 1 1 
 1 1 
 4 3 
 1 1 
 1 1 
 4 3 
 1 1 
 1 1 
 1 1 
 1 1 
 9 5 
 4 3 
 1 1 
 4 3 
 1 1 
 1 1 
 1 1 
 1 1 
 4 3 
 1 1 
 4 3 
 1 1 
 1 1 
 1 1 
 1 1 
 4 3 
 7 4 
 4 3 
 1 1 
 1 1 
 1 1 
 4 3 
 1 1 
 1 1 
 1 1 
 4 3 
 1 1 
 1 1 
 1 1 
 1 1 
 1 1 
 4 3 
 1 1 
 1 1 
 1 1 
 4 3 
 9 5 
 1 1 
 1 1 
 4 3 
 1 1 
 4 3 
 1 1 
 1 1 
 1 1 
 1 1 
 4 3 
 1 1 
 1 1 
 1 1 
 4 3 
 1 1 
 4 3 
 1 1 
 7 4 
 4 3 
 1 1 
 1 1 
 1 1 
 1 1 
 4 3 
 1 1 
 1 1 
 1 1 
 4 3 
 1 1 
 1 1 
 1 1 
 1 1 
 4 3 
 1 1 
 1 1 
 1 1 
 1 1 
 7 4 
 4 3 
 4 3 
 1 1 
 1 1 
 1 1 
 4 3 
 1 1 
 1 1 
 4 3 
 1 1 
 1 1 
 1 1 
 4 3 
 1 1 
 1 1 
 8 5 
 4 3 
 1 1 
 1 1 
 1 1 
 4 3 
 1 1 
 1 1 
 4 3 
 1 1 
 1 1 
 1 1 
 1 1 
 4 3 
 1 1 
 1 1 
 1 1 
 1 1 
 4 3 
 7 4 
 1 1 
 1 1 
 4 3 
 1 1 
 1 1 
 4 3 
 1 1 
 1 1 
 1 1 
 4 3 
 1 1 
 1 1 
 4 3 
 1 1 
 1 1 
 1 1 
 1 1 
 4 3 
 8 5 
 1 1 
 4 3 
 1 1 
 1 1 
 1 1 
 1 1 
 4 3 
 1 1 
 4 3 
 1 1 
 1 1 
 4 3 
 1 1 
 1 1 
 1 1 
 1 1 
 4 3 
 8 5 
 1 1 
 1 1 
 1 1 
 1 1 
 4 3 
 1 1 
 1 1 
 4 3 
 1 1 
 1 1 
 1 1 
 1 1 
 4 3 
 1 1 
 4 3 
 1 1 
 1 1 
 10 5 
 4 3 
 1 1 
 1 1 
 4 3 
 1 1 
 1 1 
 1 1 
 4 3 
 1 1 
 1 1 
 4 3 
 1 1 
 1 1 
 1 1 
 1 1 
 4 3 
 1 1 
 1 1 
 1 1 
 1 1 
 1 1 
 8 5 
 1 1 
 4 3 
 1 1 
 4 3 
 1 1 
 1 1 
 1 1 
 1 1 
 1 1 
 1 1 
 1 1 
 4 3 
 1 1 
 1 1 
 1 1 
 4 3 
 1 1 
 1 1 
 10 5 
 4 3 
 1 1 
 1 1 
 4 3 
 1 1 
 1 1 
 1 1 
 4 3 
 1 1 
 1 1 
 4 3 
 1 1 
 1 1 
 1 1 
 1 1 
 4 3 
 8 5 
 1 1 
 4 3 
 1 1 
 1 1 
 1 1 
 1 1 
 4 3 
 1 1 
 4 3 
 1 1 
 1 1 
 1 1 
 1 1 
 4 3 
 1 1 
 1 1 
 1 1 
 4 3 
 1 1 
 9 5 
 1 1 
 1 1 
 1 1 
 1 1 
 4 3 
 1 1 
 1 1 
 4 3 
 1 1 
 1 1 
 1 1 
 1 1 
 4 3 
 1 1 
 4 3 
 1 1 
 1 1 
 1 1 
 1 1 
 9 5 
 4 3 
 4 3 
 1 1 
 1 1 
 1 1 
 4 3 
 1 1 
 1 1 
 4 3 
 1 1 
 1 1 
 1 1 
 1 1 
 4 3 
 1 1 
 1 1 
 9 5 
 4 3 
 1 1 
 1 1 
 1 1 
 1 1 
 1 1 
 4 3 
 1 1 
 4 3 
 1 1 
 1 1 
 1 1 
 1 1 
 4 3 
 1 1 
 1 1 
 1 1 
 1 1 
 4 3 
 9 5 
 4 3 
 1 1 
 4 3 
 1 1 
 1 1 
 1 1 
 1 1 
 4 3 
 1 1 
 1 1 
 1 1 
 4 3 
 1 1 
 1 1 
 4 3 
 7 4 
 1 1 
 4 3 
 1 1 
 1 1 
 1 1 
 1 1 
 1 1 
 4 3 
 1 1 
 1 1 
 1 1 
 4 3 
 1 1 
 1 1 
 4 3 
 1 1 
 1 1 
 1 1 
 8 5 
 4 3 
 1 1 
 1 1 
 4 3 
 1 1 
 1 1 
 1 1 
 4 3 
 1 1 
 1 1 
 4 3 
 1 1 
 1 1 
 1 1 
 1 1 
 4 3 
 10 5 
 4 3 
 1 1 
 1 1 
 1 1 
 4 3 
 1 1 
 1 1 
 1 1 
 1 1 
 4 3 
 1 1 
 1 1 
 1 1 
 1 1 
 4 3 
 1 1 
 1 1 
 4 3 
 9 5 
 1 1 
 1 1 
 1 1 
 4 3 
 1 1 
 1 1 
 4 3 
 1 1 
 1 1 
 1 1 
 1 1 
 4 3 
 1 1 
 4 3 
 1 1 
 1 1 
 1 1 
 4 3 
 1 1 
 9 5 
 4 3 
 1 1 
 1 1 
 1 1 
 4 3 
 1 1 
 1 1 
 1 1 
 4 3 
 1 1 
 1 1 
 1 1 
 1 1 
 1 1 
 4 3 
 1 1 
 8 5 
 4 3 
 1 1 
 1 1 
 1 1 
 4 3 
 1 1 
 4 3 
 1 1 
 1 1 
 1 1 
 4 3 
 1 1 
 1 1 
 4 3 
 1 1 
 1 1 
 1 1 
 1 1 
 9 5 
 4 3 
 1 1 
 4 3 
 1 1 
 1 1 
 1 1 
 1 1 
 4 3 
 1 1 
 1 1 
 4 3 
 1 1 
 1 1 
 1 1 
 1 1 
 1 1 
 4 3 
 8 5 
 4 3 
 1 1 
 1 1 
 1 1 
 4 3 
 1 1 
 1 1 
 4 3 
 1 1 
 1 1 
 1 1 
 1 1 
 4 3 
 1 1 
 1 1 
 1 1 
 4 3 
 10 5 
 1 1 
 1 1 
 4 3 
 1 1 
 4 3 
 1 1 
 1 1 
 1 1 
 1 1 
 4 3 
 1 1 
 1 1 
 1 1 
 1 1 
 4 3 
 1 1 
 1 1 
 4 3 
 7 4 
 1 1 
 1 1 
 4 3 
 1 1 
 1 1 
 1 1 
 1 1 
 4 3 
 1 1 
 4 3 
 1 1 
 1 1 
 1 1 
 1 1 
 4 3 
 1 1 
 8 5 
 1 1 
 1 1 
 4 3 
 1 1 
 1 1 
 4 3 
 1 1 
 1 1 
 1 1 
 1 1 
 4 3 
 1 1 
 1 1 
 4 3 
 1 1 
 1 1 
 1 1 
 4 3 
 1 1 
 1 1 
 10 5 
 4 3 
 1 1 
 1 1 
 1 1 
 1 1 
 4 3 
 1 1 
 1 1 
 1 1 
 1 1 
 4 3 
 1 1 
 1 1 
 1 1 
 1 1 
 4 3 
 1 1 
 4 3 
 10 5 
 4 3 
 1 1 
 1 1 
 1 1 
 1 1 
 4 3 
 1 1 
 1 1 
 1 1 
 4 3 
 1 1 
 1 1 
 4 3 
 1 1 
 1 1 
 1 1 
 1 1 
 1 1 
 10 5 
 4 3 
 1 1 
 1 1 
 4 3 
 1 1 
 1 1 
 1 1 
 1 1 
 4 3 
 1 1 
 1 1 
 4 3 
 1 1 
 1 1 
 1 1 
 4 3 
 1 1 
 1 1 
 10 5 
 4 3 
 1 1 
 1 1 
 1 1 
 4 3 
 1 1 
 1 1 
 4 3 
 1 1 
 1 1 
 1 1 
 1 1 
 4 3 
 1 1 
 4 3 
 7 4 
 1 1 
 1 1 
 4 3 
 1 1 
 1 1 
 4 3 
 1 1 
 1 1 
 1 1 
 1 1 
 1 1 
 4 3 
 1 1 
 1 1 
 1 1 
 4 3 
 1 1 
 1 1 
 1 1 
 4 3 
 9 5 
 1 1 
 1 1 
 4 3 
 1 1 
 1 1 
 1 1 
 1 1 
 4 3 
 1 1 
 4 3 
 1 1 
 1 1 
 1 1 
 1 1 
 4 3 
 8 5 
 4 3 
 1 1 
 1 1 
 1 1 
 4 3 
 1 1 
 1 1 
 4 3 
 1 1 
 1 1 
 1 1 
 1 1 
 4 3 
 1 1 
 1 1 
 1 1 
 1 1 
 4 3 
 1 1 
 1 1 
 9 5 
 4 3 
 1 1 
 1 1 
 4 3 
 1 1 
 1 1 
 1 1 
 4 3 
 1 1 
 1 1 
 4 3 
 1 1 
 1 1 
 1 1 
 4 3 
 1 1 
 10 5 
 1 1 
 4 3 
 1 1 
 1 1 
 1 1 
 1 1 
 4 3 
 1 1 
 4 3 
 1 1 
 1 1 
 1 1 
 1 1 
 4 3 
 1 1 
 1 1 
 1 1 
 4 3 
 1 1 
 10 5 
 1 1 
 1 1 
 4 3 
 1 1 
 1 1 
 4 3 
 1 1 
 1 1 
 1 1 
 1 1 
 4 3 
 1 1 
 4 3 
 1 1 
 1 1 
 1 1 
 1 1 
 10 5 
 4 3 
 1 1 
 4 3 
 1 1 
 1 1 
 1 1 
 1 1 
 4 3 
 4 3 
 1 1 
 1 1 
 1 1 
 1 1 
 1 1 
 4 3 
 1 1 
 1 1 
 7 4 
 4 3 
 1 1 
 1 1 
 1 1 
 1 1 
 1 1 
 1 1 
 1 1 
 4 3 
 1 1 
 1 1 
 1 1 
 4 3 
 1 1 
 1 1 
 1 1 
 1 1 
 4 3 
 1 1 
 4 3 
 1 1 
 8 5 
 1 1 
 4 3 
 1 1 
 1 1 
 4 3 
 1 1 
 1 1 
 1 1 
 4 3 
 1 1 
 1 1 
 4 3 
 1 1 
 1 1 
 1 1 
 1 1 
 4 3 
 8 5 
 1 1 
 4 3 
 1 1 
 1 1 
 1 1 
 1 1 
 4 3 
 1 1 
 1 1 
 4 3 
 1 1 
 1 1 
 1 1 
 1 1 
 1 1 
 1 1 
 1 1 
 1 1 
 4 3 
 1 1 
 1 1 
 10 5 
 4 3 
 1 1 
 1 1 
 4 3 
 1 1 
 1 1 
 1 1 
 1 1 
 4 3 
 1 1 
 1 1 
 1 1 
 4 3 
 1 1 
 1 1 
 4 3 
 9 5 
 1 1 
 4 3 
 1 1 
 1 1 
 1 1 
 1 1 
 4 3 
 1 1 
 1 1 
 1 1 
 1 1 
 4 3 
 1 1 
 4 3 
 1 1 
 1 1 
 1 1 
 7 4 
 4 3 
 1 1 
 1 1 
 1 1 
 4 3 
 1 1 
 4 3 
 1 1 
 1 1 
 1 1 
 1 1 
 4 3 
 1 1 
 1 1 
 1 1 
 4 3 
 9 5 
 1 1 
 4 3 
 1 1 
 1 1 
 1 1 
 4 3 
 1 1 
 1 1 
 4 3 
 1 1 
 1 1 
 1 1 
 4 3 
 1 1 
 1 1 
 4 3 
 1 1 
 8 5 
 1 1 
 1 1 
 4 3 
 1 1 
 1 1 
 1 1 
 1 1 
 1 1 
 1 1 
 4 3 
 1 1 
 1 1 
 1 1 
 4 3 
 1 1 
 1 1 
 4 3 
 1 1 
 1 1 
 1 1 
 4 3 
 7 4 
 1 1 
 4 3 
 1 1 
 1 1 
 1 1 
 4 3 
 1 1 
 1 1 
 4 3 
 1 1 
 1 1 
 1 1 
 4 3 
 1 1 
 1 1 
 10 5 
 4 3 
 1 1 
 1 1 
 1 1 
 1 1 
 4 3 
 1 1 
 1 1 
 4 3 
 1 1 
 1 1 
 1 1 
 1 1 
 4 3 
 1 1 
 1 1 
 4 3 
 1 1 
 1 1 
 1 1 
 9 5 
 4 3 
 1 1 
 1 1 
 4 3 
 1 1 
 1 1 
 1 1 
 1 1 
 1 1 
 4 3 
 1 1 
 1 1 
 4 3 
 1 1 
 1 1 
 1 1 
 1 1 
 4 3 
 7 4 
 4 3 
 1 1 
 1 1 
 1 1 
 4 3 
 1 1 
 1 1 
 1 1 
 4 3 
 1 1 
 1 1 
 1 1 
 1 1 
 1 1 
 4 3 
 1 1 
 1 1 
 4 3 
 9 5 
 1 1 
 1 1 
 1 1 
 1 1 
 4 3 
 1 1 
 4 3 
 1 1 
 1 1 
 1 1 
 4 3 
 1 1 
 4 3 
 1 1 
 1 1 
 1 1 
 8 5 
 4 3 
 1 1 
 1 1 
 4 3 
 1 1 
 1 1 
 1 1 
 1 1 
 1 1 
 4 3 
 1 1 
 1 1 
 4 3 
 1 1 
 1 1 
 1 1 
 1 1 
 1 1 
 1 1 
 4 3 
 10 5 
 4 3 
 1 1 
 1 1 
 1 1 
 4 3 
 1 1 
 1 1 
 4 3 
 1 1 
 1 1 
 1 1 
 4 3 
 1 1 
 1 1 
 4 3 
 1 1 
 10 5 
 1 1 
 1 1 
 1 1 
 4 3 
 1 1 
 4 3 
 1 1 
 1 1 
 1 1 
 1 1 
 4 3 
 1 1 
 4 3 
 1 1 
 1 1 
 1 1 
 1 1 
 1 1 
 10 5 
 4 3 
 1 1 
 4 3 
 1 1 
 1 1 
 1 1 
 4 3 
 1 1 
 1 1 
 4 3 
 1 1 
 1 1 
 1 1 
 1 1 
 4 3 
 1 1 
 7 4 
 4 3 
 1 1 
 1 1 
 1 1 
 1 1 
 4 3 
 1 1 
 4 3 
 1 1 
 1 1 
 1 1 
 4 3 
 1 1 
 1 1 
 1 1 
 4 3 
 1 1 
 1 1 
 7 4 
 4 3 
 1 1 
 1 1 
 1 1 
 1 1 
 4 3 
 1 1 
 1 1 
 1 1 
 1 1 
 4 3 
 1 1 
 4 3 
 1 1 
 1 1 
 1 1 
 1 1 
 4 3 
 9 5 
 4 3 
 1 1 
 1 1 
 1 1 
 4 3 
 1 1 
 1 1 
 1 1 
 1 1 
 4 3 
 1 1 
 1 1 
 4 3 
 1 1 
 1 1 
 1 1 
 7 4 
 4 3 
 1 1 
 1 1 
 4 3 
 1 1 
 1 1 
 1 1 
 1 1 
 4 3 
 1 1 
 1 1 
 1 1 
 4 3 
 1 1 
 1 1 
 1 1 
 4 3 
 1 1 
 1 1 
 7 4 
 4 3 
 1 1 
 4 3 
 1 1 
 1 1 
 1 1 
 1 1 
 4 3 
 1 1 
 1 1 
 1 1 
 4 3 
 1 1 
 1 1 
 4 3 
 1 1 
 7 4 
 1 1 
 1 1 
 1 1 
 4 3 
 4 3 
 1 1 
 1 1 
 1 1 
 1 1 
 1 1 
 4 3 
 1 1 
 1 1 
 1 1 
 4 3 
 1 1 
 1 1 
 1 1 
 4 3 
 9 5 
 1 1 
 1 1 
 4 3 
 1 1 
 1 1 
 1 1 
 4 3 
 1 1 
 1 1 
 4 3 
 1 1 
 1 1 
 1 1 
 1 1 
 4 3 
 1 1 
 4 3 
 8 5 
 1 1 
 1 1 
 4 3 
 1 1 
 1 1 
 4 3 
 1 1 
 1 1 
 1 1 
 4 3 
 1 1 
 1 1 
 1 1 
 1 1 
 4 3 
 1 1 
 1 1 
 1 1 
 1 1 
 7 4 
 4 3 
 1 1 
 4 3 
 1 1 
 1 1 
 1 1 
 4 3 
 1 1 
 4 3 
 1 1 
 1 1 
 1 1 
 4 3 
 1 1 
 1 1 
 7 4 
 4 3 
 1 1 
 1 1 
 1 1 
 4 3 
 1 1 
 1 1 
 4 3 
 1 1 
 1 1 
 1 1 
 1 1 
 4 3 
 1 1 
 1 1 
 1 1 
 1 1 
 4 3 
 1 1 
 10 5 
 1 1 
 4 3 
 1 1 
 1 1 
 4 3 
 1 1 
 1 1 
 1 1 
 4 3 
 1 1 
 1 1 
 4 3 
 1 1 
 1 1 
 1 1 
 1 1 
 4 3 
 7 4 
 1 1 
 4 3 
 1 1 
 1 1 
 1 1 
 1 1 
 4 3 
 1 1 
 4 3 
 1 1 
 1 1 
 1 1 
 1 1 
 4 3 
 1 1 
 1 1 
 7 4 
 4 3 
 1 1 
 1 1 
 1 1 
 1 1 
 4 3 
 1 1 
 1 1 
 4 3 
 1 1 
 1 1 
 1 1 
 1 1 
 4 3 
 1 1 
 4 3 
 1 1 
 1 1 
 9 5 
 1 1 
 4 3 
 1 1 
 4 3 
 1 1 
 1 1 
 1 1 
 4 3 
 1 1 
 1 1 
 1 1 
 1 1 
 4 3 
 1 1 
 1 1 
 4 3 
 1 1 
 9 5 
 4 3 
 1 1 
 1 1 
 1 1 
 1 1 
 1 1 
 1 1 
 4 3 
 1 1 
 4 3 
 1 1 
 1 1 
 1 1 
 1 1 
 4 3 
 1 1 
 1 1 
 1 1 
 1 1 
 4 3 
 10 5 
 4 3 
 1 1 
 1 1 
 1 1 
 4 3 
 1 1 
 1 1 
 4 3 
 1 1 
 1 1 
 1 1 
 4 3 
 1 1 
 1 1 
 7 4 
 4 3 
 1 1 
 1 1 
 1 1 
 4 3 
 1 1 
 1 1 
 1 1 
 1 1 
 4 3 
 1 1 
 1 1 
 4 3 
 1 1 
 1 1 
 4 3 
 1 1 
 1 1 
 1 1 
 7 4 
 4 3 
 1 1 
 1 1 
 4 3 
 1 1 
 1 1 
 1 1 
 4 3 
 1 1 
 1 1 
 1 1 
 1 1 
 1 1 
 1 1 
 1 1 
 4 3 
 1 1 
 10 5 
 4 3 
 1 1 
 1 1 
 1 1 
 1 1 
 4 3 
 1 1 
 4 3 
 1 1 
 1 1 
 1 1 
 1 1 
 4 3 
 1 1 
 1 1 
 4 3 
 1 1 
 1 1 
 1 1 
 1 1 
 7 4 
 4 3 
 1 1 
 1 1 
 4 3 
 1 1 
 1 1 
 1 1 
 4 3 
 1 1 
 1 1 
 4 3 
 1 1 
 1 1 
 1 1 
 1 1 
 4 3 
 8 5 
 1 1 
 4 3 
 1 1 
 1 1 
 4 3 
 1 1 
 1 1 
 4 3 
 1 1 
 1 1 
 1 1 
 4 3 
 1 1 
 1 1 
 1 1 
 4 3 
 1 1 
 9 5 
 1 1 
 1 1 
 1 1 
 1 1 
 4 3 
 1 1 
 4 3 
 1 1 
 1 1 
 1 1 
 1 1 
 4 3 
 1 1 
 4 3 
 1 1 
 1 1 
 1 1 
 8 5 
 4 3 
 1 1 
 4 3 
 1 1 
 1 1 
 1 1 
 1 1 
 4 3 
 1 1 
 1 1 
 1 1 
 4 3 
 1 1 
 1 1 
 4 3 
 1 1 
 7 4 
 4 3 
 1 1 
 1 1 
 1 1 
 1 1 
 1 1 
 1 1 
 4 3 
 1 1 
 4 3 
 1 1 
 1 1 
 4 3 
 1 1 
 1 1 
 1 1 
 1 1 
 4 3 
 1 1 
 1 1 
 9 5 
 4 3 
 1 1 
 1 1 
 1 1 
 4 3 
 1 1 
 1 1 
 4 3 
 1 1 
 1 1 
 1 1 
 4 3 
 1 1 
 1 1 
 4 3 
 10 5 
 1 1 
 1 1 
 1 1 
 4 3 
 1 1 
 1 1 
 4 3 
 1 1 
 1 1 
 1 1 
 1 1 
 1 1 
 4 3 
 1 1 
 1 1 
 4 3 
 1 1 
 1 1 
 1 1 
 9 5 
 4 3 
 1 1 
 1 1 
 4 3 
 1 1 
 1 1 
 1 1 
 1 1 
 1 1 
 4 3 
 1 1 
 1 1 
 4 3 
 1 1 
 1 1 
 1 1 
 1 1 
 4 3 
 9 5 
 4 3 
 1 1 
 1 1 
 1 1 
 4 3 
 1 1 
 1 1 
 4 3 
 1 1 
 1 1 
 1 1 
 1 1 
 1 1 
 1 1 
 4 3 
 1 1 
 1 1 
 4 3 
 8 5 
 1 1 
 1 1 
 1 1 
 4 3 
 1 1 
 1 1 
 1 1 
 4 3 
 1 1 
 1 1 
 1 1 
 4 3 
 1 1 
 1 1 
 4 3 
 1 1 
 1 1 
 1 1 
 9 5 
 4 3 
 1 1 
 1 1 
 4 3 
 1 1 
 1 1 
 1 1 
 4 3 
 1 1 
 1 1 
 4 3 
 1 1 
 1 1 
 1 1 
 1 1 
 1 1 
 4 3 
 1 1 
 1 1 
 10 5 
 4 3 
 1 1 
 1 1 
 1 1 
 1 1 
 4 3 
 1 1 
 1 1 
 4 3 
 1 1 
 1 1 
 1 1 
 4 3 
 1 1 
 1 1 
 4 3 
 1 1 
 1 1 
 7 4 
 1 1 
 1 1 
 4 3 
 1 1 
 4 3 
 1 1 
 1 1 
 1 1 
 1 1 
 4 3 
 4 3 
 1 1 
 1 1 
 1 1 
 4 3 
 1 1 
 1 1 
 1 1 
 10 5 
 1 1 
 4 3 
 1 1 
 1 1 
 1 1 
 1 1 
 1 1 
 4 3 
 1 1 
 1 1 
 4 3 
 1 1 
 1 1 
 1 1 
 1 1 
 4 3 
 1 1 
 4 3 
 9 5 
 1 1 
 1 1 
 4 3 
 1 1 
 1 1 
 4 3 
 1 1 
 1 1 
 1 1 
 4 3 
 1 1 
 1 1 
 4 3 
 1 1 
 1 1 
 1 1 
 1 1 
 7 4 
 4 3 
 1 1 
 4 3 
 1 1 
 1 1 
 1 1 
 1 1 
 1 1 
 1 1 
 4 3 
 1 1 
 4 3 
 1 1 
 1 1 
 4 3 
 1 1 
 1 1 
 9 5 
 4 3 
 1 1 
 1 1 
 1 1 
 4 3 
 1 1 
 1 1 
 4 3 
 1 1 
 1 1 
 1 1 
 1 1 
 4 3 
 1 1 
 4 3 
 1 1 
 1 1 
 9 5 
 1 1 
 1 1 
 4 3 
 4 3 
 1 1 
 1 1 
 1 1 
 1 1 
 1 1 
 4 3 
 1 1 
 1 1 
 4 3 
 1 1 
 1 1 
 1 1 
 1 1 
 4 3 
 10 5 
 1 1 
 4 3 
 1 1 
 1 1 
 1 1 
 1 1 
 4 3 
 1 1 
 4 3 
 1 1 
 1 1 
 1 1 
 1 1 
 4 3 
 1 1 
 1 1 
 9 5 
 4 3 
 1 1 
 1 1 
 4 3 
 1 1 
 1 1 
 1 1 
 4 3 
 1 1 
 1 1 
 1 1 
 1 1 
 4 3 
 1 1 
 1 1 
 1 1 
 1 1 
 4 3 
 9 5 
 1 1 
 1 1 
 4 3 
 1 1 
 4 3 
 1 1 
 1 1 
 1 1 
 4 3 
 1 1 
 1 1 
 1 1 
 4 3 
 1 1 
 1 1 
 4 3 
 1 1 
 8 5 
 4 3 
 1 1 
 1 1 
 1 1 
 1 1 
 4 3 
 1 1 
 1 1 
 1 1 
 4 3 
 1 1 
 1 1 
 1 1 
 4 3 
 1 1 
 1 1 
 1 1 
 1 1 
 1 1 
 4 3 
 7 4 
 4 3 
 1 1 
 1 1 
 1 1 
 4 3 
 1 1 
 1 1 
 4 3 
 1 1 
 1 1 
 1 1 
 4 3 
 1 1 
 1 1 
 7 4 
 4 3 
 1 1 
 1 1 
 1 1 
 4 3 
 1 1 
 1 1 
 4 3 
 1 1 
 1 1 
 1 1 
 1 1 
 4 3 
 1 1 
 4 3 
 1 1 
 1 1 
 1 1 
 1 1 
 7 4 
 4 3 
 1 1 
 1 1 
 4 3 
 1 1 
 1 1 
 1 1 
 4 3 
 1 1 
 1 1 
 4 3 
 1 1 
 1 1 
 1 1 
 1 1 
 4 3 
 9 5 
 1 1 
 4 3 
 1 1 
 1 1 
 1 1 
 1 1 
 4 3 
 4 3 
 1 1 
 1 1 
 1 1 
 4 3 
 1 1 
 1 1 
 4 3 
 1 1 
 8 5 
 1 1 
 1 1 
 1 1 
 1 1 
 1 1 
 4 3 
 1 1 
 1 1 
 1 1 
 4 3 
 1 1 
 1 1 
 1 1 
 1 1 
 4 3 
 1 1 
 4 3 
 1 1 
 1 1 
 9 5 
 4 3 
 1 1 
 1 1 
 4 3 
 1 1 
 1 1 
 1 1 
 4 3 
 1 1 
 1 1 
 4 3 
 1 1 
 1 1 
 1 1 
 1 1 
 4 3 
 1 1 
 9 5 
 4 3 
 1 1 
 1 1 
 1 1 
 1 1 
 4 3 
 1 1 
 1 1 
 1 1 
 1 1 
 4 3 
 1 1 
 1 1 
 1 1 
 4 3 
 1 1 
 4 3 
 1 1 
 1 1 
 1 1 
 1 1 
 10 5 
 4 3 
 1 1 
 4 3 
 1 1 
 1 1 
 1 1 
 1 1 
 4 3 
 1 1 
 1 1 
 1 1 
 4 3 
 1 1 
 1 1 
 4 3 
 9 5 
 1 1 
 4 3 
 1 1 
 1 1 
 1 1 
 4 3 
 1 1 
 1 1 
 1 1 
 4 3 
 1 1 
 1 1 
 1 1 
 1 1 
 1 1 
 1 1 
 1 1 
 1 1 
 1 1 
 4 3 
 1 1 
 7 4 
 4 3 
 1 1 
 1 1 
 1 1 
 4 3 
 1 1 
 1 1 
 4 3 
 1 1 
 1 1 
 1 1 
 4 3 
 1 1 
 1 1 
 4 3 
 7 4 
 1 1 
 1 1 
 1 1 
 4 3 
 1 1 
 1 1 
 4 3 
 1 1 
 1 1 
 1 1 
 4 3 
 1 1 
 4 3 
 1 1 
 1 1 
 1 1 
 1 1 
 1 1 
 10 5 
 4 3 
 1 1 
 1 1 
 1 1 
 4 3 
 1 1 
 1 1 
 1 1 
 4 3 
 1 1 
 1 1 
 4 3 
 1 1 
 1 1 
 1 1 
 1 1 
 4 3 
 10 5 
 4 3 
 1 1 
 1 1 
 1 1 
 4 3 
 1 1 
 1 1 
 4 3 
 1 1 
 1 1 
 1 1 
 4 3 
 1 1 
 1 1 
 4 3 
 1 1 
 8 5 
 1 1 
 1 1 
 1 1 
 4 3 
 1 1 
 1 1 
 1 1 
 1 1 
 4 3 
 1 1 
 1 1 
 1 1 
 4 3 
 1 1 
 4 3 
 1 1 
 1 1 
 1 1 
 4 3 
 8 5 
 1 1 
 1 1 
 4 3 
 1 1 
 1 1 
 1 1 
 4 3 
 1 1 
 1 1 
 4 3 
 1 1 
 1 1 
 1 1 
 1 1 
 4 3 
 1 1 
 7 4 
 4 3 
 1 1 
 1 1 
 1 1 
 4 3 
 1 1 
 1 1 
 1 1 
 4 3 
 1 1 
 1 1 
 1 1 
 1 1 
 4 3 
 1 1 
 1 1 
 4 3 
 1 1 
 1 1 
 1 1 
 1 1 
 9 5 
 4 3 
 1 1 
 4 3 
 1 1 
 1 1 
 1 1 
 1 1 
 4 3 
 1 1 
 4 3 
 1 1 
 1 1 
 1 1 
 1 1 
 4 3 
 9 5 
 4 3 
 1 1 
 1 1 
 1 1 
 4 3 
 1 1 
 1 1 
 1 1 
 4 3 
 1 1 
 1 1 
 1 1 
 1 1 
 1 1 
 4 3 
 1 1 
 4 3 
 1 1 
 9 5 
 1 1 
 1 1 
 1 1 
 4 3 
 1 1 
 4 3 
 1 1 
 1 1 
 4 3 
 1 1 
 1 1 
 1 1 
 1 1 
 4 3 
 1 1 
 1 1 
 9 5 
 4 3 
 1 1 
 4 3 
 1 1 
 1 1 
 1 1 
 1 1 
 4 3 
 1 1 
 1 1 
 1 1 
 4 3 
 1 1 
 1 1 
 1 1 
 1 1 
 4 3 
 7 4 
 4 3 
 1 1 
 1 1 
 1 1 
 4 3 
 1 1 
 1 1 
 1 1 
 1 1 
 4 3 
 1 1 
 1 1 
 4 3 
 1 1 
 1 1 
 1 1 
 4 3 
 7 4 
 1 1 
 1 1 
 4 3 
 1 1 
 1 1 
 1 1 
 4 3 
 1 1 
 1 1 
 4 3 
 1 1 
 1 1 
 1 1 
 1 1 
 4 3 
 1 1 
 1 1 
 4 3 
 7 4 
 1 1 
 1 1 
 4 3 
 1 1 
 1 1 
 1 1 
 1 1 
 4 3 
 1 1 
 1 1 
 1 1 
 4 3 
 1 1 
 1 1 
 4 3 
 1 1 
 1 1 
 1 1 
 1 1 
 9 5 
 4 3 
 4 3 
 1 1 
 1 1 
 1 1 
 4 3 
 1 1 
 1 1 
 4 3 
 1 1 
 1 1 
 1 1 
 4 3 
 1 1 
 1 1 
 1 1 
 7 4 
 4 3 
 1 1 
 1 1 
 1 1 
 1 1 
 1 1 
 4 3 
 1 1 
 1 1 
 4 3 
 1 1 
 1 1 
 1 1 
 1 1 
 4 3 
 1 1 
 4 3 
 1 1 
 7 4 
 1 1 
 4 3 
 1 1 
 1 1 
 4 3 
 1 1 
 1 1 
 1 1 
 4 3 
 1 1 
 1 1 
 4 3 
 1 1 
 1 1 
 1 1 
 1 1 
 4 3 
 9 5 
 1 1 
 4 3 
 1 1 
 1 1 
 1 1 
 1 1 
 1 1 
 4 3 
 1 1 
 4 3 
 1 1 
 1 1 
 1 1 
 4 3 
 1 1 
 1 1 
 9 5 
 4 3 
 1 1 
 1 1 
 1 1 
 4 3 
 1 1 
 1 1 
 4 3 
 1 1 
 1 1 
 1 1 
 1 1 
 4 3 
 1 1 
 4 3 
 1 1 
 1 1 
 9 5 
 1 1 
 4 3 
 1 1 
 4 3 
 1 1 
 1 1 
 1 1 
 1 1 
 1 1 
 4 3 
 1 1 
 1 1 
 4 3 
 1 1 
 1 1 
 1 1 
 1 1 
 4 3 
 1 1 
 7 4 
 4 3 
 1 1 
 1 1 
 1 1 
 1 1 
 4 3 
 1 1 
 4 3 
 1 1 
 1 1 
 1 1 
 1 1 
 4 3 
 1 1 
 1 1 
 1 1 
 1 1 
 4 3 
 10 5 
 4 3 
 1 1 
 1 1 
 1 1 
 4 3 
 1 1 
 1 1 
 1 1 
 4 3 
 1 1 
 1 1 
 1 1 
 1 1 
 1 1 
 4 3 
 1 1 
 1 1 
 7 4 
 4 3 
 1 1 
 4 3 
 1 1 
 1 1 
 4 3 
 1 1 
 1 1 
 1 1 
 1 1 
 4 3 
 1 1 
 1 1 
 4 3 
 1 1 
 1 1 
 1 1 
 9 5 
 4 3 
 1 1 
 1 1 
 4 3 
 1 1 
 1 1 
 1 1 
 4 3 
 1 1 
 1 1 
 4 3 
 1 1 
 1 1 
 1 1 
 1 1 
 1 1 
 1 1 
 4 3 
 9 5 
 4 3 
 1 1 
 1 1 
 1 1 
 4 3 
 1 1 
 1 1 
 4 3 
 1 1 
 1 1 
 1 1 
 4 3 
 1 1 
 1 1 
 4 3 
 9 5 
 1 1 
 1 1 
 1 1 
 4 3 
 1 1 
 1 1 
 4 3 
 1 1 
 1 1 
 1 1 
 1 1 
 4 3 
 1 1 
 4 3 
 1 1 
 1 1 
 1 1 
 1 1 
 7 4 
 4 3 
 1 1 
 1 1 
 4 3 
 1 1 
 1 1 
 1 1 
 4 3 
 1 1 
 1 1 
 4 3 
 1 1 
 1 1 
 1 1 
 1 1 
 4 3 
 1 1 
 9 5 
 4 3 
 1 1 
 1 1 
 1 1 
 4 3 
 1 1 
 4 3 
 1 1 
 1 1 
 1 1 
 4 3 
 1 1 
 1 1 
 4 3 
 1 1 
 1 1 
 1 1 
 1 1 
 7 4 
 4 3 
 1 1 
 1 1 
 1 1 
 1 1 
 4 3 
 1 1 
 1 1 
 1 1 
 1 1 
 4 3 
 1 1 
 4 3 
 1 1 
 1 1 
 1 1 
 1 1 
 4 3 
 8 5 
 4 3 
 1 1 
 1 1 
 1 1 
 4 3 
 1 1 
 1 1 
 4 3 
 1 1 
 1 1 
 1 1 
 1 1 
 4 3 
 1 1 
 1 1 
 1 1 
 8 5 
 4 3 
 1 1 
 1 1 
 4 3 
 1 1 
 1 1 
 1 1 
 4 3 
 1 1 
 1 1 
 1 1 
 4 3 
 1 1 
 1 1 
 4 3 
 1 1 
 1 1 
 1 1 
 1 1 
 9 5 
 4 3 
 1 1 
 4 3 
 1 1 
 1 1 
 1 1 
 1 1 
 4 3 
 1 1 
 4 3 
 1 1 
 1 1 
 1 1 
 1 1 
 1 1 
 1 1 
 1 1 
 1 1 
 1 1 
 9 5 
 4 3 
 1 1 
 4 3 
 1 1 
 1 1 
 1 1 
 4 3 
 1 1 
 1 1 
 4 3 
 1 1 
 1 1 
 1 1 
 1 1 
 4 3 
 1 1 
 1 1 
 7 4 
 4 3 
 1 1 
 4 3 
 1 1 
 1 1 
 1 1 
 1 1 
 4 3 
 1 1 
 1 1 
 1 1 
 4 3 
 1 1 
 1 1 
 4 3 
 1 1 
 8 5 
 1 1 
 1 1 
 4 3 
 1 1 
 4 3 
 1 1 
 1 1 
 1 1 
 4 3 
 1 1 
 1 1 
 4 3 
 1 1 
 1 1 
 1 1 
 1 1 
 1 1 
 1 1 
 4 3 
 10 5 
 1 1 
 1 1 
 4 3 
 1 1 
 1 1 
 1 1 
 4 3 
 1 1 
 1 1 
 4 3 
 1 1 
 1 1 
 1 1 
 1 1 
 4 3 
 1 1 
 4 3 
 8 5 
 1 1 
 1 1 
 4 3 
 1 1 
 1 1 
 4 3 
 1 1 
 1 1 
 1 1 
 4 3 
 1 1 
 1 1 
 4 3 
 1 1 
 1 1 
 1 1 
 1 1 
 7 4 
 4 3 
 1 1 
 1 1 
 1 1 
 4 3 
 1 1 
 1 1 
 1 1 
 4 3 
 1 1 
 1 1 
 4 3 
 1 1 
 1 1 
 1 1 
 4 3 
 1 1 
 1 1 
 9 5 
 4 3 
 1 1 
 1 1 
 1 1 
 1 1 
 1 1 
 4 3 
 1 1 
 1 1 
 4 3 
 1 1 
 1 1 
 1 1 
 1 1 
 4 3 
 1 1 
 4 3 
 1 1 
 10 5 
 1 1 
 4 3 
 1 1 
 1 1 
 1 1 
 4 3 
 1 1 
 1 1 
 1 1 
 1 1 
 1 1 
 4 3 
 1 1 
 1 1 
 4 3 
 1 1 
 1 1 
 1 1 
 1 1 
 10 5 
 4 3 
 1 1 
 4 3 
 1 1 
 1 1 
 1 1 
 1 1 
 4 3 
 1 1 
 4 3 
 1 1 
 1 1 
 1 1 
 4 3 
 1 1 
 7 4 
 4 3 
 1 1 
 1 1 
 1 1 
 4 3 
 1 1 
 1 1 
 4 3 
 1 1 
 1 1 
 1 1 
 1 1 
 1 1 
 1 1 
 1 1 
 4 3 
 1 1 
 1 1 
 1 1 
 4 3 
 1 1 
 1 1 
 7 4 
 4 3 
 1 1 
 1 1 
 4 3 
 1 1 
 1 1 
 1 1 
 4 3 
 1 1 
 1 1 
 4 3 
 1 1 
 1 1 
 1 1 
 1 1 
 4 3 
 10 5 
 1 1 
 4 3 
 1 1 
 1 1 
 1 1 
 1 1 
 4 3 
 1 1 
 4 3 
 1 1 
 1 1 
 1 1 
 1 1 
 4 3 
 1 1 
 1 1 
 1 1 
 4 3 
 7 4 
 1 1 
 1 1 
 1 1 
 1 1 
 4 3 
 1 1 
 1 1 
 4 3 
 1 1 
 1 1 
 1 1 
 1 1 
 4 3 
 1 1 
 4 3 
 1 1 
 1 1 
 1 1 
 8 5 
 4 3 
 1 1 
 4 3 
 1 1 
 1 1 
 1 1 
 4 3 
 1 1 
 1 1 
 4 3 
 1 1 
 1 1 
 1 1 
 1 1 
 4 3 
 1 1 
 1 1 
 10 5 
 4 3 
 1 1 
 1 1 
 1 1 
 1 1 
 1 1 
 4 3 
 1 1 
 4 3 
 1 1 
 1 1 
 1 1 
 1 1 
 4 3 
 1 1 
 1 1 
 1 1 
 4 3 
 1 1 
 10 5 
 4 3 
 1 1 
 4 3 
 1 1 
 1 1 
 1 1 
 1 1 
 4 3 
 1 1 
 1 1 
 1 1 
 4 3 
 1 1 
 1 1 
 4 3 
 9 5 
 1 1 
 4 3 
 1 1 
 1 1 
 1 1 
 1 1 
 4 3 
 1 1 
 1 1 
 1 1 
 1 1 
 4 3 
 1 1 
 1 1 
 4 3 
 1 1 
 1 1 
 1 1 
 7 4 
 4 3 
 1 1 
 1 1 
 4 3 
 1 1 
 1 1 
 1 1 
 4 3 
 1 1 
 1 1 
 4 3 
 1 1 
 1 1 
 1 1 
 1 1 
 4 3 
 10 5 
 4 3 
 1 1 
 1 1 
 1 1 
 4 3 
 1 1 
 1 1 
 1 1 
 1 1 
 4 3 
 1 1 
 1 1 
 1 1 
 1 1 
 4 3 
 1 1 
 1 1 
 4 3 
 8 5 
 1 1 
 4 3 
 1 1 
 1 1 
 1 1 
 1 1 
 4 3 
 1 1 
 1 1 
 1 1 
 1 1 
 4 3 
 1 1 
 4 3 
 1 1 
 1 1 
 4 3 
 7 4 
 1 1 
 1 1 
 4 3 
 1 1 
 1 1 
 1 1 
 4 3 
 1 1 
 1 1 
 1 1 
 1 1 
 4 3 
 1 1 
 1 1 
 1 1 
 1 1 
 4 3 
 1 1 
 8 5 
 4 3 
 1 1 
 1 1 
 4 3 
 1 1 
 1 1 
 4 3 
 1 1 
 1 1 
 1 1 
 4 3 
 1 1 
 1 1 
 4 3 
 1 1 
 1 1 
 1 1 
 1 1 
 10 5 
 4 3 
 1 1 
 4 3 
 1 1 
 1 1 
 1 1 
 1 1 
 4 3 
 1 1 
 1 1 
 4 3 
 1 1 
 1 1 
 1 1 
 1 1 
 1 1 
 4 3 
 8 5 
 4 3 
 1 1 
 1 1 
 1 1 
 4 3 
 1 1 
 1 1 
 4 3 
 1 1 
 1 1 
 1 1 
 1 1 
 4 3 
 1 1 
 1 1 
 1 1 
 4 3 
 10 5 
 1 1 
 1 1 
 4 3 
 1 1 
 4 3 
 1 1 
 1 1 
 1 1 
 1 1 
 4 3 
 1 1 
 1 1 
 1 1 
 4 3 
 1 1 
 1 1 
 1 1 
 1 1 
 1 1 
 9 5 
 4 3 
 1 1 
 1 1 
 4 3 
 1 1 
 1 1 
 1 1 
 1 1 
 4 3 
 1 1 
 4 3 
 1 1 
 1 1 
 1 1 
 1 1 
 4 3 
 8 5 
 4 3 
 1 1 
 1 1 
 1 1 
 4 3 
 1 1 
 1 1 
 4 3 
 1 1 
 1 1 
 1 1 
 1 1 
 4 3 
 1 1 
 1 1 
 1 1 
 4 3 
 7 4 
 1 1 
 1 1 
 4 3 
 1 1 
 1 1 
 1 1 
 1 1 
 4 3 
 1 1 
 1 1 
 1 1 
 4 3 
 1 1 
 4 3 
 1 1 
 1 1 
 1 1 
 1 1 
 4 3 
 10 5 
 1 1 
 4 3 
 1 1 
 1 1 
 1 1 
 1 1 
 4 3 
 1 1 
 4 3 
 1 1 
 1 1 
 1 1 
 1 1 
 4 3 
 1 1 
 1 1 
 1 1 
 1 1 
 9 5 
 4 3 
 1 1 
 1 1 
 4 3 
 1 1 
 1 1 
 1 1 
 4 3 
 1 1 
 1 1 
 1 1 
 1 1 
 4 3 
 1 1 
 1 1 
 1 1 
 4 3 
 1 1 
 1 1 
 8 5 
 4 3 
 1 1 
 4 3 
 1 1 
 1 1 
 1 1 
 1 1 
 4 3 
 1 1 
 1 1 
 1 1 
 1 1 
 4 3 
 1 1 
 4 3 
 8 5 
 1 1 
 1 1 
 4 3 
 1 1 
 1 1 
 4 3 
 1 1 
 1 1 
 1 1 
 1 1 
 4 3 
 1 1 
 1 1 
 1 1 
 1 1 
 1 1 
 1 1 
 1 1 
 1 1 
 4 3 
 1 1 
 9 5 
 4 3 
 1 1 
 1 1 
 1 1 
 1 1 
 4 3 
 1 1 
 1 1 
 1 1 
 4 3 
 1 1 
 1 1 
 1 1 
 1 1 
 4 3 
 1 1 
 4 3 
 8 5 
 1 1 
 1 1 
 4 3 
 1 1 
 1 1 
 4 3 
 1 1 
 1 1 
 1 1 
 4 3 
 1 1 
 1 1 
 4 3 
 1 1 
 1 1 
 1 1 
 1 1 
 9 5 
 4 3 
 1 1 
 1 1 
 1 1 
 4 3 
 1 1 
 1 1 
 1 1 
 1 1 
 1 1 
 4 3 
 1 1 
 4 3 
 1 1 
 1 1 
 1 1 
 4 3 
 1 1 
 1 1 
 9 5 
 4 3 
 1 1 
 1 1 
 1 1 
 4 3 
 1 1 
 1 1 
 4 3 
 1 1 
 1 1 
 1 1 
 1 1 
 4 3 
 1 1 
 4 3 
 1 1 
 1 1 
 9 5 
 1 1 
 4 3 
 1 1 
 4 3 
 1 1 
 1 1 
 1 1 
 1 1 
 1 1 
 1 1 
 1 1 
 4 3 
 1 1 
 1 1 
 1 1 
 4 3 
 1 1 
 1 1 
 1 1 
 4 3 
 9 5 
 1 1 
 1 1 
 4 3 
 1 1 
 1 1 
 1 1 
 1 1 
 4 3 
 1 1 
 4 3 
 1 1 
 1 1 
 4 3 
 1 1 
 1 1 
 4 3 
 7 4 
 1 1 
 1 1 
 1 1 
 4 3 
 1 1 
 1 1 
 4 3 
 1 1 
 1 1 
 1 1 
 1 1 
 4 3 
 1 1 
 1 1 
 1 1 
 1 1 
 4 3 
 1 1 
 1 1 
 9 5 
 4 3 
 1 1 
 1 1 
 4 3 
 1 1 
 1 1 
 1 1 
 4 3 
 1 1 
 1 1 
 4 3 
 1 1 
 1 1 
 1 1 
 4 3 
 1 1 
 1 1 
 8 5 
 4 3 
 1 1 
 1 1 
 1 1 
 1 1 
 4 3 
 1 1 
 4 3 
 1 1 
 1 1 
 1 1 
 1 1 
 4 3 
 1 1 
 1 1 
 4 3 
 1 1 
 1 1 
 8 5 
 1 1 
 1 1 
 4 3 
 1 1 
 1 1 
 4 3 
 1 1 
 1 1 
 1 1 
 1 1 
 4 3 
 1 1 
 4 3 
 1 1 
 1 1 
 1 1 
 1 1 
 4 3 
 9 5 
 1 1 
 4 3 
 1 1 
 1 1 
 1 1 
 4 3 
 1 1 
 4 3 
 1 1 
 1 1 
 1 1 
 1 1 
 1 1 
 4 3 
 1 1 
 1 1 
 1 1 
 8 5 
 4 3 
 1 1 
 1 1 
 1 1 
 1 1 
 1 1 
 4 3 
 1 1 
 4 3 
 1 1 
 1 1 
 1 1 
 1 1 
 4 3 
 1 1 
 4 3 
 1 1 
 1 1 
 10 5 
 4 3 
 1 1 
 1 1 
 4 3 
 1 1 
 1 1 
 1 1 
 1 1 
 4 3 
 1 1 
 1 1 
 1 1 
 4 3 
 1 1 
 1 1 
 4 3 
 9 5 
 1 1 
 4 3 
 1 1 
 1 1 
 1 1 
 1 1 
 1 1 
 1 1 
 4 3 
 1 1 
 4 3 
 1 1 
 1 1 
 1 1 
 4 3 
 1 1 
 1 1 
 1 1 
 9 5 
 4 3 
 1 1 
 1 1 
 4 3 
 1 1 
 1 1 
 1 1 
 4 3 
 1 1 
 1 1 
 4 3 
 1 1 
 1 1 
 1 1 
 4 3 
 1 1 
 1 1 
 7 4 
 4 3 
 1 1 
 1 1 
 1 1 
 4 3 
 1 1 
 1 1 
 1 1 
 4 3 
 1 1 
 1 1 
 1 1 
 1 1 
 4 3 
 1 1 
 1 1 
 4 3 
 1 1 
 9 5 
 4 3 
 1 1 
 1 1 
 1 1 
 1 1 
 4 3 
 1 1 
 1 1 
 1 1 
 1 1 
 1 1 
 4 3 
 1 1 
 1 1 
 4 3 
 1 1 
 1 1 
 1 1 
 1 1 
 4 3 
 8 5 
 4 3 
 1 1 
 1 1 
 1 1 
 4 3 
 1 1 
 1 1 
 1 1 
 4 3 
 1 1 
 1 1 
 1 1 
 1 1 
 1 1 
 4 3 
 1 1 
 1 1 
 10 5 
 4 3 
 1 1 
 1 1 
 1 1 
 4 3 
 1 1 
 1 1 
 1 1 
 4 3 
 1 1 
 1 1 
 1 1 
 4 3 
 1 1 
 1 1 
 4 3 
 1 1 
 1 1 
 1 1 
 10 5 
 4 3 
 1 1 
 1 1 
 4 3 
 1 1 
 1 1 
 1 1 
 4 3 
 1 1 
 1 1 
 4 3 
 1 1 
 1 1 
 1 1 
 1 1 
 1 1 
 1 1 
 4 3 
 1 1 
 1 1 
 10 5 
 4 3 
 1 1 
 1 1 
 1 1 
 1 1 
 4 3 
 1 1 
 1 1 
 4 3 
 1 1 
 1 1 
 1 1 
 4 3 
 1 1 
 1 1 
 4 3 
 8 5 
 1 1 
 1 1 
 1 1 
 4 3 
 1 1 
 1 1 
 4 3 
 1 1 
 1 1 
 1 1 
 4 3 
 1 1 
 4 3 
 1 1 
 1 1 
 1 1 
 8 5 
 4 3 
 1 1 
 1 1 
 1 1 
 1 1 
 4 3 
 1 1 
 1 1 
 1 1 
 1 1 
 4 3 
 1 1 
 1 1 
 4 3 
 1 1 
 1 1 
 1 1 
 1 1 
 4 3 
 7 4 
 4 3 
 1 1 
 1 1 
 1 1 
 4 3 
 1 1 
 1 1 
 4 3 
 1 1 
 1 1 
 1 1 
 4 3 
 1 1 
 1 1 
 4 3 
 1 1 
 1 1 
 9 5 
 1 1 
 1 1 
 4 3 
 1 1 
 1 1 
 4 3 
 1 1 
 1 1 
 1 1 
 1 1 
 1 1 
 4 3 
 1 1 
 4 3 
 1 1 
 1 1 
 1 1 
 4 3 
 1 1 
 9 5 
 4 3 
 1 1 
 1 1 
 1 1 
 4 3 
 1 1 
 1 1 
 4 3 
 1 1 
 1 1 
 1 1 
 1 1 
 4 3 
 1 1 
 10 5 
 4 3 
 1 1 
 1 1 
 1 1 
 1 1 
 4 3 
 1 1 
 4 3 
 1 1 
 1 1 
 1 1 
 1 1 
 1 1 
 4 3 
 1 1 
 1 1 
 4 3 
 1 1 
 1 1 
 1 1 
 1 1 
 9 5 
 4 3 
 1 1 
 4 3 
 1 1 
 1 1 
 1 1 
 1 1 
 4 3 
 1 1 
 4 3 
 1 1 
 1 1 
 1 1 
 1 1 
 4 3 
 10 5 
 4 3 
 1 1 
 1 1 
 1 1 
 4 3 
 1 1 
 1 1 
 1 1 
 1 1 
 4 3 
 1 1 
 1 1 
 1 1 
 1 1 
 4 3 
 1 1 
 1 1 
 4 3 
 1 1 
 1 1 
 10 5 
 1 1 
 1 1 
 4 3 
 1 1 
 4 3 
 1 1 
 1 1 
 1 1 
 4 3 
 1 1 
 1 1 
 1 1 
 4 3 
 1 1 
 1 1 
 4 3 
 10 5 
 1 1 
 4 3 
 1 1 
 1 1 
 1 1 
 1 1 
 4 3 
 1 1 
 1 1 
 1 1 
 4 3 
 1 1 
 1 1 
 1 1 
 4 3 
 1 1 
 1 1 
 10 5 
 4 3 
 1 1 
 1 1 
 1 1 
 1 1 
 1 1 
 1 1 
 1 1 
 1 1 
 1 1 
 1 1 
 4 3 
 1 1 
 4 3 
 1 1 
 1 1 
 1 1 
 1 1 
 4 3 
 7 4 
 4 3 
 1 1 
 1 1 
 1 1 
 4 3 
 1 1 
 1 1 
 4 3 
 1 1 
 1 1 
 1 1 
 4 3 
 1 1 
 1 1 
 4 3 
 1 1 
 1 1 
 8 5 
 1 1 
 1 1 
 4 3 
 1 1 
 4 3 
 1 1 
 1 1 
 1 1 
 1 1 
 4 3 
 1 1 
 1 1 
 4 3 
 1 1 
 1 1 
 1 1 
 4 3 
 1 1 
 1 1 
 9 5 
 4 3 
 1 1 
 1 1 
 1 1 
 4 3 
 1 1 
 1 1 
 4 3 
 1 1 
 1 1 
 1 1 
 1 1 
 4 3 
 1 1 
 4 3 
 8 5 
 1 1 
 1 1 
 4 3 
 1 1 
 1 1 
 4 3 
 1 1 
 1 1 
 1 1 
 1 1 
 1 1 
 4 3 
 1 1 
 1 1 
 4 3 
 1 1 
 1 1 
 1 1 
 1 1 
 8 5 
 4 3 
 1 1 
 4 3 
 1 1 
 1 1 
 1 1 
 1 1 
 4 3 
 1 1 
 4 3 
 1 1 
 1 1 
 1 1 
 1 1 
 4 3 
 10 5 
 4 3 
 1 1 
 1 1 
 1 1 
 1 1 
 4 3 
 1 1 
 4 3 
 1 1 
 1 1 
 1 1 
 1 1 
 1 1 
 4 3 
 1 1 
 1 1 
 1 1 
 4 3 
 1 1 
 1 1 
 9 5 
 1 1 
 4 3 
 1 1 
 4 3 
 1 1 
 1 1 
 1 1 
 4 3 
 1 1 
 1 1 
 1 1 
 1 1 
 4 3 
 1 1 
 1 1 
 4 3 
 7 4 
 1 1 
 4 3 
 1 1 
 1 1 
 1 1 
 1 1 
 4 3 
 1 1 
 1 1 
 1 1 
 4 3 
 1 1 
 1 1 
 4 3 
 1 1 
 1 1 
 1 1 
 1 1 
 9 5 
 4 3 
 1 1 
 1 1 
 4 3 
 1 1 
 1 1 
 1 1 
 4 3 
 1 1 
 1 1 
 4 3 
 1 1 
 1 1 
 1 1 
 4 3 
 1 1 
 1 1 
 7 4 
 4 3 
 1 1 
 1 1 
 1 1 
 1 1 
 1 1 
 4 3 
 1 1 
 1 1 
 4 3 
 1 1 
 1 1 
 1 1 
 1 1 
 4 3 
 4 3 
 1 1 
 1 1 
 9 5 
 1 1 
 1 1 
 4 3 
 1 1 
 1 1 
 1 1 
 1 1 
 4 3 
 1 1 
 1 1 
 1 1 
 4 3 
 1 1 
 1 1 
 4 3 
 1 1 
 1 1 
 1 1 
 1 1 
 4 3 
 10 5 
 4 3 
 1 1 
 1 1 
 1 1 
 4 3 
 1 1 
 1 1 
 4 3 
 1 1 
 1 1 
 1 1 
 4 3 
 1 1 
 1 1 
 8 5 
 4 3 
 1 1 
 1 1 
 1 1 
 4 3 
 1 1 
 1 1 
 1 1 
 1 1 
 4 3 
 1 1 
 1 1 
 1 1 
 1 1 
 4 3 
 1 1 
 4 3 
 1 1 
 1 1 
 10 5 
 4 3 
 1 1 
 1 1 
 4 3 
 1 1 
 1 1 
 1 1 
 4 3 
 1 1 
 1 1 
 4 3 
 1 1 
 1 1 
 1 1 
 1 1 
 4 3 
 9 5 
 1 1 
 4 3 
 1 1 
 1 1 
 1 1 
 1 1 
 4 3 
 1 1 
 1 1 
 4 3 
 1 1 
 1 1 
 1 1 
 1 1 
 4 3 
 1 1 
 1 1 
 4 3 
 8 5 
 1 1 
 1 1 
 1 1 
 4 3 
 1 1 
 1 1 
 4 3 
 1 1 
 1 1 
 1 1 
 1 1 
 4 3 
 1 1 
 4 3 
 1 1 
 1 1 
 1 1 
 1 1 
 7 4 
 4 3 
 4 3 
 1 1 
 1 1 
 1 1 
 4 3 
 1 1 
 1 1 
 1 1 
 1 1 
 4 3 
 1 1 
 1 1 
 1 1 
 1 1 
 4 3 
 1 1 
 8 5 
 4 3 
 1 1 
 1 1 
 1 1 
 1 1 
 4 3 
 1 1 
 4 3 
 1 1 
 1 1 
 1 1 
 1 1 
 4 3 
 1 1 
 1 1 
 1 1 
 4 3 
 1 1 
 10 5 
 4 3 
 1 1 
 4 3 
 1 1 
 1 1 
 1 1 
 1 1 
 4 3 
 1 1 
 1 1 
 1 1 
 1 1 
 4 3 
 1 1 
 1 1 
 1 1 
 4 3 
 10 5 
 4 3 
 1 1 
 1 1 
 1 1 
 4 3 
 1 1 
 1 1 
 1 1 
 1 1 
 4 3 
 1 1 
 1 1 
 4 3 
 1 1 
 1 1 
 1 1 
 7 4 
 4 3 
 1 1 
 1 1 
 4 3 
 1 1 
 1 1 
 1 1 
 4 3 
 1 1 
 1 1 
 4 3 
 1 1 
 1 1 
 1 1 
 1 1 
 4 3 
 1 1 
 1 1 
 7 4 
 4 3 
 1 1 
 1 1 
 1 1 
 1 1 
 4 3 
 1 1 
 1 1 
 4 3 
 1 1 
 1 1 
 1 1 
 4 3 
 1 1 
 1 1 
 4 3 
 1 1 
 7 4 
 1 1 
 1 1 
 1 1 
 1 1 
 4 3 
 1 1 
 1 1 
 4 3 
 1 1 
 1 1 
 1 1 
 1 1 
 4 3 
 4 3 
 1 1 
 1 1 
 1 1 
 4 3 
 7 4 
 1 1 
 1 1 
 4 3 
 1 1 
 1 1 
 1 1 
 1 1 
 1 1 
 1 1 
 4 3 
 1 1 
 1 1 
 4 3 
 1 1 
 1 1 
 1 1 
 1 1 
 4 3 
 1 1 
 9 5 
 4 3 
 1 1 
 1 1 
 4 3 
 1 1 
 1 1 
 4 3 
 1 1 
 1 1 
 1 1 
 4 3 
 1 1 
 1 1 
 4 3 
 1 1 
 1 1 
 1 1 
 1 1 
 8 5 
 4 3 
 1 1 
 4 3 
 1 1 
 1 1 
 1 1 
 1 1 
 1 1 
 1 1 
 4 3 
 1 1 
 4 3 
 1 1 
 1 1 
 1 1 
 4 3 
 1 1 
 9 5 
 4 3 
 1 1 
 1 1 
 1 1 
 4 3 
 1 1 
 1 1 
 4 3 
 1 1 
 1 1 
 1 1 
 1 1 
 4 3 
 1 1 
 4 3 
 1 1 
 9 5 
 1 1 
 1 1 
 1 1 
 4 3 
 1 1 
 4 3 
 1 1 
 1 1 
 1 1 
 1 1 
 4 3 
 1 1 
 1 1 
 4 3 
 1 1 
 1 1 
 1 1 
 1 1 
 10 5 
 4 3 
 1 1 
 4 3 
 1 1 
 1 1 
 1 1 
 1 1 
 4 3 
 1 1 
 4 3 
 1 1 
 1 1 
 1 1 
 1 1 
 4 3 
 8 5 
 4 3 
 1 1 
 1 1 
 1 1 
 4 3 
 1 1 
 1 1 
 1 1 
 1 1 
 4 3 
 1 1 
 1 1 
 1 1 
 1 1 
 4 3 
 1 1 
 1 1 
 1 1 
 1 1 
 4 3 
 9 5 
 1 1 
 1 1 
 4 3 
 1 1 
 4 3 
 1 1 
 1 1 
 1 1 
 1 1 
 4 3 
 1 1 
 1 1 
 1 1 
 4 3 
 1 1 
 4 3 
 7 4 
 1 1 
 4 3 
 1 1 
 1 1 
 1 1 
 1 1 
 4 3 
 1 1 
 1 1 
 1 1 
 1 1 
 1 1 
 1 1 
 4 3 
 1 1 
 1 1 
 1 1 
 4 3 
 9 5 
 1 1 
 1 1 
 4 3 
 1 1 
 1 1 
 1 1 
 1 1 
 4 3 
 1 1 
 1 1 
 1 1 
 1 1 
 4 3 
 1 1 
 1 1 
 1 1 
 4 3 
 1 1 
 4 3 
 10 5 
 1 1 
 1 1 
 1 1 
 4 3 
 1 1 
 1 1 
 4 3 
 1 1 
 1 1 
 1 1 
 4 3 
 1 1 
 1 1 
 4 3 
 1 1 
 1 1 
 1 1 
 1 1 
 8 5 
 4 3 
 1 1 
 4 3 
 1 1 
 1 1 
 1 1 
 1 1 
 4 3 
 1 1 
 1 1 
 4 3 
 1 1 
 1 1 
 1 1 
 4 3 
 1 1 
 1 1 
 10 5 
 4 3 
 1 1 
 1 1 
 1 1 
 4 3 
 1 1 
 1 1 
 4 3 
 1 1 
 1 1 
 1 1 
 1 1 
 4 3 
 1 1 
 4 3 
 1 1 
 1 1 
 9 5 
 4 3 
 1 1 
 1 1 
 4 3 
 1 1 
 1 1 
 1 1 
 1 1 
 4 3 
 1 1 
 1 1 
 1 1 
 4 3 
 1 1 
 1 1 
 1 1 
 1 1 
 4 3 
 7 4 
 1 1 
 4 3 
 1 1 
 1 1 
 1 1 
 1 1 
 4 3 
 1 1 
 4 3 
 1 1 
 1 1 
 1 1 
 4 3 
 1 1 
 1 1 
 1 1 
 8 5 
 4 3 
 1 1 
 1 1 
 4 3 
 1 1 
 4 3 
 1 1 
 1 1 
 1 1 
 1 1 
 4 3 
 1 1 
 1 1 
 1 1 
 1 1 
 4 3 
 1 1 
 1 1 
 7 4 
 4 3 
 1 1 
 1 1 
 4 3 
 1 1 
 1 1 
 1 1 
 4 3 
 1 1 
 1 1 
 1 1 
 1 1 
 4 3 
 1 1 
 1 1 
 4 3 
 1 1 
 8 5 
 4 3 
 1 1 
 1 1 
 1 1 
 1 1 
 4 3 
 1 1 
 1 1 
 1 1 
 4 3 
 1 1 
 1 1 
 4 3 
 1 1 
 1 1 
 1 1 
 1 1 
 1 1 
 4 3 
 1 1 
 10 5 
 4 3 
 1 1 
 1 1 
 1 1 
 4 3 
 1 1 
 1 1 
 4 3 
 1 1 
 1 1 
 1 1 
 4 3 
 1 1 
 1 1 
 10 5 
 4 3 
 1 1 
 1 1 
 1 1 
 4 3 
 1 1 
 1 1 
 1 1 
 1 1 
 4 3 
 1 1 
 1 1 
 1 1 
 4 3 
 1 1 
 4 3 
 1 1 
 1 1 
 1 1 
 10 5 
 4 3 
 1 1 
 1 1 
 1 1 
 1 1 
 4 3 
 1 1 
 1 1 
 1 1 
 4 3 
 1 1 
 1 1 
 4 3 
 1 1 
 1 1 
 1 1 
 1 1 
 4 3 
 10 5 
 4 3 
 1 1 
 1 1 
 1 1 
 4 3 
 1 1 
 1 1 
 4 3 
 1 1 
 1 1 
 1 1 
 4 3 
 1 1 
 1 1 
 4 3 
 8 5 
 1 1 
 1 1 
 1 1 
 1 1 
 1 1 
 4 3 
 1 1 
 1 1 
 1 1 
 1 1 
 4 3 
 1 1 
 1 1 
 1 1 
 1 1 
 4 3 
 1 1 
 4 3 
 1 1 
 1 1 
 9 5 
 4 3 
 1 1 
 1 1 
 4 3 
 1 1 
 1 1 
 1 1 
 4 3 
 1 1 
 1 1 
 4 3 
 1 1 
 1 1 
 1 1 
 1 1 
 4 3 
 9 5 
 1 1 
 4 3 
 1 1 
 1 1 
 1 1 
 1 1 
 4 3 
 1 1 
 1 1 
 4 3 
 1 1 
 1 1 
 1 1 
 1 1 
 4 3 
 1 1 
 1 1 
 4 3 
 1 1 
 1 1 
 9 5 
 1 1 
 1 1 
 4 3 
 1 1 
 4 3 
 1 1 
 1 1 
 1 1 
 1 1 
 4 3 
 1 1 
 4 3 
 1 1 
 1 1 
 1 1 
 1 1 
 4 3 
 10 5 
 4 3 
 1 1 
 1 1 
 1 1 
 4 3 
 1 1 
 1 1 
 1 1 
 4 3 
 1 1 
 1 1 
 1 1 
 1 1 
 1 1 
 4 3 
 1 1 
 7 4 
 4 3 
 1 1 
 1 1 
 1 1 
 1 1 
 4 3 
 1 1 
 4 3 
 1 1 
 1 1 
 1 1 
 1 1 
 4 3 
 1 1 
 1 1 
 1 1 
 4 3 
 1 1 
 8 5 
 4 3 
 1 1 
 4 3 
 1 1 
 1 1 
 1 1 
 1 1 
 4 3 
 1 1 
 1 1 
 1 1 
 4 3 
 1 1 
 1 1 
 1 1 
 1 1 
 4 3 
 7 4 
 1 1 
 4 3 
 1 1 
 1 1 
 4 3 
 1 1 
 1 1 
 1 1 
 1 1 
 4 3 
 1 1 
 1 1 
 4 3 
 1 1 
 1 1 
 1 1 
 4 3 
 9 5 
 1 1 
 1 1 
 4 3 
 1 1 
 1 1 
 1 1 
 4 3 
 1 1 
 1 1 
 4 3 
 1 1 
 1 1 
 1 1 
 1 1 
 4 3 
 1 1 
 1 1 
 8 5 
 4 3 
 1 1 
 1 1 
 1 1 
 1 1 
 4 3 
 1 1 
 1 1 
 4 3 
 1 1 
 1 1 
 1 1 
 4 3 
 1 1 
 1 1 
 4 3 
 1 1 
 1 1 
 1 1 
 10 5 
 1 1 
 4 3 
 1 1 
 4 3 
 1 1 
 1 1 
 1 1 
 1 1 
 4 3 
 4 3 
 1 1 
 1 1 
 1 1 
 4 3 
 1 1 
 1 1 
 10 5 
 4 3 
 1 1 
 1 1 
 1 1 
 1 1 
 1 1 
 1 1 
 4 3 
 1 1 
 1 1 
 4 3 
 1 1 
 1 1 
 1 1 
 1 1 
 4 3 
 1 1 
 4 3 
 9 5 
 1 1 
 1 1 
 4 3 
 1 1 
 1 1 
 4 3 
 1 1 
 1 1 
 1 1 
 4 3 
 1 1 
 1 1 
 4 3 
 1 1 
 1 1 
 1 1 
 1 1 
 10 5 
 4 3 
 1 1 
 4 3 
 1 1 
 1 1 
 1 1 
 1 1 
 1 1 
 1 1 
 1 1 
 4 3 
 1 1 
 4 3 
 1 1 
 1 1 
 4 3 
 1 1 
 1 1 
 7 4 
 4 3 
 1 1 
 1 1 
 1 1 
 4 3 
 1 1 
 1 1 
 4 3 
 1 1 
 1 1 
 1 1 
 1 1 
 4 3 
 1 1 
 4 3 
 1 1 
 1 1 
 10 5 
 1 1 
 1 1 
 4 3 
 1 1 
 4 3 
 1 1 
 1 1 
 1 1 
 1 1 
 4 3 
 1 1 
 1 1 
 4 3 
 1 1 
 1 1 
 1 1 
 1 1 
 4 3 
 8 5 
 1 1 
 4 3 
 1 1 
 1 1 
 1 1 
 1 1 
 4 3 
 1 1 
 4 3 
 1 1 
 1 1 
 1 1 
 1 1 
 4 3 
 1 1 
 1 1 
 1 1 
 7 4 
 4 3 
 1 1 
 4 3 
 1 1 
 1 1 
 1 1 
 4 3 
 1 1 
 1 1 
 1 1 
 4 3 
 1 1 
 1 1 
 1 1 
 1 1 
 1 1 
 4 3 
 1 1 
 1 1 
 7 4 
 4 3 
 1 1 
 4 3 
 1 1 
 1 1 
 1 1 
 1 1 
 4 3 
 1 1 
 1 1 
 1 1 
 1 1 
 1 1 
 1 1 
 4 3 
 1 1 
 1 1 
 1 1 
 1 1 
 9 5 
 4 3 
 4 3 
 1 1 
 1 1 
 1 1 
 4 3 
 1 1 
 1 1 
 4 3 
 1 1 
 1 1 
 1 1 
 4 3 
 1 1 
 1 1 
 10 5 
 4 3 
 1 1 
 1 1 
 1 1 
 1 1 
 4 3 
 1 1 
 1 1 
 1 1 
 1 1 
 4 3 
 1 1 
 1 1 
 4 3 
 1 1 
 1 1 
 4 3 
 1 1 
 7 4 
 1 1 
 1 1 
 4 3 
 1 1 
 1 1 
 4 3 
 1 1 
 1 1 
 1 1 
 4 3 
 1 1 
 1 1 
 4 3 
 1 1 
 1 1 
 1 1 
 1 1 
 4 3 
 9 5 
 1 1 
 4 3 
 1 1 
 1 1 
 1 1 
 4 3 
 1 1 
 1 1 
 1 1 
 4 3 
 1 1 
 1 1 
 1 1 
 4 3 
 1 1 
 1 1 
 4 3 
 9 5 
 1 1 
 1 1 
 1 1 
 4 3 
 1 1 
 1 1 
 4 3 
 1 1 
 1 1 
 1 1 
 1 1 
 4 3 
 1 1 
 4 3 
 1 1 
 1 1 
 7 4 
 4 3 
 1 1 
 1 1 
 4 3 
 1 1 
 1 1 
 1 1 
 4 3 
 1 1 
 1 1 
 1 1 
 1 1 
 4 3 
 1 1 
 1 1 
 1 1 
 1 1 
 4 3 
 7 4 
 1 1 
 4 3 
 1 1 
 1 1 
 1 1 
 1 1 
 4 3 
 1 1 
 4 3 
 1 1 
 1 1 
 4 3 
 1 1 
 1 1 
 1 1 
 1 1 
 4 3 
 8 5 
 1 1 
 1 1 
 4 3 
 1 1 
 4 3 
 1 1 
 1 1 
 1 1 
 1 1 
 4 3 
 1 1 
 1 1 
 1 1 
 1 1 
 4 3 
 1 1 
 1 1 
 1 1 
 1 1 
 4 3 
 7 4 
 4 3 
 1 1 
 1 1 
 1 1 
 4 3 
 1 1 
 1 1 
 1 1 
 1 1 
 4 3 
 1 1 
 1 1 
 4 3 
 1 1 
 1 1 
 8 5 
 4 3 
 1 1 
 1 1 
 1 1 
 4 3 
 1 1 
 1 1 
 1 1 
 4 3 
 1 1 
 1 1 
 4 3 
 1 1 
 1 1 
 1 1 
 1 1 
 4 3 
 1 1 
 1 1 
 10 5 
 4 3 
 1 1 
 4 3 
 1 1 
 1 1 
 1 1 
 1 1 
 4 3 
 1 1 
 1 1 
 1 1 
 4 3 
 1 1 
 1 1 
 4 3 
 7 4 
 1 1 
 1 1 
 1 1 
 4 3 
 1 1 
 1 1 
 1 1 
 1 1 
 4 3 
 1 1 
 1 1 
 4 3 
 1 1 
 1 1 
 4 3 
 1 1 
 1 1 
 1 1 
 1 1 
 9 5 
 4 3 
 1 1 
 1 1 
 1 1 
 1 1 
 4 3 
 1 1 
 1 1 
 4 3 
 1 1 
 1 1 
 1 1 
 1 1 
 4 3 
 1 1 
 1 1 
 1 1 
 1 1 
 4 3 
 9 5 
 4 3 
 1 1 
 1 1 
 1 1 
 4 3 
 1 1 
 1 1 
 4 3 
 1 1 
 1 1 
 1 1 
 4 3 
 1 1 
 1 1 
 4 3 
 1 1 
 10 5 
 1 1 
 1 1 
 1 1 
 1 1 
 4 3 
 1 1 
 1 1 
 4 3 
 1 1 
 1 1 
 1 1 
 1 1 
 1 1 
 4 3 
 1 1 
 4 3 
 1 1 
 1 1 
 1 1 
 4 3 
 9 5 
 1 1 
 1 1 
 4 3 
 1 1 
 1 1 
 1 1 
 4 3 
 1 1 
 1 1 
 4 3 
 1 1 
 1 1 
 1 1 
 1 1 
 4 3 
 1 1 
 10 5 
 4 3 
 1 1 
 1 1 
 4 3 
 1 1 
 1 1 
 4 3 
 1 1 
 1 1 
 1 1 
 1 1 
 1 1 
 1 1 
 1 1 
 4 3 
 1 1 
 1 1 
 1 1 
 4 3 
 1 1 
 1 1 
 8 5 
 4 3 
 1 1 
 1 1 
 1 1 
 4 3 
 1 1 
 1 1 
 1 1 
 1 1 
 4 3 
 1 1 
 4 3 
 1 1 
 1 1 
 4 3 
 1 1 
 1 1 
 10 5 
 4 3 
 1 1 
 1 1 
 1 1 
 4 3 
 1 1 
 1 1 
 4 3 
 1 1 
 1 1 
 1 1 
 1 1 
 4 3 
 1 1 
 1 1 
 1 1 
 1 1 
 4 3 
 10 5 
 1 1 
 1 1 
 4 3 
 1 1 
 1 1 
 4 3 
 1 1 
 1 1 
 1 1 
 4 3 
 1 1 
 1 1 
 4 3 
 1 1 
 1 1 
 1 1 
 1 1 
 1 1 
 8 5 
 4 3 
 1 1 
 1 1 
 4 3 
 1 1 
 1 1 
 1 1 
 1 1 
 4 3 
 1 1 
 4 3 
 1 1 
 1 1 
 1 1 
 1 1 
 4 3 
 1 1 
 9 5 
 4 3 
 1 1 
 1 1 
 1 1 
 1 1 
 1 1 
 4 3 
 1 1 
 1 1 
 4 3 
 1 1 
 1 1 
 1 1 
 1 1 
 1 1 
 4 3 
 1 1 
 1 1 
 4 3 
 10 5 
 1 1 
 1 1 
 1 1 
 1 1 
 4 3 
 1 1 
 4 3 
 1 1 
 1 1 
 4 3 
 1 1 
 1 1 
 4 3 
 1 1 
 1 1 
 1 1 
 9 5 
 4 3 
 1 1 
 1 1 
 4 3 
 1 1 
 1 1 
 1 1 
 1 1 
 1 1 
 1 1 
 4 3 
 1 1 
 4 3 
 1 1 
 1 1 
 1 1 
 1 1 
 4 3 
 9 5 
 4 3 
 1 1 
 1 1 
 1 1 
 4 3 
 1 1 
 1 1 
 4 3 
 1 1 
 1 1 
 1 1 
 1 1 
 4 3 
 1 1 
 1 1 
 1 1 
 4 3 
 1 1 
 1 1 
 10 5 
 4 3 
 1 1 
 4 3 
 1 1 
 1 1 
 1 1 
 1 1 
 1 1 
 1 1 
 4 3 
 1 1 
 4 3 
 1 1 
 1 1 
 1 1 
 4 3 
 1 1 
 9 5 
 4 3 
 1 1 
 1 1 
 1 1 
 1 1 
 4 3 
 1 1 
 1 1 
 1 1 
 4 3 
 1 1 
 1 1 
 4 3 
 1 1 
 1 1 
 1 1 
 4 3 
 7 4 
 1 1 
 1 1 
 4 3 
 1 1 
 1 1 
 1 1 
 4 3 
 1 1 
 1 1 
 1 1 
 4 3 
 1 1 
 1 1 
 1 1 
 1 1 
 4 3 
 1 1 
 1 1 
 10 5 
 4 3 
 1 1 
 4 3 
 1 1 
 1 1 
 1 1 
 1 1 
 4 3 
 1 1 
 1 1 
 1 1 
 4 3 
 1 1 
 1 1 
 4 3 
 7 4 
 1 1 
 1 1 
 4 3 
 1 1 
 1 1 
 4 3 
 1 1 
 1 1 
 1 1 
 4 3 
 1 1 
 1 1 
 1 1 
 4 3 
 1 1 
 1 1 
 1 1 
 1 1 
 1 1 
 4 3 
 9 5 
 1 1 
 1 1 
 4 3 
 1 1 
 1 1 
 1 1 
 1 1 
 4 3 
 4 3 
 1 1 
 1 1 
 1 1 
 4 3 
 1 1 
 1 1 
 4 3 
 7 4 
 1 1 
 1 1 
 1 1 
 4 3 
 1 1 
 1 1 
 1 1 
 1 1 
 1 1 
 1 1 
 1 1 
 4 3 
 1 1 
 4 3 
 1 1 
 1 1 
 1 1 
 1 1 
 4 3 
 10 5 
 1 1 
 4 3 
 1 1 
 1 1 
 1 1 
 1 1 
 1 1 
 4 3 
 1 1 
 1 1 
 4 3 
 1 1 
 1 1 
 1 1 
 1 1 
 4 3 
 1 1 
 1 1 
 4 3 
 10 5 
 1 1 
 1 1 
 1 1 
 4 3 
 1 1 
 1 1 
 4 3 
 1 1 
 1 1 
 1 1 
 1 1 
 4 3 
 1 1 
 4 3 
 1 1 
 1 1 
 1 1 
 7 4 
 4 3 
 1 1 
 4 3 
 1 1 
 1 1 
 1 1 
 4 3 
 1 1 
 1 1 
 1 1 
 1 1 
 1 1 
 4 3 
 1 1 
 1 1 
 1 1 
 1 1 
 4 3 
 1 1 
 1 1 
 7 4 
 4 3 
 1 1 
 1 1 
 1 1 
 1 1 
 4 3 
 1 1 
 4 3 
 1 1 
 1 1 
 1 1 
 4 3 
 1 1 
 4 3 
 1 1 
 1 1 
 7 4 
 1 1 
 4 3 
 1 1 
 1 1 
 4 3 
 1 1 
 1 1 
 1 1 
 1 1 
 4 3 
 1 1 
 1 1 
 1 1 
 4 3 
 1 1 
 1 1 
 1 1 
 1 1 
 4 3 
 8 5 
 4 3 
 1 1 
 1 1 
 1 1 
 4 3 
 1 1 
 1 1 
 4 3 
 1 1 
 1 1 
 1 1 
 1 1 
 1 1 
 4 3 
 1 1 
 1 1 
 9 5 
 4 3 
 1 1 
 1 1 
 1 1 
 1 1 
 4 3 
 1 1 
 4 3 
 1 1 
 1 1 
 1 1 
 1 1 
 4 3 
 1 1 
 1 1 
 1 1 
 4 3 
 1 1 
 1 1 
 9 5 
 4 3 
 1 1 
 1 1 
 4 3 
 1 1 
 1 1 
 1 1 
 1 1 
 4 3 
 1 1 
 4 3 
 1 1 
 1 1 
 1 1 
 1 1 
 4 3 
 9 5 
 1 1 
 4 3 
 1 1 
 1 1 
 1 1 
 1 1 
 4 3 
 1 1 
 1 1 
 1 1 
 4 3 
 1 1 
 1 1 
 1 1 
 1 1 
 4 3 
 1 1 
 1 1 
 9 5 
 4 3 
 1 1 
 1 1 
 1 1 
 4 3 
 1 1 
 1 1 
 1 1 
 4 3 
 1 1 
 1 1 
 1 1 
 1 1 
 4 3 
 1 1 
 1 1 
 1 1 
 4 3 
 7 4 
 4 3 
 1 1 
 1 1 
 4 3 
 1 1 
 1 1 
 1 1 
 1 1 
 4 3 
 1 1 
 1 1 
 1 1 
 4 3 
 1 1 
 1 1 
 4 3 
 1 1 
 7 4 
 4 3 
 1 1 
 1 1 
 1 1 
 1 1 
 4 3 
 1 1 
 1 1 
 1 1 
 1 1 
 4 3 
 1 1 
 1 1 
 1 1 
 1 1 
 4 3 
 1 1 
 1 1 
 4 3 
 1 1 
 9 5 
 1 1 
 4 3 
 1 1 
 1 1 
 1 1 
 4 3 
 1 1 
 1 1 
 4 3 
 1 1 
 1 1 
 1 1 
 4 3 
 1 1 
 1 1 
 9 5 
 4 3 
 1 1 
 1 1 
 1 1 
 1 1 
 4 3 
 1 1 
 4 3 
 1 1 
 1 1 
 1 1 
 1 1 
 4 3 
 1 1 
 1 1 
 4 3 
 1 1 
 1 1 
 1 1 
 7 4 
 4 3 
 1 1 
 1 1 
 4 3 
 1 1 
 1 1 
 1 1 
 4 3 
 1 1 
 1 1 
 4 3 
 1 1 
 1 1 
 1 1 
 1 1 
 4 3 
 8 5 
 4 3 
 1 1 
 1 1 
 1 1 
 4 3 
 1 1 
 1 1 
 4 3 
 1 1 
 1 1 
 1 1 
 1 1 
 1 1 
 4 3 
 1 1 
 1 1 
 4 3 
 10 5 
 1 1 
 1 1 
 1 1 
 1 1 
 4 3 
 1 1 
 4 3 
 1 1 
 1 1 
 1 1 
 1 1 
 4 3 
 1 1 
 4 3 
 1 1 
 1 1 
 10 5 
 4 3 
 1 1 
 1 1 
 4 3 
 1 1 
 1 1 
 1 1 
 1 1 
 4 3 
 1 1 
 4 3 
 1 1 
 1 1 
 1 1 
 1 1 
 1 1 
 4 3 
 1 1 
 1 1 
 1 1 
 7 4 
 4 3 
 1 1 
 1 1 
 4 3 
 1 1 
 1 1 
 4 3 
 1 1 
 1 1 
 1 1 
 4 3 
 1 1 
 1 1 
 4 3 
 1 1 
 1 1 
 1 1 
 1 1 
 10 5 
 4 3 
 1 1 
 4 3 
 1 1 
 1 1 
 1 1 
 1 1 
 4 3 
 1 1 
 1 1 
 1 1 
 4 3 
 1 1 
 1 1 
 4 3 
 1 1 
 7 4 
 1 1 
 4 3 
 1 1 
 1 1 
 1 1 
 1 1 
 4 3 
 1 1 
 4 3 
 1 1 
 1 1 
 1 1 
 1 1 
 4 3 
 1 1 
 1 1 
 1 1 
 7 4 
 4 3 
 1 1 
 1 1 
 4 3 
 1 1 
 1 1 
 1 1 
 4 3 
 1 1 
 1 1 
 4 3 
 1 1 
 1 1 
 4 3 
 1 1 
 1 1 
 10 5 
 4 3 
 1 1 
 1 1 
 1 1 
 1 1 
 4 3 
 1 1 
 1 1 
 1 1 
 1 1 
 4 3 
 1 1 
 1 1 
 1 1 
 4 3 
 1 1 
 1 1 
 4 3 
 10 5 
 4 3 
 1 1 
 1 1 
 1 1 
 1 1 
 4 3 
 1 1 
 1 1 
 1 1 
 4 3 
 1 1 
 1 1 
 4 3 
 1 1 
 1 1 
 1 1 
 4 3 
 7 4 
 1 1 
 1 1 
 4 3 
 1 1 
 1 1 
 1 1 
 1 1 
 4 3 
 1 1 
 1 1 
 1 1 
 1 1 
 4 3 
 1 1 
 1 1 
 1 1 
 4 3 
 1 1 
 4 3 
 9 5 
 1 1 
 1 1 
 1 1 
 4 3 
 1 1 
 1 1 
 4 3 
 1 1 
 1 1 
 1 1 
 4 3 
 1 1 
 1 1 
 4 3 
 1 1 
 1 1 
 1 1 
 1 1 
 9 5 
 4 3 
 1 1 
 4 3 
 1 1 
 1 1 
 4 3 
 1 1 
 1 1 
 1 1 
 1 1 
 4 3 
 1 1 
 1 1 
 1 1 
 1 1 
 4 3 
 1 1 
 1 1 
 9 5 
 4 3 
 1 1 
 1 1 
 1 1 
 4 3 
 1 1 
 1 1 
 4 3 
 1 1 
 1 1 
 1 1 
 1 1 
 4 3 
 1 1 
 4 3 
 1 1 
 10 5 
 1 1 
 4 3 
 1 1 
 1 1 
 4 3 
 1 1 
 1 1 
 1 1 
 4 3 
 1 1 
 1 1 
 1 1 
 4 3 
 1 1 
 1 1 
 1 1 
 1 1 
 1 1 
 4 3 
 10 5 
 1 1 
 4 3 
 1 1 
 1 1 
 1 1 
 1 1 
 4 3 
 4 3 
 1 1 
 1 1 
 1 1 
 4 3 
 1 1 
 1 1 
 8 5 
 4 3 
 1 1 
 1 1 
 1 1 
 1 1 
 4 3 
 1 1 
 4 3 
 1 1 
 1 1 
 1 1 
 1 1 
 4 3 
 1 1 
 1 1 
 1 1 
 4 3 
 1 1 
 1 1 
 9 5 
 4 3 
 1 1 
 1 1 
 4 3 
 1 1 
 1 1 
 1 1 
 1 1 
 1 1 
 1 1 
 1 1 
 1 1 
 1 1 
 4 3 
 1 1 
 1 1 
 1 1 
 4 3 
 1 1 
 9 5 
 4 3 
 1 1 
 1 1 
 1 1 
 1 1 
 4 3 
 1 1 
 1 1 
 1 1 
 4 3 
 1 1 
 1 1 
 4 3 
 1 1 
 1 1 
 1 1 
 4 3 
 9 5 
 1 1 
 1 1 
 4 3 
 1 1 
 1 1 
 1 1 
 4 3 
 1 1 
 1 1 
 1 1 
 4 3 
 1 1 
 1 1 
 1 1 
 1 1 
 4 3 
 1 1 
 1 1 
 4 3 
 7 4 
 1 1 
 4 3 
 1 1 
 1 1 
 1 1 
 1 1 
 4 3 
 1 1 
 1 1 
 1 1 
 4 3 
 1 1 
 1 1 
 4 3 
 1 1 
 1 1 
 1 1 
 1 1 
 8 5 
 4 3 
 4 3 
 1 1 
 1 1 
 1 1 
 4 3 
 1 1 
 1 1 
 1 1 
 4 3 
 1 1 
 1 1 
 1 1 
 1 1 
 1 1 
 4 3 
 1 1 
 1 1 
 9 5 
 4 3 
 1 1 
 1 1 
 1 1 
 1 1 
 4 3 
 4 3 
 1 1 
 1 1 
 1 1 
 4 3 
 1 1 
 1 1 
 4 3 
 1 1 
 1 1 
 1 1 
 8 5 
 4 3 
 1 1 
 1 1 
 4 3 
 1 1 
 1 1 
 1 1 
 1 1 
 1 1 
 4 3 
 1 1 
 1 1 
 4 3 
 1 1 
 1 1 
 1 1 
 1 1 
 1 1 
 1 1 
 1 1 
 4 3 
 8 5 
 1 1 
 4 3 
 1 1 
 1 1 
 1 1 
 1 1 
 4 3 
 1 1 
 1 1 
 4 3 
 1 1 
 1 1 
 1 1 
 4 3 
 1 1 
 1 1 
 7 4 
 4 3 
 1 1 
 1 1 
 1 1 
 4 3 
 1 1 
 1 1 
 4 3 
 1 1 
 1 1 
 1 1 
 4 3 
 1 1 
 4 3 
 1 1 
 1 1 
 1 1 
 8 5 
 4 3 
 1 1 
 1 1 
 1 1 
 1 1 
 4 3 
 1 1 
 1 1 
 1 1 
 1 1 
 4 3 
 1 1 
 1 1 
 4 3 
 1 1 
 1 1 
 1 1 
 1 1 
 4 3 
 7 4 
 4 3 
 1 1 
 1 1 
 1 1 
 4 3 
 1 1 
 1 1 
 4 3 
 1 1 
 1 1 
 1 1 
 4 3 
 1 1 
 1 1 
 4 3 
 7 4 
 1 1 
 1 1 
 1 1 
 1 1 
 1 1 
 4 3 
 1 1 
 1 1 
 4 3 
 1 1 
 1 1 
 1 1 
 1 1 
 1 1 
 1 1 
 4 3 
 1 1 
 4 3 
 1 1 
 1 1 
 7 4 
 4 3 
 1 1 
 1 1 
 4 3 
 1 1 
 1 1 
 1 1 
 4 3 
 1 1 
 1 1 
 4 3 
 1 1 
 1 1 
 1 1 
 1 1 
 4 3 
 1 1 
 10 5 
 4 3 
 1 1 
 1 1 
 1 1 
 1 1 
 4 3 
 1 1 
 4 3 
 1 1 
 1 1 
 1 1 
 1 1 
 1 1 
 4 3 
 1 1 
 1 1 
 4 3 
 1 1 
 1 1 
 1 1 
 9 5 
 1 1 
 4 3 
 1 1 
 4 3 
 1 1 
 1 1 
 1 1 
 1 1 
 4 3 
 1 1 
 4 3 
 1 1 
 1 1 
 1 1 
 1 1 
 4 3 
 9 5 
 4 3 
 1 1 
 1 1 
 1 1 
 4 3 
 1 1 
 1 1 
 4 3 
 1 1 
 1 1 
 1 1 
 1 1 
 1 1 
 1 1 
 4 3 
 1 1 
 1 1 
 9 5 
 4 3 
 1 1 
 1 1 
 1 1 
 1 1 
 4 3 
 1 1 
 4 3 
 1 1 
 1 1 
 1 1 
 4 3 
 1 1 
 1 1 
 1 1 
 4 3 
 1 1 
 1 1 
 8 5 
 4 3 
 1 1 
 4 3 
 1 1 
 1 1 
 1 1 
 1 1 
 4 3 
 1 1 
 1 1 
 1 1 
 4 3 
 1 1 
 1 1 
 4 3 
 1 1 
 1 1 
 8 5 
 4 3 
 1 1 
 1 1 
 1 1 
 1 1 
 4 3 
 1 1 
 1 1 
 4 3 
 1 1 
 1 1 
 1 1 
 1 1 
 4 3 
 1 1 
 1 1 
 1 1 
 4 3 
 7 4 
 1 1 
 1 1 
 4 3 
 1 1 
 4 3 
 1 1 
 1 1 
 1 1 
 1 1 
 4 3 
 1 1 
 1 1 
 1 1 
 1 1 
 4 3 
 1 1 
 8 5 
 4 3 
 1 1 
 1 1 
 4 3 
 1 1 
 1 1 
 1 1 
 1 1 
 4 3 
 1 1 
 1 1 
 1 1 
 4 3 
 1 1 
 1 1 
 4 3 
 1 1 
 1 1 
 1 1 
 7 4 
 1 1 
 4 3 
 1 1 
 4 3 
 1 1 
 1 1 
 1 1 
 4 3 
 1 1 
 4 3 
 1 1 
 1 1 
 1 1 
 4 3 
 1 1 
 1 1 
 8 5 
 4 3 
 1 1 
 1 1 
 1 1 
 1 1 
 4 3 
 1 1 
 1 1 
 1 1 
 4 3 
 1 1 
 1 1 
 1 1 
 1 1 
 4 3 
 1 1 
 4 3 
 7 4 
 1 1 
 1 1 
 4 3 
 1 1 
 1 1 
 4 3 
 1 1 
 1 1 
 1 1 
 4 3 
 1 1 
 1 1 
 4 3 
 1 1 
 1 1 
 1 1 
 1 1 
 7 4 
 4 3 
 1 1 
 4 3 
 1 1 
 1 1 
 1 1 
 1 1 
 4 3 
 1 1 
 1 1 
 1 1 
 4 3 
 1 1 
 1 1 
 1 1 
 4 3 
 1 1 
 1 1 
 10 5 
 4 3 
 1 1 
 1 1 
 1 1 
 4 3 
 1 1 
 1 1 
 4 3 
 1 1 
 1 1 
 1 1 
 1 1 
 4 3 
 1 1 
 4 3 
 1 1 
 1 1 
 8 5 
 1 1 
 1 1 
 4 3 
 4 3 
 1 1 
 1 1 
 1 1 
 4 3 
 1 1 
 1 1 
 1 1 
 1 1 
 4 3 
 1 1 
 1 1 
 1 1 
 1 1 
 4 3 
 7 4 
 1 1 
 4 3 
 1 1 
 1 1 
 1 1 
 1 1 
 4 3 
 1 1 
 4 3 
 1 1 
 1 1 
 1 1 
 1 1 
 4 3 
 1 1 
 1 1 
 1 1 
 1 1 
 4 3 
 10 5 
 4 3 
 1 1 
 1 1 
 1 1 
 4 3 
 1 1 
 1 1 
 4 3 
 1 1 
 1 1 
 1 1 
 1 1 
 1 1 
 4 3 
 1 1 
 1 1 
 8 5 
 4 3 
 1 1 
 4 3 
 1 1 
 1 1 
 1 1 
 1 1 
 4 3 
 1 1 
 1 1 
 4 3 
 1 1 
 1 1 
 4 3 
 1 1 
 10 5 
 4 3 
 1 1 
 1 1 
 1 1 
 1 1 
 4 3 
 1 1 
 1 1 
 1 1 
 4 3 
 1 1 
 1 1 
 4 3 
 1 1 
 1 1 
 1 1 
 1 1 
 1 1 
 4 3 
 1 1 
 10 5 
 4 3 
 1 1 
 1 1 
 1 1 
 1 1 
 4 3 
 1 1 
 1 1 
 4 3 
 1 1 
 1 1 
 1 1 
 4 3 
 1 1 
 1 1 
 4 3 
 8 5 
 1 1 
 1 1 
 1 1 
 1 1 
 1 1 
 1 1 
 1 1 
 1 1 
 4 3 
 1 1 
 4 3 
 1 1 
 4 3 
 1 1 
 1 1 
 1 1 
 1 1 
 4 3 
 8 5 
 1 1 
 4 3 
 1 1 
 1 1 
 1 1 
 1 1 
 4 3 
 1 1 
 1 1 
 4 3 
 1 1 
 1 1 
 1 1 
 1 1 
 4 3 
 1 1 
 1 1 
 4 3 
 9 5 
 1 1 
 1 1 
 1 1 
 1 1 
 1 1 
 4 3 
 1 1 
 1 1 
 4 3 
 1 1 
 1 1 
 1 1 
 1 1 
 4 3 
 1 1 
 4 3 
 1 1 
 1 1 
 9 5 
 4 3 
 1 1 
 1 1 
 4 3 
 1 1 
 1 1 
 1 1 
 4 3 
 1 1 
 1 1 
 1 1 
 1 1 
 4 3 
 1 1 
 1 1 
 1 1 
 1 1 
 4 3 
 9 5 
 1 1 
 4 3 
 1 1 
 1 1 
 1 1 
 1 1 
 4 3 
 1 1 
 4 3 
 1 1 
 1 1 
 1 1 
 4 3 
 1 1 
 1 1 
 1 1 
 4 3 
 9 5 
 1 1 
 1 1 
 4 3 
 1 1 
 4 3 
 1 1 
 1 1 
 1 1 
 1 1 
 4 3 
 1 1 
 1 1 
 1 1 
 1 1 
 4 3 
 1 1 
 1 1 
 1 1 
 8 5 
 4 3 
 4 3 
 1 1 
 1 1 
 1 1 
 4 3 
 1 1 
 1 1 
 1 1 
 1 1 
 4 3 
 1 1 
 1 1 
 4 3 
 1 1 
 1 1 
 7 4 
 4 3 
 1 1 
 1 1 
 1 1 
 4 3 
 1 1 
 1 1 
 1 1 
 4 3 
 1 1 
 1 1 
 4 3 
 1 1 
 1 1 
 1 1 
 1 1 
 4 3 
 1 1 
 1 1 
 10 5 
 4 3 
 1 1 
 1 1 
 4 3 
 1 1 
 1 1 
 1 1 
 1 1 
 4 3 
 1 1 
 1 1 
 1 1 
 4 3 
 1 1 
 1 1 
 4 3 
 8 5 
 1 1 
 1 1 
 1 1 
 4 3 
 1 1 
 1 1 
 4 3 
 1 1 
 1 1 
 1 1 
 4 3 
 1 1 
 4 3 
 1 1 
 1 1 
 1 1 
 4 3 
 10 5 
 1 1 
 1 1 
 1 1 
 4 3 
 1 1 
 1 1 
 1 1 
 1 1 
 1 1 
 4 3 
 1 1 
 1 1 
 4 3 
 1 1 
 1 1 
 1 1 
 1 1 
 4 3 
 8 5 
 4 3 
 1 1 
 1 1 
 1 1 
 4 3 
 1 1 
 1 1 
 4 3 
 1 1 
 1 1 
 1 1 
 4 3 
 1 1 
 1 1 
 4 3 
 1 1 
 1 1 
 1 1 
 8 5 
 1 1 
 4 3 
 1 1 
 4 3 
 1 1 
 1 1 
 1 1 
 1 1 
 1 1 
 1 1 
 4 3 
 4 3 
 1 1 
 1 1 
 1 1 
 4 3 
 1 1 
 1 1 
 10 5 
 4 3 
 1 1 
 1 1 
 1 1 
 4 3 
 1 1 
 1 1 
 4 3 
 1 1 
 1 1 
 1 1 
 1 1 
 4 3 
 1 1 
 4 3 
 9 5 
 1 1 
 1 1 
 1 1 
 1 1 
 4 3 
 4 3 
 1 1 
 1 1 
 1 1 
 1 1 
 1 1 
 4 3 
 1 1 
 1 1 
 4 3 
 1 1 
 1 1 
 1 1 
 1 1 
 7 4 
 4 3 
 1 1 
 4 3 
 1 1 
 1 1 
 1 1 
 1 1 
 4 3 
 1 1 
 4 3 
 1 1 
 1 1 
 1 1 
 1 1 
 4 3 
 10 5 
 4 3 
 1 1 
 1 1 
 1 1 
 4 3 
 1 1 
 1 1 
 1 1 
 1 1 
 4 3 
 1 1 
 1 1 
 1 1 
 1 1 
 4 3 
 1 1 
 1 1 
 1 1 
 1 1 
 4 3 
 8 5 
 1 1 
 1 1 
 4 3 
 1 1 
 4 3 
 1 1 
 1 1 
 1 1 
 4 3 
 1 1 
 1 1 
 1 1 
 4 3 
 1 1 
 1 1 
 4 3 
 10 5 
 1 1 
 4 3 
 1 1 
 1 1 
 1 1 
 1 1 
 4 3 
 1 1 
 1 1 
 1 1 
 4 3 
 1 1 
 1 1 
 1 1 
 4 3 
 1 1 
 1 1 
 1 1 
 9 5 
 4 3 
 1 1 
 1 1 
 4 3 
 1 1 
 1 1 
 1 1 
 4 3 
 1 1 
 1 1 
 4 3 
 1 1 
 1 1 
 1 1 
 4 3 
 1 1 
 1 1 
 8 5 
 4 3 
 1 1 
 1 1 
 1 1 
 4 3 
 1 1 
 1 1 
 4 3 
 1 1 
 1 1 
 1 1 
 1 1 
 4 3 
 1 1 
 4 3 
 1 1 
 1 1 
 10 5 
 1 1 
 1 1 
 4 3 
 1 1 
 1 1 
 4 3 
 1 1 
 1 1 
 1 1 
 4 3 
 1 1 
 1 1 
 4 3 
 1 1 
 1 1 
 1 1 
 1 1 
 4 3 
 8 5 
 1 1 
 4 3 
 1 1 
 1 1 
 1 1 
 1 1 
 4 3 
 4 3 
 1 1 
 1 1 
 1 1 
 4 3 
 1 1 
 1 1 
 7 4 
 4 3 
 1 1 
 1 1 
 1 1 
 1 1 
 1 1 
 1 1 
 4 3 
 1 1 
 1 1 
 1 1 
 4 3 
 1 1 
 1 1 
 1 1 
 1 1 
 4 3 
 1 1 
 4 3 
 1 1 
 1 1 
 8 5 
 4 3 
 1 1 
 1 1 
 4 3 
 1 1 
 1 1 
 1 1 
 4 3 
 1 1 
 1 1 
 4 3 
 1 1 
 1 1 
 1 1 
 1 1 
 4 3 
 10 5 
 1 1 
 4 3 
 1 1 
 1 1 
 1 1 
 1 1 
 4 3 
 1 1 
 1 1 
 1 1 
 1 1 
 4 3 
 1 1 
 1 1 
 1 1 
 4 3 
 1 1 
 1 1 
 1 1 
 10 5 
 4 3 
 1 1 
 1 1 
 4 3 
 1 1 
 4 3 
 1 1 
 1 1 
 1 1 
 1 1 
 4 3 
 1 1 
 1 1 
 1 1 
 4 3 
 1 1 
 1 1 
 7 4 
 4 3 
 1 1 
 4 3 
 1 1 
 1 1 
 1 1 
 4 3 
 1 1 
 1 1 
 1 1 
 4 3 
 1 1 
 1 1 
 1 1 
 1 1 
 4 3 
 1 1 
 10 5 
 4 3 
 1 1 
 1 1 
 1 1 
 1 1 
 4 3 
 1 1 
 1 1 
 1 1 
 4 3 
 1 1 
 1 1 
 4 3 
 1 1 
 1 1 
 1 1 
 1 1 
 4 3 
 10 5 
 4 3 
 1 1 
 1 1 
 1 1 
 4 3 
 1 1 
 1 1 
 4 3 
 1 1 
 1 1 
 1 1 
 1 1 
 1 1 
 4 3 
 1 1 
 1 1 
 4 3 
 7 4 
 1 1 
 4 3 
 1 1 
 1 1 
 1 1 
 1 1 
 4 3 
 1 1 
 1 1 
 1 1 
 1 1 
 4 3 
 4 3 
 1 1 
 1 1 
 1 1 
 10 5 
 4 3 
 1 1 
 1 1 
 4 3 
 1 1 
 1 1 
 1 1 
 4 3 
 1 1 
 1 1 
 4 3 
 1 1 
 1 1 
 1 1 
 1 1 
 1 1 
 4 3 
 1 1 
 9 5 
 4 3 
 1 1 
 1 1 
 1 1 
 1 1 
 4 3 
 1 1 
 1 1 
 1 1 
 1 1 
 1 1 
 1 1 
 1 1 
 1 1 
 4 3 
 4 3 
 1 1 
 1 1 
 1 1 
 7 4 
 4 3 
 1 1 
 1 1 
 4 3 
 1 1 
 1 1 
 1 1 
 4 3 
 1 1 
 1 1 
 4 3 
 1 1 
 1 1 
 1 1 
 1 1 
 4 3 
 7 4 
 1 1 
 4 3 
 1 1 
 1 1 
 1 1 
 1 1 
 4 3 
 1 1 
 1 1 
 4 3 
 1 1 
 1 1 
 1 1 
 1 1 
 4 3 
 1 1 
 1 1 
 4 3 
 1 1 
 1 1 
 7 4 
 1 1 
 1 1 
 4 3 
 1 1 
 4 3 
 1 1 
 1 1 
 1 1 
 1 1 
 4 3 
 1 1 
 4 3 
 1 1 
 1 1 
 1 1 
 1 1 
 4 3 
 9 5 
 4 3 
 1 1 
 1 1 
 1 1 
 1 1 
 1 1 
 4 3 
 1 1 
 1 1 
 1 1 
 1 1 
 4 3 
 1 1 
 1 1 
 1 1 
 1 1 
 4 3 
 1 1 
 8 5 
 4 3 
 1 1 
 1 1 
 1 1 
 1 1 
 4 3 
 1 1 
 4 3 
 1 1 
 1 1 
 1 1 
 4 3 
 1 1 
 1 1 
 1 1 
 4 3 
 1 1 
 1 1 
 7 4 
 4 3 
 1 1 
 4 3 
 1 1 
 1 1 
 1 1 
 1 1 
 4 3 
 1 1 
 1 1 
 1 1 
 1 1 
 4 3 
 1 1 
 1 1 
 1 1 
 4 3 
 9 5 
 4 3 
 1 1 
 1 1 
 1 1 
 4 3 
 1 1 
 1 1 
 1 1 
 1 1 
 4 3 
 1 1 
 1 1 
 4 3 
 1 1 
 1 1 
 1 1 
 7 4 
 4 3 
 1 1 
 1 1 
 4 3 
 1 1 
 1 1 
 1 1 
 4 3 
 1 1 
 1 1 
 4 3 
 1 1 
 1 1 
 1 1 
 1 1 
 4 3 
 1 1 
 1 1 
 10 5 
 4 3 
 1 1 
 1 1 
 1 1 
 1 1 
 4 3 
 1 1 
 1 1 
 4 3 
 1 1 
 1 1 
 1 1 
 4 3 
 1 1 
 1 1 
 4 3 
 1 1 
 1 1 
 8 5 
 1 1 
 1 1 
 4 3 
 1 1 
 4 3 
 1 1 
 1 1 
 1 1 
 4 3 
 1 1 
 4 3 
 1 1 
 1 1 
 1 1 
 4 3 
 1 1 
 1 1 
 8 5 
 1 1 
 4 3 
 1 1 
 1 1 
 1 1 
 1 1 
 1 1 
 4 3 
 1 1 
 1 1 
 4 3 
 1 1 
 1 1 
 1 1 
 1 1 
 4 3 
 1 1 
 4 3 
 8 5 
 1 1 
 1 1 
 4 3 
 1 1 
 1 1 
 4 3 
 1 1 
 1 1 
 1 1 
 4 3 
 1 1 
 1 1 
 4 3 
 1 1 
 1 1 
 1 1 
 1 1 
 7 4 
 4 3 
 1 1 
 4 3 
 1 1 
 1 1 
 1 1 
 1 1 
 1 1 
 1 1 
 4 3 
 1 1 
 4 3 
 1 1 
 1 1 
 4 3 
 1 1 
 1 1 
 8 5 
 4 3 
 1 1 
 1 1 
 1 1 
 4 3 
 1 1 
 1 1 
 4 3 
 1 1 
 1 1 
 1 1 
 1 1 
 4 3 
 1 1 
 1 1 
 1 1 
 4 3 
 7 4 
 1 1 
 1 1 
 4 3 
 4 3 
 1 1 
 1 1 
 1 1 
 1 1 
 1 1 
 4 3 
 1 1 
 1 1 
 4 3 
 1 1 
 1 1 
 1 1 
 1 1 
 4 3 
 9 5 
 1 1 
 4 3 
 1 1 
 1 1 
 1 1 
 1 1 
 4 3 
 1 1 
 4 3 
 1 1 
 1 1 
 1 1 
 1 1 
 4 3 
 1 1 
 1 1 
 9 5 
 4 3 
 1 1 
 1 1 
 4 3 
 1 1 
 1 1 
 1 1 
 4 3 
 1 1 
 1 1 
 1 1 
 1 1 
 4 3 
 1 1 
 1 1 
 1 1 
 1 1 
 4 3 
 9 5 
 1 1 
 1 1 
 4 3 
 1 1 
 4 3 
 1 1 
 1 1 
 1 1 
 4 3 
 1 1 
 1 1 
 1 1 
 4 3 
 1 1 
 1 1 
 4 3 
 1 1 
 9 5 
 1 1 
 1 1 
 4 3 
 1 1 
 1 1 
 4 3 
 1 1 
 1 1 
 1 1 
 4 3 
 1 1 
 1 1 
 1 1 
 4 3 
 1 1 
 1 1 
 1 1 
 1 1 
 1 1 
 4 3 
 10 5 
 4 3 
 1 1 
 1 1 
 1 1 
 4 3 
 1 1 
 1 1 
 4 3 
 1 1 
 1 1 
 1 1 
 4 3 
 1 1 
 1 1 
 7 4 
 4 3 
 1 1 
 1 1 
 1 1 
 4 3 
 1 1 
 1 1 
 4 3 
 1 1 
 1 1 
 1 1 
 1 1 
 4 3 
 1 1 
 4 3 
 1 1 
 1 1 
 1 1 
 1 1 
 8 5 
 4 3 
 1 1 
 1 1 
 4 3 
 1 1 
 1 1 
 1 1 
 4 3 
 1 1 
 1 1 
 4 3 
 1 1 
 1 1 
 1 1 
 1 1 
 4 3 
 7 4 
 1 1 
 4 3 
 1 1 
 1 1 
 1 1 
 1 1 
 4 3 
 4 3 
 1 1 
 1 1 
 1 1 
 4 3 
 1 1 
 1 1 
 1 1 
 1 1 
 4 3 
 9 5 
 1 1 
 1 1 
 1 1 
 4 3 
 1 1 
 1 1 
 1 1 
 4 3 
 1 1 
 1 1 
 1 1 
 1 1 
 4 3 
 1 1 
 4 3 
 1 1 
 1 1 
 1 1 
 7 4 
 4 3 
 1 1 
 4 3 
 1 1 
 1 1 
 1 1 
 4 3 
 1 1 
 1 1 
 4 3 
 1 1 
 1 1 
 1 1 
 1 1 
 4 3 
 1 1 
 7 4 
 4 3 
 1 1 
 1 1 
 1 1 
 1 1 
 4 3 
 1 1 
 1 1 
 1 1 
 1 1 
 4 3 
 1 1 
 1 1 
 4 3 
 1 1 
 1 1 
 1 1 
 1 1 
 4 3 
 1 1 
 1 1 
 7 4 
 4 3 
 1 1 
 4 3 
 1 1 
 1 1 
 1 1 
 1 1 
 4 3 
 1 1 
 1 1 
 1 1 
 4 3 
 1 1 
 1 1 
 4 3 
 9 5 
 4 3 
 1 1 
 1 1 
 1 1 
 4 3 
 1 1 
 1 1 
 1 1 
 1 1 
 1 1 
 1 1 
 4 3 
 1 1 
 1 1 
 4 3 
 1 1 
 1 1 
 1 1 
 8 5 
 4 3 
 1 1 
 1 1 
 4 3 
 1 1 
 1 1 
 1 1 
 4 3 
 1 1 
 1 1 
 4 3 
 1 1 
 1 1 
 1 1 
 1 1 
 4 3 
 9 5 
 4 3 
 1 1 
 1 1 
 1 1 
 4 3 
 1 1 
 1 1 
 4 3 
 1 1 
 1 1 
 1 1 
 1 1 
 1 1 
 1 1 
 4 3 
 1 1 
 1 1 
 1 1 
 1 1 
 4 3 
 10 5 
 4 3 
 1 1 
 1 1 
 1 1 
 4 3 
 1 1 
 1 1 
 1 1 
 1 1 
 4 3 
 1 1 
 1 1 
 4 3 
 1 1 
 1 1 
 1 1 
 4 3 
 8 5 
 1 1 
 1 1 
 4 3 
 1 1 
 1 1 
 1 1 
 4 3 
 1 1 
 1 1 
 1 1 
 1 1 
 1 1 
 1 1 
 1 1 
 4 3 
 1 1 
 4 3 
 1 1 
 9 5 
 1 1 
 1 1 
 1 1 
 4 3 
 1 1 
 1 1 
 4 3 
 1 1 
 1 1 
 1 1 
 1 1 
 4 3 
 1 1 
 1 1 
 4 3 
 1 1 
 1 1 
 1 1 
 4 3 
 10 5 
 1 1 
 1 1 
 4 3 
 1 1 
 1 1 
 1 1 
 4 3 
 1 1 
 1 1 
 4 3 
 1 1 
 1 1 
 1 1 
 1 1 
 4 3 
 1 1 
 7 4 
 4 3 
 1 1 
 1 1 
 4 3 
 1 1 
 1 1 
 1 1 
 4 3 
 1 1 
 1 1 
 1 1 
 1 1 
 1 1 
 4 3 
 1 1 
 1 1 
 4 3 
 1 1 
 1 1 
 1 1 
 1 1 
 9 5 
 4 3 
 1 1 
 4 3 
 1 1 
 1 1 
 1 1 
 1 1 
 4 3 
 4 3 
 1 1 
 1 1 
 1 1 
 4 3 
 1 1 
 1 1 
 8 5 
 4 3 
 1 1 
 1 1 
 1 1 
 4 3 
 1 1 
 1 1 
 4 3 
 1 1 
 1 1 
 1 1 
 1 1 
 1 1 
 1 1 
 1 1 
 4 3 
 1 1 
 1 1 
 1 1 
 4 3 
 9 5 
 1 1 
 1 1 
 4 3 
 1 1 
 1 1 
 4 3 
 1 1 
 1 1 
 1 1 
 4 3 
 1 1 
 1 1 
 4 3 
 1 1 
 1 1 
 1 1 
 1 1 
 9 5 
 4 3 
 1 1 
 4 3 
 1 1 
 1 1 
 1 1 
 1 1 
 4 3 
 1 1 
 4 3 
 1 1 
 1 1 
 1 1 
 4 3 
 1 1 
 1 1 
 1 1 
 1 1 
 9 5 
 4 3 
 1 1 
 1 1 
 1 1 
 1 1 
 4 3 
 1 1 
 1 1 
 4 3 
 1 1 
 1 1 
 1 1 
 1 1 
 4 3 
 1 1 
 4 3 
 1 1 
 1 1 
 10 5 
 4 3 
 1 1 
 1 1 
 4 3 
 1 1 
 1 1 
 1 1 
 4 3 
 1 1 
 1 1 
 4 3 
 1 1 
 1 1 
 1 1 
 1 1 
 4 3 
 9 5 
 1 1 
 4 3 
 1 1 
 1 1 
 1 1 
 1 1 
 1 1 
 1 1 
 4 3 
 1 1 
 4 3 
 1 1 
 1 1 
 1 1 
 1 1 
 4 3 
 1 1 
 1 1 
 4 3 
 8 5 
 1 1 
 1 1 
 4 3 
 1 1 
 4 3 
 1 1 
 1 1 
 1 1 
 1 1 
 4 3 
 1 1 
 1 1 
 1 1 
 4 3 
 1 1 
 1 1 
 7 4 
 4 3 
 1 1 
 4 3 
 1 1 
 1 1 
 1 1 
 1 1 
 4 3 
 1 1 
 1 1 
 1 1 
 1 1 
 4 3 
 1 1 
 1 1 
 4 3 
 1 1 
 8 5 
 4 3 
 1 1 
 1 1 
 1 1 
 1 1 
 4 3 
 1 1 
 1 1 
 1 1 
 4 3 
 1 1 
 1 1 
 4 3 
 1 1 
 1 1 
 1 1 
 1 1 
 4 3 
 8 5 
 4 3 
 1 1 
 1 1 
 1 1 
 4 3 
 1 1 
 1 1 
 1 1 
 1 1 
 4 3 
 1 1 
 1 1 
 1 1 
 1 1 
 4 3 
 1 1 
 1 1 
 4 3 
 7 4 
 1 1 
 4 3 
 1 1 
 1 1 
 1 1 
 1 1 
 4 3 
 1 1 
 1 1 
 1 1 
 4 3 
 1 1 
 4 3 
 1 1 
 1 1 
 1 1 
 10 5 
 4 3 
 1 1 
 1 1 
 4 3 
 1 1 
 1 1 
 1 1 
 4 3 
 1 1 
 1 1 
 1 1 
 4 3 
 1 1 
 1 1 
 1 1 
 1 1 
 1 1 
 4 3 
 9 5 
 4 3 
 1 1 
 1 1 
 1 1 
 4 3 
 1 1 
 1 1 
 4 3 
 1 1 
 1 1 
 1 1 
 4 3 
 1 1 
 1 1 
 4 3 
 1 1 
 9 5 
 1 1 
 1 1 
 1 1 
 1 1 
 4 3 
 1 1 
 1 1 
 4 3 
 1 1 
 1 1 
 1 1 
 1 1 
 4 3 
 1 1 
 4 3 
 1 1 
 1 1 
 1 1 
 1 1 
 1 1 
 1 1 
 4 3 
 8 5 
 4 3 
 1 1 
 1 1 
 1 1 
 4 3 
 1 1 
 1 1 
 4 3 
 1 1 
 1 1 
 1 1 
 1 1 
 4 3 
 1 1 
 8 5 
 4 3 
 1 1 
 1 1 
 1 1 
 1 1 
 4 3 
 1 1 
 4 3 
 1 1 
 1 1 
 1 1 
 4 3 
 1 1 
 1 1 
 1 1 
 4 3 
 1 1 
 1 1 
 1 1 
 10 5 
 4 3 
 1 1 
 1 1 
 1 1 
 4 3 
 1 1 
 1 1 
 1 1 
 1 1 
 4 3 
 1 1 
 4 3 
 1 1 
 1 1 
 1 1 
 1 1 
 4 3 
 10 5 
 4 3 
 1 1 
 1 1 
 1 1 
 4 3 
 1 1 
 1 1 
 4 3 
 1 1 
 1 1 
 1 1 
 1 1 
 4 3 
 1 1 
 1 1 
 1 1 
 7 4 
 4 3 
 1 1 
 1 1 
 4 3 
 1 1 
 1 1 
 1 1 
 1 1 
 4 3 
 1 1 
 1 1 
 1 1 
 1 1 
 4 3 
 1 1 
 1 1 
 4 3 
 1 1 
 1 1 
 9 5 
 4 3 
 1 1 
 4 3 
 1 1 
 1 1 
 1 1 
 1 1 
 4 3 
 1 1 
 1 1 
 1 1 
 4 3 
 1 1 
 1 1 
 4 3 
 8 5 
 1 1 
 4 3 
 1 1 
 1 1 
 1 1 
 4 3 
 1 1 
 1 1 
 1 1 
 1 1 
 1 1 
 4 3 
 1 1 
 1 1 
 4 3 
 1 1 
 1 1 
 1 1 
 4 3 
 8 5 
 1 1 
 1 1 
 4 3 
 1 1 
 1 1 
 1 1 
 4 3 
 1 1 
 1 1 
 4 3 
 1 1 
 1 1 
 1 1 
 1 1 
 4 3 
 1 1 
 4 3 
 7 4 
 1 1 
 1 1 
 4 3 
 1 1 
 1 1 
 4 3 
 1 1 
 1 1 
 1 1 
 1 1 
 1 1 
 4 3 
 1 1 
 1 1 
 4 3 
 1 1 
 1 1 
 1 1 
 1 1 
 1 1 
 8 5 
 4 3 
 1 1 
 1 1 
 4 3 
 1 1 
 1 1 
 1 1 
 1 1 
 4 3 
 1 1 
 4 3 
 1 1 
 1 1 
 4 3 
 1 1 
 1 1 
 10 5 
 4 3 
 1 1 
 1 1 
 1 1 
 4 3 
 1 1 
 1 1 
 4 3 
 1 1 
 1 1 
 1 1 
 1 1 
 1 1 
 4 3 
 1 1 
 1 1 
 1 1 
 4 3 
 10 5 
 1 1 
 1 1 
 4 3 
 1 1 
 1 1 
 4 3 
 1 1 
 1 1 
 1 1 
 4 3 
 1 1 
 1 1 
 4 3 
 1 1 
 1 1 
 1 1 
 1 1 
 1 1 
 10 5 
 4 3 
 1 1 
 1 1 
 4 3 
 1 1 
 1 1 
 1 1 
 1 1 
 4 3 
 1 1 
 4 3 
 1 1 
 1 1 
 1 1 
 1 1 
 4 3 
 1 1 
 1 1 
 10 5 
 4 3 
 1 1 
 1 1 
 1 1 
 1 1 
 4 3 
 1 1 
 1 1 
 1 1 
 1 1 
 1 1 
 1 1 
 4 3 
 1 1 
 4 3 
 1 1 
 1 1 
 1 1 
 1 1 
 7 4 
 4 3 
 1 1 
 4 3 
 1 1 
 1 1 
 1 1 
 1 1 
 4 3 
 1 1 
 4 3 
 1 1 
 1 1 
 1 1 
 1 1 
 4 3 
 10 5 
 4 3 
 1 1 
 1 1 
 1 1 
 4 3 
 1 1 
 1 1 
 1 1 
 1 1 
 4 3 
 1 1 
 1 1 
 1 1 
 1 1 
 4 3 
 1 1 
 1 1 
 1 1 
 4 3 
 9 5 
 1 1 
 1 1 
 4 3 
 1 1 
 4 3 
 1 1 
 1 1 
 1 1 
 1 1 
 4 3 
 1 1 
 1 1 
 1 1 
 4 3 
 1 1 
 4 3 
 1 1 
 9 5 
 1 1 
 1 1 
 4 3 
 1 1 
 1 1 
 4 3 
 1 1 
 1 1 
 1 1 
 1 1 
 4 3 
 1 1 
 1 1 
 1 1 
 4 3 
 1 1 
 1 1 
 1 1 
 1 1 
 7 4 
 4 3 
 4 3 
 1 1 
 1 1 
 1 1 
 4 3 
 1 1 
 1 1 
 4 3 
 1 1 
 1 1 
 1 1 
 4 3 
 1 1 
 1 1 
 7 4 
 4 3 
 1 1 
 1 1 
 1 1 
 4 3 
 1 1 
 1 1 
 4 3 
 1 1 
 1 1 
 1 1 
 1 1 
 4 3 
 1 1 
 1 1 
 1 1 
 1 1 
 4 3 
 10 5 
 1 1 
 1 1 
 4 3 
 1 1 
 1 1 
 4 3 
 1 1 
 1 1 
 1 1 
 4 3 
 1 1 
 1 1 
 4 3 
 1 1 
 1 1 
 1 1 
 1 1 
 4 3 
 7 4 
 1 1 
 4 3 
 1 1 
 1 1 
 1 1 
 1 1 
 4 3 
 1 1 
 4 3 
 1 1 
 1 1 
 4 3 
 1 1 
 1 1 
 1 1 
 1 1 
 10 5 
 4 3 
 1 1 
 1 1 
 1 1 
 1 1 
 4 3 
 1 1 
 1 1 
 4 3 
 1 1 
 1 1 
 1 1 
 1 1 
 4 3 
 1 1 
 4 3 
 1 1 
 1 1 
 9 5 
 4 3 
 1 1 
 1 1 
 4 3 
 1 1 
 1 1 
 1 1 
 4 3 
 1 1 
 1 1 
 4 3 
 1 1 
 1 1 
 1 1 
 1 1 
 4 3 
 1 1 
 8 5 
 4 3 
 1 1 
 1 1 
 1 1 
 1 1 
 1 1 
 1 1 
 4 3 
 1 1 
 4 3 
 1 1 
 1 1 
 1 1 
 1 1 
 4 3 
 1 1 
 1 1 
 4 3 
 1 1 
 7 4 
 1 1 
 4 3 
 1 1 
 4 3 
 1 1 
 1 1 
 1 1 
 1 1 
 4 3 
 1 1 
 1 1 
 1 1 
 4 3 
 1 1 
 1 1 
 8 5 
 4 3 
 1 1 
 4 3 
 1 1 
 1 1 
 1 1 
 1 1 
 4 3 
 1 1 
 1 1 
 1 1 
 1 1 
 4 3 
 1 1 
 1 1 
 4 3 
 1 1 
 1 1 
 7 4 
 4 3 
 1 1 
 1 1 
 1 1 
 4 3 
 1 1 
 1 1 
 1 1 
 4 3 
 1 1 
 1 1 
 4 3 
 1 1 
 1 1 
 1 1 
 1 1 
 4 3 
 10 5 
 4 3 
 1 1 
 1 1 
 1 1 
 4 3 
 1 1 
 1 1 
 1 1 
 1 1 
 4 3 
 1 1 
 1 1 
 1 1 
 1 1 
 4 3 
 1 1 
 1 1 
 4 3 
 8 5 
 1 1 
 4 3 
 1 1 
 1 1 
 1 1 
 1 1 
 4 3 
 1 1 
 1 1 
 1 1 
 1 1 
 4 3 
 4 3 
 1 1 
 1 1 
 1 1 
 10 5 
 4 3 
 1 1 
 1 1 
 4 3 
 1 1 
 1 1 
 1 1 
 4 3 
 1 1 
 1 1 
 1 1 
 4 3 
 1 1 
 1 1 
 1 1 
 1 1 
 1 1 
 4 3 
 1 1 
 10 5 
 4 3 
 1 1 
 1 1 
 4 3 
 1 1 
 1 1 
 4 3 
 1 1 
 1 1 
 1 1 
 4 3 
 1 1 
 1 1 
 4 3 
 1 1 
 1 1 
 1 1 
 1 1 
 10 5 
 4 3 
 1 1 
 4 3 
 1 1 
 1 1 
 1 1 
 1 1 
 4 3 
 1 1 
 4 3 
 1 1 
 1 1 
 1 1 
 1 1 
 1 1 
 1 1 
 4 3 
 9 5 
 4 3 
 1 1 
 1 1 
 1 1 
 4 3 
 1 1 
 1 1 
 4 3 
 1 1 
 1 1 
 1 1 
 1 1 
 4 3 
 1 1 
 4 3 
 8 5 
 1 1 
 1 1 
 1 1 
 1 1 
 4 3 
 1 1 
 4 3 
 1 1 
 1 1 
 1 1 
 4 3 
 1 1 
 1 1 
 1 1 
 4 3 
 1 1 
 1 1 
 1 1 
 1 1 
 9 5 
 4 3 
 1 1 
 1 1 
 4 3 
 1 1 
 1 1 
 1 1 
 1 1 
 4 3 
 1 1 
 4 3 
 1 1 
 1 1 
 1 1 
 1 1 
 4 3 
 7 4 
 4 3 
 1 1 
 1 1 
 1 1 
 4 3 
 1 1 
 1 1 
 4 3 
 1 1 
 1 1 
 1 1 
 1 1 
 4 3 
 1 1 
 1 1 
 1 1 
 4 3 
 7 4 
 1 1 
 1 1 
 4 3 
 1 1 
 1 1 
 1 1 
 1 1 
 4 3 
 1 1 
 1 1 
 1 1 
 1 1 
 4 3 
 1 1 
 1 1 
 4 3 
 1 1 
 1 1 
 4 3 
 9 5 
 1 1 
 4 3 
 1 1 
 1 1 
 1 1 
 1 1 
 4 3 
 1 1 
 1 1 
 1 1 
 4 3 
 1 1 
 1 1 
 4 3 
 1 1 
 1 1 
 1 1 
 1 1 
 9 5 
 4 3 
 1 1 
 4 3 
 1 1 
 1 1 
 1 1 
 1 1 
 4 3 
 1 1 
 1 1 
 4 3 
 1 1 
 1 1 
 1 1 
 4 3 
 1 1 
 1 1 
 7 4 
 4 3 
 1 1 
 1 1 
 1 1 
 4 3 
 1 1 
 1 1 
 4 3 
 1 1 
 1 1 
 1 1 
 1 1 
 4 3 
 1 1 
 4 3 
 8 5 
 1 1 
 1 1 
 4 3 
 1 1 
 1 1 
 4 3 
 1 1 
 1 1 
 1 1 
 1 1 
 1 1 
 4 3 
 1 1 
 1 1 
 4 3 
 1 1 
 1 1 
 1 1 
 1 1 
 4 3 
 10 5 
 1 1 
 4 3 
 1 1 
 1 1 
 1 1 
 1 1 
 4 3 
 1 1 
 4 3 
 1 1 
 1 1 
 4 3 
 1 1 
 1 1 
 10 5 
 4 3 
 1 1 
 1 1 
 1 1 
 4 3 
 1 1 
 1 1 
 4 3 
 1 1 
 1 1 
 1 1 
 1 1 
 1 1 
 4 3 
 1 1 
 1 1 
 1 1 
 4 3 
 1 1 
 1 1 
 10 5 
 4 3 
 1 1 
 1 1 
 4 3 
 1 1 
 1 1 
 1 1 
 4 3 
 1 1 
 1 1 
 4 3 
 1 1 
 1 1 
 1 1 
 1 1 
 4 3 
 8 5 
 1 1 
 4 3 
 1 1 
 1 1 
 1 1 
 1 1 
 4 3 
 1 1 
 4 3 
 1 1 
 1 1 
 1 1 
 1 1 
 1 1 
 1 1 
 1 1 
 1 1 
 1 1 
 1 1 
 4 3 
 9 5 
 1 1 
 4 3 
 1 1 
 1 1 
 4 3 
 1 1 
 1 1 
 1 1 
 1 1 
 4 3 
 1 1 
 1 1 
 4 3 
 1 1 
 1 1 
 1 1 
 1 1 
 4 3 
 7 4 
 1 1 
 4 3 
 1 1 
 1 1 
 1 1 
 1 1 
 4 3 
 1 1 
 4 3 
 1 1 
 1 1 
 1 1 
 1 1 
 4 3 
 1 1 
 1 1 
 1 1 
 1 1 
 4 3 
 7 4 
 4 3 
 1 1 
 1 1 
 4 3 
 1 1 
 1 1 
 1 1 
 1 1 
 1 1 
 4 3 
 1 1 
 1 1 
 1 1 
 4 3 
 1 1 
 1 1 
 10 5 
 4 3 
 1 1 
 4 3 
 1 1 
 1 1 
 1 1 
 4 3 
 1 1 
 1 1 
 1 1 
 4 3 
 1 1 
 1 1 
 4 3 
 1 1 
 1 1 
 7 4 
 1 1 
 4 3 
 1 1 
 1 1 
 4 3 
 1 1 
 1 1 
 1 1 
 4 3 
 1 1 
 1 1 
 1 1 
 1 1 
 4 3 
 1 1 
 1 1 
 1 1 
 1 1 
 4 3 
 7 4 
 4 3 
 1 1 
 1 1 
 1 1 
 4 3 
 1 1 
 1 1 
 4 3 
 1 1 
 1 1 
 1 1 
 4 3 
 1 1 
 1 1 
 4 3 
 9 5 
 1 1 
 1 1 
 1 1 
 4 3 
 1 1 
 1 1 
 4 3 
 1 1 
 1 1 
 1 1 
 1 1 
 4 3 
 1 1 
 1 1 
 4 3 
 1 1 
 1 1 
 1 1 
 1 1 
 7 4 
 4 3 
 1 1 
 1 1 
 4 3 
 1 1 
 1 1 
 1 1 
 4 3 
 1 1 
 1 1 
 4 3 
 1 1 
 1 1 
 1 1 
 1 1 
 4 3 
 8 5 
 1 1 
 4 3 
 1 1 
 1 1 
 1 1 
 4 3 
 1 1 
 4 3 
 1 1 
 1 1 
 1 1 
 4 3 
 1 1 
 1 1 
 1 1 
 1 1 
 4 3 
 1 1 
 1 1 
 9 5 
 1 1 
 1 1 
 4 3 
 1 1 
 4 3 
 1 1 
 1 1 
 1 1 
 1 1 
 4 3 
 1 1 
 4 3 
 1 1 
 1 1 
 1 1 
 1 1 
 4 3 
 10 5 
 4 3 
 1 1 
 1 1 
 1 1 
 4 3 
 1 1 
 1 1 
 4 3 
 1 1 
 1 1 
 1 1 
 1 1 
 4 3 
 1 1 
 1 1 
 1 1 
 4 3 
 9 5 
 1 1 
 1 1 
 1 1 
 1 1 
 4 3 
 1 1 
 4 3 
 1 1 
 1 1 
 1 1 
 4 3 
 1 1 
 1 1 
 1 1 
 4 3 
 1 1 
 1 1 
 7 4 
 4 3 
 1 1 
 4 3 
 1 1 
 1 1 
 1 1 
 1 1 
 4 3 
 1 1 
 1 1 
 1 1 
 4 3 
 1 1 
 1 1 
 4 3 
 8 5 
 1 1 
 4 3 
 1 1 
 1 1 
 1 1 
 1 1 
 4 3 
 1 1 
 1 1 
 1 1 
 1 1 
 4 3 
 1 1 
 1 1 
 4 3 
 1 1 
 1 1 
 1 1 
 4 3 
 8 5 
 1 1 
 1 1 
 4 3 
 1 1 
 1 1 
 1 1 
 4 3 
 1 1 
 1 1 
 4 3 
 1 1 
 1 1 
 1 1 
 1 1 
 4 3 
 1 1 
 7 4 
 4 3 
 1 1 
 1 1 
 4 3 
 1 1 
 1 1 
 1 1 
 1 1 
 4 3 
 1 1 
 1 1 
 1 1 
 1 1 
 4 3 
 1 1 
 1 1 
 4 3 
 1 1 
 1 1 
 1 1 
 10 5 
 1 1 
 4 3 
 1 1 
 4 3 
 1 1 
 1 1 
 1 1 
 4 3 
 1 1 
 4 3 
 1 1 
 1 1 
 1 1 
 4 3 
 1 1 
 1 1 
 9 5 
 4 3 
 1 1 
 1 1 
 1 1 
 4 3 
 1 1 
 1 1 
 1 1 
 4 3 
 1 1 
 1 1 
 1 1 
 1 1 
 1 1 
 4 3 
 1 1 
 4 3 
 8 5 
 1 1 
 1 1 
 4 3 
 1 1 
 1 1 
 4 3 
 1 1 
 1 1 
 1 1 
 4 3 
 1 1 
 1 1 
 4 3 
 1 1 
 1 1 
 1 1 
 1 1 
 9 5 
 4 3 
 1 1 
 4 3 
 1 1 
 1 1 
 1 1 
 1 1 
 4 3 
 1 1 
 4 3 
 1 1 
 1 1 
 1 1 
 1 1 
 1 1 
 4 3 
 1 1 
 8 5 
 4 3 
 1 1 
 1 1 
 1 1 
 4 3 
 1 1 
 1 1 
 4 3 
 1 1 
 1 1 
 1 1 
 1 1 
 4 3 
 1 1 
 1 1 
 1 1 
 4 3 
 8 5 
 1 1 
 1 1 
 4 3 
 1 1 
 4 3 
 1 1 
 1 1 
 4 3 
 1 1 
 1 1 
 1 1 
 1 1 
 4 3 
 1 1 
 1 1 
 1 1 
 1 1 
 1 1 
 4 3 
 9 5 
 1 1 
 1 1 
 4 3 
 1 1 
 1 1 
 1 1 
 1 1 
 4 3 
 1 1 
 4 3 
 1 1 
 1 1 
 1 1 
 1 1 
 4 3 
 1 1 
 1 1 
 1 1 
 1 1 
 8 5 
 4 3 
 4 3 
 1 1 
 4 3 
 1 1 
 1 1 
 1 1 
 1 1 
 4 3 
 1 1 
 1 1 
 1 1 
 4 3 
 1 1 
 1 1 
 8 5 
 4 3 
 1 1 
 1 1 
 1 1 
 1 1 
 4 3 
 1 1 
 1 1 
 4 3 
 1 1 
 1 1 
 1 1 
 1 1 
 4 3 
 1 1 
 1 1 
 4 3 
 1 1 
 10 5 
 4 3 
 1 1 
 1 1 
 1 1 
 1 1 
 4 3 
 1 1 
 1 1 
 1 1 
 4 3 
 1 1 
 1 1 
 4 3 
 1 1 
 1 1 
 1 1 
 1 1 
 4 3 
 7 4 
 4 3 
 1 1 
 1 1 
 1 1 
 1 1 
 1 1 
 4 3 
 1 1 
 1 1 
 4 3 
 1 1 
 1 1 
 1 1 
 4 3 
 1 1 
 1 1 
 4 3 
 8 5 
 1 1 
 1 1 
 1 1 
 4 3 
 1 1 
 1 1 
 4 3 
 1 1 
 1 1 
 1 1 
 1 1 
 4 3 
 1 1 
 4 3 
 1 1 
 1 1 
 10 5 
 4 3 
 1 1 
 1 1 
 4 3 
 1 1 
 1 1 
 1 1 
 1 1 
 4 3 
 1 1 
 1 1 
 1 1 
 4 3 
 1 1 
 1 1 
 1 1 
 1 1 
 4 3 
 7 4 
 1 1 
 4 3 
 1 1 
 1 1 
 1 1 
 4 3 
 1 1 
 4 3 
 1 1 
 1 1 
 1 1 
 4 3 
 1 1 
 1 1 
 4 3 
 1 1 
 1 1 
 8 5 
 1 1 
 1 1 
 4 3 
 1 1 
 4 3 
 1 1 
 1 1 
 1 1 
 1 1 
 4 3 
 1 1 
 1 1 
 1 1 
 1 1 
 4 3 
 1 1 
 1 1 
 1 1 
 1 1 
 4 3 
 8 5 
 4 3 
 1 1 
 1 1 
 1 1 
 4 3 
 1 1 
 1 1 
 4 3 
 1 1 
 1 1 
 1 1 
 1 1 
 4 3 
 1 1 
 7 4 
 1 1 
 1 1 
 1 1 
 1 1 
 1 1 
 4 3 
 1 1 
 4 3 
 1 1 
 1 1 
 1 1 
 1 1 
 4 3 
 1 1 
 1 1 
 1 1 
 4 3 
 1 1 
 1 1 
 4 3 
 8 5 
 1 1 
 1 1 
 4 3 
 1 1 
 1 1 
 1 1 
 1 1 
 4 3 
 1 1 
 1 1 
 4 3 
 1 1 
 1 1 
 1 1 
 1 1 
 4 3 
 1 1 
 1 1 
 9 5 
 4 3 
 1 1 
 1 1 
 1 1 
 4 3 
 1 1 
 4 3 
 1 1 
 1 1 
 1 1 
 1 1 
 4 3 
 1 1 
 1 1 
 1 1 
 4 3 
 1 1 
 8 5 
 4 3 
 1 1 
 1 1 
 4 3 
 1 1 
 1 1 
 1 1 
 1 1 
 1 1 
 4 3 
 1 1 
 1 1 
 1 1 
 4 3 
 1 1 
 1 1 
 4 3 
 8 5 
 1 1 
 1 1 
 1 1 
 4 3 
 1 1 
 1 1 
 4 3 
 1 1 
 1 1 
 1 1 
 1 1 
 4 3 
 1 1 
 1 1 
 4 3 
 1 1 
 1 1 
 1 1 
 7 4 
 4 3 
 1 1 
 1 1 
 4 3 
 1 1 
 1 1 
 1 1 
 4 3 
 1 1 
 1 1 
 1 1 
 1 1 
 4 3 
 1 1 
 1 1 
 1 1 
 1 1 
 4 3 
 7 4 
 4 3 
 1 1 
 1 1 
 1 1 
 4 3 
 1 1 
 1 1 
 4 3 
 1 1 
 1 1 
 1 1 
 4 3 
 1 1 
 1 1 
 4 3 
 1 1 
 1 1 
 9 5 
 1 1 
 1 1 
 4 3 
 1 1 
 4 3 
 1 1 
 1 1 
 1 1 
 1 1 
 4 3 
 1 1 
 1 1 
 4 3 
 1 1 
 1 1 
 1 1 
 1 1 
 4 3 
 1 1 
 7 4 
 1 1 
 4 3 
 1 1 
 1 1 
 1 1 
 4 3 
 1 1 
 1 1 
 4 3 
 1 1 
 1 1 
 1 1 
 1 1 
 4 3 
 1 1 
 4 3 
 9 5 
 1 1 
 1 1 
 4 3 
 1 1 
 1 1 
 4 3 
 1 1 
 1 1 
 1 1 
 4 3 
 1 1 
 1 1 
 1 1 
 1 1 
 4 3 
 1 1 
 1 1 
 1 1 
 1 1 
 7 4 
 4 3 
 1 1 
 4 3 
 1 1 
 1 1 
 1 1 
 1 1 
 4 3 
 1 1 
 4 3 
 1 1 
 1 1 
 1 1 
 1 1 
 4 3 
 8 5 
 4 3 
 1 1 
 1 1 
 1 1 
 4 3 
 1 1 
 1 1 
 4 3 
 1 1 
 1 1 
 1 1 
 1 1 
 4 3 
 1 1 
 1 1 
 1 1 
 1 1 
 4 3 
 1 1 
 8 5 
 1 1 
 1 1 
 4 3 
 1 1 
 4 3 
 1 1 
 1 1 
 1 1 
 4 3 
 1 1 
 1 1 
 1 1 
 1 1 
 4 3 
 1 1 
 1 1 
 4 3 
 8 5 
 1 1 
 4 3 
 1 1 
 1 1 
 1 1 
 1 1 
 4 3 
 1 1 
 1 1 
 1 1 
 4 3 
 1 1 
 1 1 
 4 3 
 1 1 
 1 1 
 8 5 
 4 3 
 1 1 
 1 1 
 1 1 
 4 3 
 1 1 
 1 1 
 1 1 
 4 3 
 1 1 
 1 1 
 1 1 
 1 1 
 4 3 
 1 1 
 1 1 
 1 1 
 4 3 
 1 1 
 8 5 
 1 1 
 4 3 
 1 1 
 4 3 
 1 1 
 1 1 
 1 1 
 1 1 
 4 3 
 1 1 
 1 1 
 1 1 
 4 3 
 1 1 
 4 3 
 1 1 
 9 5 
 1 1 
 1 1 
 4 3 
 1 1 
 1 1 
 4 3 
 1 1 
 1 1 
 1 1 
 1 1 
 1 1 
 1 1 
 4 3 
 1 1 
 1 1 
 4 3 
 1 1 
 1 1 
 1 1 
 1 1 
 4 3 
 8 5 
 4 3 
 1 1 
 1 1 
 1 1 
 4 3 
 1 1 
 1 1 
 4 3 
 1 1 
 1 1 
 1 1 
 4 3 
 1 1 
 1 1 
 8 5 
 4 3 
 1 1 
 1 1 
 1 1 
 4 3 
 1 1 
 1 1 
 4 3 
 1 1 
 1 1 
 1 1 
 1 1 
 1 1 
 1 1 
 4 3 
 1 1 
 4 3 
 1 1 
 1 1 
 8 5 
 4 3 
 1 1 
 1 1 
 4 3 
 1 1 
 1 1 
 1 1 
 4 3 
 1 1 
 1 1 
 4 3 
 1 1 
 1 1 
 1 1 
 1 1 
 4 3 
 7 4 
 1 1 
 4 3 
 1 1 
 1 1 
 1 1 
 1 1 
 4 3 
 4 3 
 1 1 
 1 1 
 1 1 
 1 1 
 1 1 
 4 3 
 1 1 
 1 1 
 4 3 
 10 5 
 1 1 
 1 1 
 1 1 
 4 3 
 1 1 
 1 1 
 4 3 
 1 1 
 1 1 
 1 1 
 1 1 
 4 3 
 1 1 
 4 3 
 1 1 
 1 1 
 1 1 
 1 1 
 10 5 
 4 3 
 4 3 
 1 1 
 1 1 
 1 1 
 4 3 
 1 1 
 1 1 
 1 1 
 1 1 
 4 3 
 1 1 
 1 1 
 1 1 
 1 1 
 4 3 
 1 1 
 1 1 
 7 4 
 4 3 
 1 1 
 1 1 
 1 1 
 1 1 
 4 3 
 1 1 
 4 3 
 1 1 
 1 1 
 1 1 
 4 3 
 1 1 
 1 1 
 1 1 
 4 3 
 1 1 
 1 1 
 8 5 
 4 3 
 1 1 
 4 3 
 1 1 
 1 1 
 1 1 
 1 1 
 4 3 
 1 1 
 1 1 
 1 1 
 4 3 
 1 1 
 1 1 
 4 3 
 1 1 
 7 4 
 1 1 
 4 3 
 1 1 
 1 1 
 1 1 
 1 1 
 4 3 
 1 1 
 1 1 
 4 3 
 1 1 
 1 1 
 1 1 
 1 1 
 4 3 
 1 1 
 1 1 
 1 1 
 7 4 
 4 3 
 1 1 
 1 1 
 4 3 
 1 1 
 1 1 
 1 1 
 4 3 
 1 1 
 1 1 
 4 3 
 1 1 
 1 1 
 1 1 
 1 1 
 4 3 
 8 5 
 4 3 
 1 1 
 1 1 
 1 1 
 1 1 
 4 3 
 1 1 
 1 1 
 1 1 
 1 1 
 4 3 
 1 1 
 1 1 
 1 1 
 4 3 
 1 1 
 1 1 
 4 3 
 9 5 
 1 1 
 4 3 
 1 1 
 1 1 
 1 1 
 1 1 
 4 3 
 1 1 
 1 1 
 4 3 
 1 1 
 1 1 
 4 3 
 1 1 
 1 1 
 1 1 
 4 3 
 8 5 
 1 1 
 1 1 
 4 3 
 1 1 
 1 1 
 1 1 
 4 3 
 1 1 
 1 1 
 1 1 
 1 1 
 4 3 
 1 1 
 1 1 
 1 1 
 1 1 
 4 3 
 1 1 
 4 3 
 10 5 
 1 1 
 1 1 
 4 3 
 1 1 
 1 1 
 4 3 
 1 1 
 1 1 
 1 1 
 4 3 
 1 1 
 1 1 
 4 3 
 1 1 
 1 1 
 1 1 
 1 1 
 9 5 
 4 3 
 1 1 
 4 3 
 1 1 
 1 1 
 1 1 
 1 1 
 4 3 
 1 1 
 1 1 
 1 1 
 4 3 
 1 1 
 1 1 
 1 1 
 4 3 
 1 1 
 1 1 
 7 4 
 1 1 
 1 1 
 1 1 
 1 1 
 1 1 
 4 3 
 1 1 
 4 3 
 1 1 
 1 1 
 1 1 
 4 3 
 1 1 
 1 1 
 4 3 
 1 1 
 1 1 
 1 1 
 1 1 
 8 5 
 4 3 
 1 1 
 4 3 
 1 1 
 1 1 
 1 1 
 1 1 
 4 3 
 1 1 
 4 3 
 1 1 
 1 1 
 1 1 
 1 1 
 4 3 
 8 5 
 4 3 
 1 1 
 1 1 
 1 1 
 1 1 
 1 1 
 1 1 
 4 3 
 1 1 
 1 1 
 4 3 
 1 1 
 1 1 
 1 1 
 1 1 
 4 3 
 1 1 
 1 1 
 1 1 
 4 3 
 9 5 
 1 1 
 1 1 
 4 3 
 4 3 
 1 1 
 1 1 
 1 1 
 4 3 
 1 1 
 1 1 
 1 1 
 1 1 
 4 3 
 1 1 
 1 1 
 4 3 
 9 5 
 1 1 
 4 3 
 1 1 
 1 1 
 1 1 
 1 1 
 1 1 
 1 1 
 4 3 
 1 1 
 4 3 
 1 1 
 1 1 
 1 1 
 1 1 
 4 3 
 1 1 
 8 5 
 4 3 
 1 1 
 1 1 
 1 1 
 4 3 
 1 1 
 1 1 
 1 1 
 4 3 
 1 1 
 1 1 
 4 3 
 1 1 
 1 1 
 1 1 
 4 3 
 1 1 
 9 5 
 1 1 
 4 3 
 1 1 
 1 1 
 1 1 
 4 3 
 1 1 
 1 1 
 1 1 
 1 1 
 4 3 
 1 1 
 1 1 
 4 3 
 1 1 
 1 1 
 4 3 
 1 1 
 9 5 
 1 1 
 1 1 
 4 3 
 1 1 
 1 1 
 4 3 
 1 1 
 1 1 
 1 1 
 4 3 
 1 1 
 1 1 
 4 3 
 1 1 
 1 1 
 1 1 
 1 1 
 10 5 
 4 3 
 1 1 
 4 3 
 1 1 
 1 1 
 4 3 
 1 1 
 1 1 
 1 1 
 1 1 
 4 3 
 1 1 
 1 1 
 1 1 
 1 1 
 4 3 
 1 1 
 1 1 
 10 5 
 4 3 
 1 1 
 1 1 
 1 1 
 4 3 
 1 1 
 1 1 
 4 3 
 1 1 
 1 1 
 1 1 
 1 1 
 4 3 
 1 1 
 4 3 
 1 1 
 1 1 
 10 5 
 4 3 
 1 1 
 1 1 
 4 3 
 1 1 
 1 1 
 1 1 
 4 3 
 1 1 
 1 1 
 1 1 
 4 3 
 1 1 
 1 1 
 1 1 
 1 1 
 1 1 
 4 3 
 8 5 
 1 1 
 4 3 
 1 1 
 1 1 
 1 1 
 1 1 
 4 3 
 4 3 
 1 1 
 1 1 
 1 1 
 4 3 
 1 1 
 1 1 
 1 1 
 1 1 
 8 5 
 4 3 
 1 1 
 1 1 
 4 3 
 1 1 
 4 3 
 1 1 
 1 1 
 1 1 
 1 1 
 4 3 
 1 1 
 1 1 
 1 1 
 4 3 
 1 1 
 1 1 
 9 5 
 4 3 
 1 1 
 1 1 
 4 3 
 1 1 
 1 1 
 1 1 
 4 3 
 1 1 
 1 1 
 1 1 
 1 1 
 4 3 
 1 1 
 1 1 
 4 3 
 1 1 
 9 5 
 4 3 
 1 1 
 1 1 
 1 1 
 1 1 
 4 3 
 1 1 
 1 1 
 1 1 
 4 3 
 1 1 
 1 1 
 4 3 
 1 1 
 1 1 
 1 1 
 1 1 
 4 3 
 7 4 
 1 1 
 4 3 
 1 1 
 1 1 
 1 1 
 4 3 
 1 1 
 1 1 
 1 1 
 1 1 
 4 3 
 1 1 
 1 1 
 1 1 
 4 3 
 1 1 
 1 1 
 4 3 
 8 5 
 1 1 
 4 3 
 1 1 
 1 1 
 1 1 
 4 3 
 1 1 
 1 1 
 1 1 
 4 3 
 1 1 
 1 1 
 4 3 
 1 1 
 1 1 
 1 1 
 9 5 
 4 3 
 1 1 
 1 1 
 4 3 
 1 1 
 1 1 
 1 1 
 1 1 
 1 1 
 1 1 
 4 3 
 1 1 
 1 1 
 4 3 
 1 1 
 1 1 
 1 1 
 1 1 
 4 3 
 9 5 
 4 3 
 1 1 
 1 1 
 1 1 
 4 3 
 1 1 
 1 1 
 4 3 
 1 1 
 1 1 
 1 1 
 4 3 
 1 1 
 1 1 
 4 3 
 10 5 
 1 1 
 1 1 
 1 1 
 1 1 
 4 3 
 1 1 
 4 3 
 1 1 
 1 1 
 1 1 
 1 1 
 1 1 
 4 3 
 1 1 
 1 1 
 4 3 
 1 1 
 1 1 
 1 1 
 4 3 
 10 5 
 1 1 
 1 1 
 4 3 
 1 1 
 1 1 
 1 1 
 4 3 
 1 1 
 1 1 
 4 3 
 1 1 
 1 1 
 1 1 
 1 1 
 4 3 
 1 1 
 9 5 
 4 3 
 1 1 
 1 1 
 4 3 
 1 1 
 1 1 
 4 3 
 1 1 
 1 1 
 1 1 
 1 1 
 4 3 
 1 1 
 1 1 
 1 1 
 4 3 
 1 1 
 1 1 
 1 1 
 1 1 
 7 4 
 4 3 
 1 1 
 4 3 
 1 1 
 1 1 
 1 1 
 1 1 
 4 3 
 1 1 
 4 3 
 1 1 
 1 1 
 1 1 
 1 1 
 4 3 
 9 5 
 4 3 
 1 1 
 1 1 
 1 1 
 4 3 
 1 1 
 1 1 
 4 3 
 1 1 
 1 1 
 1 1 
 1 1 
 4 3 
 1 1 
 1 1 
 1 1 
 1 1 
 4 3 
 10 5 
 1 1 
 1 1 
 1 1 
 4 3 
 1 1 
 4 3 
 1 1 
 1 1 
 1 1 
 4 3 
 1 1 
 1 1 
 4 3 
 1 1 
 1 1 
 1 1 
 1 1 
 8 5 
 4 3 
 1 1 
 4 3 
 1 1 
 1 1 
 1 1 
 1 1 
 4 3 
 1 1 
 1 1 
 1 1 
 4 3 
 1 1 
 1 1 
 4 3 
 1 1 
 1 1 
 8 5 
 4 3 
 1 1 
 1 1 
 1 1 
 1 1 
 4 3 
 1 1 
 1 1 
 4 3 
 1 1 
 1 1 
 1 1 
 1 1 
 4 3 
 1 1 
 1 1 
 1 1 
 4 3 
 7 4 
 1 1 
 1 1 
 4 3 
 1 1 
 4 3 
 1 1 
 1 1 
 1 1 
 1 1 
 4 3 
 1 1 
 1 1 
 4 3 
 1 1 
 1 1 
 4 3 
 10 5 
 1 1 
 1 1 
 1 1 
 4 3 
 1 1 
 1 1 
 1 1 
 1 1 
 4 3 
 1 1 
 1 1 
 1 1 
 4 3 
 1 1 
 1 1 
 4 3 
 1 1 
 1 1 
 1 1 
 1 1 
 8 5 
 4 3 
 4 3 
 1 1 
 1 1 
 1 1 
 4 3 
 1 1 
 1 1 
 4 3 
 1 1 
 1 1 
 1 1 
 4 3 
 1 1 
 1 1 
 9 5 
 4 3 
 1 1 
 1 1 
 1 1 
 4 3 
 1 1 
 1 1 
 1 1 
 1 1 
 4 3 
 1 1 
 1 1 
 1 1 
 1 1 
 4 3 
 1 1 
 4 3 
 1 1 
 9 5 
 1 1 
 4 3 
 1 1 
 1 1 
 4 3 
 1 1 
 1 1 
 1 1 
 4 3 
 1 1 
 1 1 
 4 3 
 1 1 
 1 1 
 1 1 
 1 1 
 4 3 
 9 5 
 1 1 
 4 3 
 1 1 
 1 1 
 1 1 
 1 1 
 1 1 
 1 1 
 1 1 
 1 1 
 1 1 
 4 3 
 1 1 
 4 3 
 1 1 
 1 1 
 1 1 
 1 1 
 4 3 
 1 1 
 1 1 
 10 5 
 4 3 
 1 1 
 1 1 
 4 3 
 1 1 
 1 1 
 1 1 
 4 3 
 1 1 
 1 1 
 4 3 
 1 1 
 1 1 
 1 1 
 1 1 
 4 3 
 9 5 
 1 1 
 4 3 
 1 1 
 1 1 
 1 1 
 1 1 
 4 3 
 1 1 
 4 3 
 1 1 
 1 1 
 1 1 
 4 3 
 1 1 
 1 1 
 1 1 
 1 1 
 9 5 
 4 3 
 1 1 
 1 1 
 1 1 
 4 3 
 1 1 
 4 3 
 1 1 
 1 1 
 1 1 
 1 1 
 4 3 
 1 1 
 1 1 
 1 1 
 4 3 
 7 4 
 1 1 
 4 3 
 1 1 
 4 3 
 1 1 
 1 1 
 1 1 
 1 1 
 4 3 
 1 1 
 1 1 
 1 1 
 4 3 
 1 1 
 1 1 
 4 3 
 1 1 
 10 5 
 4 3 
 1 1 
 1 1 
 1 1 
 1 1 
 1 1 
 1 1 
 4 3 
 1 1 
 1 1 
 1 1 
 4 3 
 1 1 
 1 1 
 4 3 
 1 1 
 1 1 
 1 1 
 1 1 
 4 3 
 9 5 
 4 3 
 1 1 
 1 1 
 1 1 
 4 3 
 1 1 
 1 1 
 4 3 
 1 1 
 1 1 
 1 1 
 4 3 
 1 1 
 1 1 
 10 5 
 4 3 
 1 1 
 1 1 
 1 1 
 1 1 
 4 3 
 1 1 
 1 1 
 4 3 
 1 1 
 1 1 
 1 1 
 1 1 
 4 3 
 1 1 
 1 1 
 4 3 
 1 1 
 1 1 
 1 1 
 10 5 
 4 3 
 1 1 
 1 1 
 4 3 
 1 1 
 1 1 
 1 1 
 4 3 
 1 1 
 1 1 
 4 3 
 1 1 
 1 1 
 1 1 
 1 1 
 4 3 
 7 4 
 4 3 
 1 1 
 1 1 
 1 1 
 4 3 
 1 1 
 1 1 
 1 1 
 4 3 
 1 1 
 1 1 
 1 1 
 1 1 
 1 1 
 4 3 
 1 1 
 1 1 
 4 3 
 10 5 
 1 1 
 1 1 
 1 1 
 1 1 
 4 3 
 1 1 
 4 3 
 1 1 
 1 1 
 1 1 
 1 1 
 4 3 
 4 3 
 1 1 
 1 1 
 1 1 
 8 5 
 4 3 
 1 1 
 1 1 
 4 3 
 1 1 
 1 1 
 1 1 
 1 1 
 4 3 
 1 1 
 4 3 
 1 1 
 1 1 
 1 1 
 1 1 
 1 1 
 1 1 
 1 1 
 4 3 
 8 5 
 4 3 
 1 1 
 1 1 
 1 1 
 4 3 
 1 1 
 1 1 
 4 3 
 1 1 
 1 1 
 1 1 
 4 3 
 1 1 
 1 1 
 4 3 
 1 1 
 1 1 
 1 1 
 1 1 
 7 4 
 4 3 
 1 1 
 4 3 
 1 1 
 1 1 
 1 1 
 1 1 
 4 3 
 1 1 
 4 3 
 1 1 
 1 1 
 1 1 
 1 1 
 1 1 
 4 3 
 1 1 
 9 5 
 4 3 
 1 1 
 1 1 
 1 1 
 1 1 
 1 1 
 4 3 
 1 1 
 1 1 
 4 3 
 1 1 
 1 1 
 1 1 
 1 1 
 4 3 
 1 1 
 1 1 
 1 1 
 10 5 
 4 3 
 1 1 
 1 1 
 4 3 
 1 1 
 4 3 
 1 1 
 1 1 
 1 1 
 4 3 
 1 1 
 1 1 
 1 1 
 4 3 
 1 1 
 1 1 
 9 5 
 4 3 
 1 1 
 1 1 
 1 1 
 1 1 
 4 3 
 1 1 
 1 1 
 1 1 
 1 1 
 1 1 
 4 3 
 1 1 
 4 3 
 1 1 
 1 1 
 1 1 
 1 1 
 4 3 
 9 5 
 4 3 
 1 1 
 1 1 
 1 1 
 4 3 
 1 1 
 1 1 
 1 1 
 1 1 
 4 3 
 1 1 
 1 1 
 4 3 
 1 1 
 1 1 
 1 1 
 4 3 
 9 5 
 1 1 
 1 1 
 4 3 
 1 1 
 1 1 
 4 3 
 1 1 
 1 1 
 1 1 
 1 1 
 1 1 
 4 3 
 1 1 
 1 1 
 1 1 
 4 3 
 1 1 
 1 1 
 10 5 
 4 3 
 1 1 
 4 3 
 1 1 
 1 1 
 1 1 
 1 1 
 4 3 
 1 1 
 1 1 
 1 1 
 4 3 
 1 1 
 1 1 
 4 3 
 1 1 
 1 1 
 9 5 
 1 1 
 4 3 
 1 1 
 4 3 
 1 1 
 1 1 
 1 1 
 4 3 
 1 1 
 1 1 
 1 1 
 1 1 
 4 3 
 1 1 
 1 1 
 1 1 
 1 1 
 4 3 
 1 1 
 7 4 
 1 1 
 4 3 
 1 1 
 1 1 
 1 1 
 4 3 
 1 1 
 1 1 
 4 3 
 1 1 
 1 1 
 1 1 
 1 1 
 4 3 
 1 1 
 4 3 
 8 5 
 1 1 
 1 1 
 4 3 
 1 1 
 1 1 
 4 3 
 1 1 
 1 1 
 1 1 
 4 3 
 1 1 
 1 1 
 1 1 
 1 1 
 4 3 
 1 1 
 1 1 
 1 1 
 1 1 
 8 5 
 4 3 
 1 1 
 4 3 
 1 1 
 1 1 
 4 3 
 1 1 
 1 1 
 4 3 
 1 1 
 1 1 
 1 1 
 4 3 
 1 1 
 1 1 
 8 5 
 4 3 
 1 1 
 1 1 
 1 1 
 4 3 
 1 1 
 1 1 
 4 3 
 1 1 
 1 1 
 1 1 
 1 1 
 4 3 
 1 1 
 1 1 
 4 3 
 1 1 
 1 1 
 1 1 
 7 4 
 4 3 
 1 1 
 1 1 
 4 3 
 1 1 
 1 1 
 1 1 
 4 3 
 1 1 
 1 1 
 4 3 
 1 1 
 1 1 
 1 1 
 1 1 
 4 3 
 10 5 
 1 1 
 4 3 
 1 1 
 1 1 
 1 1 
 1 1 
 4 3 
 1 1 
 4 3 
 1 1 
 1 1 
 1 1 
 1 1 
 4 3 
 1 1 
 1 1 
 1 1 
 4 3 
 9 5 
 1 1 
 1 1 
 1 1 
 4 3 
 1 1 
 1 1 
 4 3 
 1 1 
 1 1 
 1 1 
 1 1 
 4 3 
 1 1 
 4 3 
 1 1 
 1 1 
 1 1 
 1 1 
 7 4 
 4 3 
 4 3 
 1 1 
 1 1 
 1 1 
 4 3 
 1 1 
 1 1 
 1 1 
 1 1 
 4 3 
 1 1 
 1 1 
 4 3 
 1 1 
 8 5 
 4 3 
 1 1 
 1 1 
 1 1 
 1 1 
 1 1 
 4 3 
 1 1 
 1 1 
 1 1 
 4 3 
 1 1 
 1 1 
 1 1 
 1 1 
 4 3 
 1 1 
 1 1 
 1 1 
 4 3 
 1 1 
 7 4 
 4 3 
 1 1 
 4 3 
 1 1 
 1 1 
 1 1 
 1 1 
 4 3 
 1 1 
 1 1 
 1 1 
 4 3 
 1 1 
 1 1 
 4 3 
 7 4 
 1 1 
 4 3 
 1 1 
 1 1 
 1 1 
 1 1 
 4 3 
 1 1 
 1 1 
 1 1 
 1 1 
 4 3 
 1 1 
 1 1 
 4 3 
 1 1 
 1 1 
 1 1 
 8 5 
 4 3 
 1 1 
 1 1 
 4 3 
 1 1 
 1 1 
 1 1 
 1 1 
 1 1 
 1 1 
 1 1 
 1 1 
 4 3 
 1 1 
 4 3 
 1 1 
 4 3 
 10 5 
 1 1 
 1 1 
 1 1 
 1 1 
 4 3 
 1 1 
 4 3 
 1 1 
 1 1 
 1 1 
 1 1 
 4 3 
 1 1 
 4 3 
 1 1 
 1 1 
 1 1 
 1 1 
 10 5 
 4 3 
 1 1 
 1 1 
 4 3 
 1 1 
 1 1 
 1 1 
 1 1 
 1 1 
 4 3 
 1 1 
 1 1 
 4 3 
 1 1 
 1 1 
 1 1 
 1 1 
 4 3 
 9 5 
 1 1 
 4 3 
 1 1 
 1 1 
 1 1 
 4 3 
 1 1 
 4 3 
 1 1 
 1 1 
 1 1 
 4 3 
 1 1 
 1 1 
 1 1 
 1 1 
 4 3 
 7 4 
 1 1 
 1 1 
 1 1 
 4 3 
 1 1 
 1 1 
 1 1 
 4 3 
 1 1 
 1 1 
 1 1 
 1 1 
 4 3 
 1 1 
 4 3 
 1 1 
 1 1 
 1 1 
 1 1 
 10 5 
 4 3 
 4 3 
 1 1 
 1 1 
 1 1 
 4 3 
 1 1 
 1 1 
 4 3 
 1 1 
 1 1 
 1 1 
 1 1 
 4 3 
 1 1 
 9 5 
 4 3 
 1 1 
 1 1 
 1 1 
 1 1 
 4 3 
 1 1 
 1 1 
 1 1 
 4 3 
 1 1 
 1 1 
 1 1 
 4 3 
 1 1 
 1 1 
 1 1 
 1 1 
 4 3 
 1 1 
 1 1 
 10 5 
 4 3 
 1 1 
 4 3 
 1 1 
 1 1 
 1 1 
 1 1 
 4 3 
 1 1 
 1 1 
 1 1 
 4 3 
 1 1 
 1 1 
 4 3 
 10 5 
 4 3 
 1 1 
 1 1 
 1 1 
 1 1 
 4 3 
 1 1 
 1 1 
 1 1 
 1 1 
 1 1 
 4 3 
 1 1 
 1 1 
 4 3 
 1 1 
 1 1 
 1 1 
 8 5 
 4 3 
 1 1 
 1 1 
 4 3 
 1 1 
 1 1 
 1 1 
 4 3 
 1 1 
 1 1 
 4 3 
 1 1 
 1 1 
 1 1 
 1 1 
 4 3 
 8 5 
 4 3 
 1 1 
 1 1 
 1 1 
 4 3 
 1 1 
 1 1 
 4 3 
 1 1 
 1 1 
 1 1 
 1 1 
 1 1 
 4 3 
 1 1 
 1 1 
 1 1 
 4 3 
 1 1 
 10 5 
 1 1 
 1 1 
 4 3 
 1 1 
 1 1 
 1 1 
 4 3 
 1 1 
 1 1 
 1 1 
 4 3 
 1 1 
 1 1 
 4 3 
 1 1 
 1 1 
 1 1 
 4 3 
 8 5 
 1 1 
 1 1 
 4 3 
 1 1 
 1 1 
 1 1 
 4 3 
 1 1 
 1 1 
 4 3 
 1 1 
 1 1 
 1 1 
 1 1 
 4 3 
 1 1 
 1 1 
 1 1 
 1 1 
 8 5 
 4 3 
 1 1 
 1 1 
 4 3 
 1 1 
 1 1 
 4 3 
 1 1 
 1 1 
 1 1 
 4 3 
 1 1 
 1 1 
 4 3 
 1 1 
 1 1 
 1 1 
 1 1 
 9 5 
 4 3 
 1 1 
 4 3 
 1 1 
 1 1 
 1 1 
 1 1 
 4 3 
 1 1 
 4 3 
 1 1 
 1 1 
 1 1 
 4 3 
 1 1 
 7 4 
 1 1 
 4 3 
 1 1 
 1 1 
 1 1 
 1 1 
 1 1 
 4 3 
 1 1 
 1 1 
 4 3 
 1 1 
 1 1 
 1 1 
 1 1 
 4 3 
 1 1 
 4 3 
 10 5 
 1 1 
 1 1 
 4 3 
 1 1 
 1 1 
 4 3 
 1 1 
 1 1 
 1 1 
 4 3 
 1 1 
 1 1 
 4 3 
 1 1 
 1 1 
 1 1 
 1 1 
 4 3 
 7 4 
 1 1 
 4 3 
 1 1 
 1 1 
 1 1 
 1 1 
 1 1 
 1 1 
 1 1 
 4 3 
 1 1 
 4 3 
 1 1 
 1 1 
 1 1 
 4 3 
 1 1 
 10 5 
 4 3 
 1 1 
 1 1 
 1 1 
 4 3 
 1 1 
 1 1 
 4 3 
 1 1 
 1 1 
 1 1 
 1 1 
 4 3 
 1 1 
 1 1 
 1 1 
 4 3 
 8 5 
 1 1 
 1 1 
 4 3 
 1 1 
 4 3 
 1 1 
 1 1 
 1 1 
 1 1 
 4 3 
 1 1 
 1 1 
 4 3 
 1 1 
 1 1 
 1 1 
 1 1 
 4 3 
 10 5 
 1 1 
 4 3 
 1 1 
 1 1 
 1 1 
 1 1 
 4 3 
 1 1 
 1 1 
 1 1 
 4 3 
 1 1 
 1 1 
 4 3 
 1 1 
 1 1 
 1 1 
 1 1 
 8 5 
 4 3 
 4 3 
 1 1 
 1 1 
 1 1 
 4 3 
 1 1 
 1 1 
 1 1 
 4 3 
 1 1 
 1 1 
 1 1 
 1 1 
 1 1 
 4 3 
 1 1 
 1 1 
 8 5 
 4 3 
 1 1 
 4 3 
 1 1 
 1 1 
 1 1 
 1 1 
 4 3 
 1 1 
 1 1 
 1 1 
 4 3 
 1 1 
 4 3 
 1 1 
 9 5 
 1 1 
 1 1 
 4 3 
 1 1 
 1 1 
 4 3 
 1 1 
 1 1 
 1 1 
 4 3 
 1 1 
 1 1 
 4 3 
 1 1 
 1 1 
 1 1 
 1 1 
 1 1 
 1 1 
 4 3 
 8 5 
 4 3 
 1 1 
 1 1 
 1 1 
 4 3 
 1 1 
 1 1 
 4 3 
 1 1 
 1 1 
 1 1 
 4 3 
 1 1 
 1 1 
 4 3 
 7 4 
 1 1 
 1 1 
 1 1 
 4 3 
 1 1 
 1 1 
 4 3 
 1 1 
 1 1 
 1 1 
 1 1 
 4 3 
 1 1 
 4 3 
 1 1 
 1 1 
 1 1 
 1 1 
 10 5 
 4 3 
 1 1 
 1 1 
 1 1 
 1 1 
 4 3 
 1 1 
 1 1 
 1 1 
 1 1 
 4 3 
 1 1 
 1 1 
 4 3 
 1 1 
 1 1 
 1 1 
 1 1 
 4 3 
 10 5 
 4 3 
 1 1 
 1 1 
 1 1 
 4 3 
 1 1 
 1 1 
 4 3 
 1 1 
 1 1 
 1 1 
 4 3 
 1 1 
 1 1 
 4 3 
 1 1 
 1 1 
 8 5 
 1 1 
 1 1 
 4 3 
 1 1 
 1 1 
 1 1 
 4 3 
 1 1 
 1 1 
 1 1 
 1 1 
 4 3 
 1 1 
 4 3 
 1 1 
 1 1 
 1 1 
 1 1 
 4 3 
 7 4 
 4 3 
 1 1 
 1 1 
 1 1 
 4 3 
 1 1 
 1 1 
 4 3 
 1 1 
 1 1 
 1 1 
 1 1 
 4 3 
 1 1 
 8 5 
 4 3 
 1 1 
 1 1 
 1 1 
 1 1 
 4 3 
 1 1 
 1 1 
 1 1 
 4 3 
 1 1 
 1 1 
 1 1 
 1 1 
 4 3 
 1 1 
 1 1 
 4 3 
 1 1 
 1 1 
 1 1 
 1 1 
 1 1 
 7 4 
 4 3 
 1 1 
 1 1 
 4 3 
 1 1 
 1 1 
 1 1 
 1 1 
 4 3 
 1 1 
 4 3 
 1 1 
 1 1 
 1 1 
 1 1 
 4 3 
 9 5 
 4 3 
 1 1 
 1 1 
 1 1 
 4 3 
 1 1 
 1 1 
 1 1 
 1 1 
 1 1 
 1 1 
 1 1 
 4 3 
 1 1 
 1 1 
 1 1 
 4 3 
 1 1 
 1 1 
 10 5 
 4 3 
 1 1 
 1 1 
 1 1 
 4 3 
 1 1 
 1 1 
 1 1 
 1 1 
 4 3 
 1 1 
 4 3 
 1 1 
 1 1 
 1 1 
 1 1 
 4 3 
 7 4 
 4 3 
 1 1 
 1 1 
 1 1 
 4 3 
 1 1 
 1 1 
 1 1 
 1 1 
 4 3 
 1 1 
 1 1 
 4 3 
 1 1 
 1 1 
 1 1 
 10 5 
 4 3 
 1 1 
 1 1 
 4 3 
 1 1 
 1 1 
 1 1 
 1 1 
 4 3 
 1 1 
 1 1 
 1 1 
 1 1 
 4 3 
 1 1 
 1 1 
 1 1 
 1 1 
 4 3 
 10 5 
 4 3 
 1 1 
 4 3 
 1 1 
 1 1 
 1 1 
 1 1 
 4 3 
 1 1 
 1 1 
 1 1 
 4 3 
 1 1 
 1 1 
 4 3 
 1 1 
 8 5 
 1 1 
 1 1 
 4 3 
 1 1 
 1 1 
 1 1 
 1 1 
 4 3 
 1 1 
 1 1 
 1 1 
 1 1 
 4 3 
 1 1 
 1 1 
 4 3 
 1 1 
 1 1 
 1 1 
 4 3 
 9 5 
 1 1 
 1 1 
 4 3 
 1 1 
 1 1 
 1 1 
 4 3 
 1 1 
 1 1 
 4 3 
 1 1 
 1 1 
 1 1 
 1 1 
 4 3 
 1 1 
 4 3 
 8 5 
 1 1 
 1 1 
 4 3 
 1 1 
 1 1 
 4 3 
 1 1 
 1 1 
 1 1 
 1 1 
 1 1 
 4 3 
 1 1 
 1 1 
 4 3 
 1 1 
 1 1 
 1 1 
 1 1 
 9 5 
 4 3 
 1 1 
 4 3 
 1 1 
 1 1 
 1 1 
 1 1 
 4 3 
 1 1 
 4 3 
 1 1 
 1 1 
 1 1 
 1 1 
 4 3 
 9 5 
 4 3 
 1 1 
 1 1 
 1 1 
 4 3 
 1 1 
 1 1 
 4 3 
 1 1 
 1 1 
 1 1 
 1 1 
 1 1 
 4 3 
 1 1 
 1 1 
 1 1 
 4 3 
 7 4 
 1 1 
 1 1 
 1 1 
 4 3 
 1 1 
 4 3 
 1 1 
 1 1 
 1 1 
 4 3 
 1 1 
 1 1 
 4 3 
 1 1 
 1 1 
 1 1 
 1 1 
 7 4 
 4 3 
 1 1 
 4 3 
 1 1 
 1 1 
 1 1 
 1 1 
 4 3 
 1 1 
 4 3 
 1 1 
 1 1 
 1 1 
 1 1 
 4 3 
 1 1 
 1 1 
 9 5 
 4 3 
 1 1 
 1 1 
 1 1 
 1 1 
 4 3 
 1 1 
 1 1 
 4 3 
 1 1 
 1 1 
 1 1 
 1 1 
 4 3 
 1 1 
 4 3 
 1 1 
 1 1 
 9 5 
 1 1 
 1 1 
 4 3 
 1 1 
 4 3 
 1 1 
 1 1 
 1 1 
 1 1 
 4 3 
 1 1 
 1 1 
 4 3 
 1 1 
 1 1 
 4 3 
 1 1 
 7 4 
 1 1 
 4 3 
 1 1 
 1 1 
 1 1 
 1 1 
 1 1 
 4 3 
 1 1 
 4 3 
 1 1 
 1 1 
 1 1 
 1 1 
 4 3 
 1 1 
 1 1 
 1 1 
 1 1 
 1 1 
 10 5 
 4 3 
 4 3 
 1 1 
 1 1 
 1 1 
 1 1 
 4 3 
 1 1 
 1 1 
 4 3 
 1 1 
 1 1 
 1 1 
 4 3 
 1 1 
 1 1 
 8 5 
 4 3 
 1 1 
 1 1 
 1 1 
 4 3 
 1 1 
 1 1 
 1 1 
 1 1 
 4 3 
 1 1 
 1 1 
 1 1 
 1 1 
 4 3 
 1 1 
 4 3 
 9 5 
 1 1 
 1 1 
 4 3 
 1 1 
 1 1 
 4 3 
 1 1 
 1 1 
 1 1 
 4 3 
 1 1 
 1 1 
 4 3 
 1 1 
 1 1 
 1 1 
 1 1 
 4 3 
 8 5 
 1 1 
 4 3 
 1 1 
 1 1 
 1 1 
 1 1 
 4 3 
 1 1 
 1 1 
 4 3 
 1 1 
 1 1 
 1 1 
 1 1 
 4 3 
 1 1 
 1 1 
 7 4 
 4 3 
 1 1 
 1 1 
 1 1 
 4 3 
 1 1 
 1 1 
 4 3 
 1 1 
 1 1 
 1 1 
 1 1 
 4 3 
 1 1 
 4 3 
 1 1 
 1 1 
 8 5 
 4 3 
 1 1 
 1 1 
 4 3 
 1 1 
 1 1 
 1 1 
 4 3 
 1 1 
 1 1 
 1 1 
 1 1 
 4 3 
 1 1 
 1 1 
 1 1 
 1 1 
 1 1 
 4 3 
 9 5 
 1 1 
 1 1 
 4 3 
 1 1 
 1 1 
 1 1 
 1 1 
 4 3 
 1 1 
 4 3 
 1 1 
 1 1 
 1 1 
 1 1 
 4 3 
 4 3 
 1 1 
 9 5 
 1 1 
 1 1 
 4 3 
 1 1 
 1 1 
 4 3 
 1 1 
 1 1 
 1 1 
 1 1 
 4 3 
 1 1 
 1 1 
 4 3 
 1 1 
 1 1 
 1 1 
 1 1 
 1 1 
 7 4 
 4 3 
 4 3 
 1 1 
 1 1 
 1 1 
 4 3 
 1 1 
 1 1 
 4 3 
 1 1 
 1 1 
 1 1 
 1 1 
 1 1 
 4 3 
 1 1 
 1 1 
 7 4 
 4 3 
 1 1 
 1 1 
 1 1 
 1 1 
 4 3 
 1 1 
 4 3 
 1 1 
 1 1 
 1 1 
 1 1 
 4 3 
 1 1 
 1 1 
 1 1 
 4 3 
 10 5 
 1 1 
 1 1 
 4 3 
 1 1 
 1 1 
 4 3 
 1 1 
 1 1 
 1 1 
 1 1 
 4 3 
 1 1 
 1 1 
 1 1 
 4 3 
 1 1 
 1 1 
 4 3 
 9 5 
 1 1 
 4 3 
 1 1 
 1 1 
 1 1 
 1 1 
 4 3 
 1 1 
 1 1 
 1 1 
 1 1 
 4 3 
 1 1 
 4 3 
 1 1 
 1 1 
 10 5 
 4 3 
 1 1 
 1 1 
 4 3 
 1 1 
 1 1 
 1 1 
 1 1 
 4 3 
 1 1 
 1 1 
 1 1 
 1 1 
 4 3 
 1 1 
 1 1 
 1 1 
 4 3 
 7 4 
 1 1 
 4 3 
 1 1 
 1 1 
 1 1 
 4 3 
 1 1 
 1 1 
 4 3 
 1 1 
 1 1 
 1 1 
 4 3 
 1 1 
 1 1 
 4 3 
 1 1 
 7 4 
 1 1 
 1 1 
 4 3 
 1 1 
 1 1 
 4 3 
 1 1 
 1 1 
 1 1 
 1 1 
 1 1 
 1 1 
 1 1 
 4 3 
 1 1 
 1 1 
 4 3 
 1 1 
 1 1 
 1 1 
 1 1 
 10 5 
 4 3 
 4 3 
 1 1 
 1 1 
 1 1 
 4 3 
 1 1 
 1 1 
 4 3 
 1 1 
 1 1 
 1 1 
 4 3 
 1 1 
 1 1 
 10 5 
 4 3 
 1 1 
 1 1 
 1 1 
 1 1 
 4 3 
 1 1 
 4 3 
 1 1 
 1 1 
 1 1 
 1 1 
 4 3 
 1 1 
 1 1 
 1 1 
 4 3 
 1 1 
 1 1 
 8 5 
 1 1 
 4 3 
 1 1 
 1 1 
 1 1 
 1 1 
 1 1 
 1 1 
 1 1 
 4 3 
 1 1 
 4 3 
 1 1 
 1 1 
 1 1 
 1 1 
 1 1 
 4 3 
 1 1 
 1 1 
 8 5 
 4 3 
 1 1 
 1 1 
 1 1 
 1 1 
 4 3 
 1 1 
 4 3 
 1 1 
 1 1 
 1 1 
 1 1 
 4 3 
 1 1 
 4 3 
 1 1 
 1 1 
 9 5 
 4 3 
 1 1 
 1 1 
 1 1 
 1 1 
 4 3 
 1 1 
 1 1 
 1 1 
 1 1 
 4 3 
 1 1 
 4 3 
 1 1 
 1 1 
 1 1 
 1 1 
 4 3 
 8 5 
 1 1 
 4 3 
 1 1 
 1 1 
 4 3 
 1 1 
 1 1 
 4 3 
 1 1 
 1 1 
 1 1 
 1 1 
 4 3 
 1 1 
 1 1 
 1 1 
 8 5 
 4 3 
 1 1 
 1 1 
 4 3 
 1 1 
 1 1 
 1 1 
 4 3 
 1 1 
 1 1 
 1 1 
 1 1 
 1 1 
 1 1 
 4 3 
 1 1 
 4 3 
 1 1 
 1 1 
 10 5 
 4 3 
 1 1 
 1 1 
 4 3 
 1 1 
 1 1 
 1 1 
 1 1 
 4 3 
 1 1 
 4 3 
 1 1 
 1 1 
 1 1 
 1 1 
 4 3 
 10 5 
 1 1 
 4 3 
 1 1 
 1 1 
 1 1 
 1 1 
 4 3 
 1 1 
 1 1 
 1 1 
 4 3 
 1 1 
 1 1 
 1 1 
 4 3 
 1 1 
 1 1 
 1 1 
 1 1 
 4 3 
 8 5 
 1 1 
 1 1 
 4 3 
 1 1 
 4 3 
 1 1 
 1 1 
 1 1 
 1 1 
 4 3 
 1 1 
 1 1 
 1 1 
 4 3 
 1 1 
 1 1 
 8 5 
 4 3 
 4 3 
 1 1 
 1 1 
 1 1 
 1 1 
 4 3 
 1 1 
 1 1 
 1 1 
 4 3 
 1 1 
 1 1 
 1 1 
 1 1 
 4 3 
 1 1 
 1 1 
 8 5 
 4 3 
 1 1 
 1 1 
 1 1 
 1 1 
 4 3 
 1 1 
 4 3 
 1 1 
 1 1 
 1 1 
 4 3 
 1 1 
 1 1 
 1 1 
 4 3 
 1 1 
 1 1 
 7 4 
 4 3 
 1 1 
 1 1 
 1 1 
 4 3 
 1 1 
 1 1 
 4 3 
 1 1 
 1 1 
 1 1 
 4 3 
 1 1 
 1 1 
 1 1 
 4 3 
 1 1 
 8 5 
 1 1 
 1 1 
 4 3 
 1 1 
 1 1 
 4 3 
 1 1 
 1 1 
 1 1 
 4 3 
 1 1 
 1 1 
 4 3 
 1 1 
 1 1 
 1 1 
 10 5 
 4 3 
 1 1 
 1 1 
 4 3 
 1 1 
 1 1 
 1 1 
 1 1 
 4 3 
 1 1 
 4 3 
 1 1 
 1 1 
 1 1 
 1 1 
 4 3 
 7 4 
 4 3 
 1 1 
 1 1 
 1 1 
 1 1 
 1 1 
 4 3 
 1 1 
 1 1 
 1 1 
 4 3 
 1 1 
 1 1 
 1 1 
 4 3 
 1 1 
 1 1 
 4 3 
 1 1 
 1 1 
 10 5 
 1 1 
 1 1 
 4 3 
 1 1 
 4 3 
 1 1 
 1 1 
 1 1 
 4 3 
 1 1 
 4 3 
 1 1 
 1 1 
 1 1 
 4 3 
 1 1 
 9 5 
 1 1 
 4 3 
 1 1 
 1 1 
 1 1 
 1 1 
 4 3 
 1 1 
 1 1 
 1 1 
 1 1 
 4 3 
 1 1 
 1 1 
 1 1 
 1 1 
 4 3 
 1 1 
 4 3 
 9 5 
 1 1 
 1 1 
 4 3 
 1 1 
 1 1 
 4 3 
 1 1 
 1 1 
 1 1 
 4 3 
 1 1 
 1 1 
 4 3 
 1 1 
 1 1 
 1 1 
 1 1 
 8 5 
 4 3 
 1 1 
 4 3 
 1 1 
 1 1 
 1 1 
 1 1 
 4 3 
 1 1 
 1 1 
 4 3 
 1 1 
 1 1 
 1 1 
 1 1 
 4 3 
 1 1 
 1 1 
 8 5 
 4 3 
 1 1 
 1 1 
 1 1 
 1 1 
 4 3 
 1 1 
 4 3 
 1 1 
 1 1 
 1 1 
 1 1 
 4 3 
 1 1 
 1 1 
 1 1 
 4 3 
 10 5 
 1 1 
 4 3 
 1 1 
 4 3 
 1 1 
 1 1 
 1 1 
 1 1 
 1 1 
 4 3 
 1 1 
 1 1 
 1 1 
 1 1 
 4 3 
 1 1 
 1 1 
 1 1 
 1 1 
 8 5 
 4 3 
 1 1 
 4 3 
 1 1 
 1 1 
 1 1 
 1 1 
 4 3 
 1 1 
 4 3 
 1 1 
 1 1 
 1 1 
 1 1 
 4 3 
 1 1 
 7 4 
 4 3 
 1 1 
 1 1 
 1 1 
 4 3 
 1 1 
 1 1 
 1 1 
 4 3 
 1 1 
 1 1 
 4 3 
 1 1 
 1 1 
 1 1 
 1 1 
 4 3 
 1 1 
 7 4 
 1 1 
 1 1 
 4 3 
 1 1 
 4 3 
 1 1 
 1 1 
 1 1 
 4 3 
 1 1 
 1 1 
 1 1 
 4 3 
 1 1 
 1 1 
 4 3 
 1 1 
 10 5 
 1 1 
 1 1 
 4 3 
 1 1 
 1 1 
 4 3 
 1 1 
 1 1 
 1 1 
 4 3 
 1 1 
 1 1 
 4 3 
 1 1 
 1 1 
 1 1 
 1 1 
 8 5 
 4 3 
 1 1 
 1 1 
 4 3 
 1 1 
 1 1 
 1 1 
 1 1 
 4 3 
 1 1 
 1 1 
 4 3 
 1 1 
 1 1 
 1 1 
 4 3 
 1 1 
 1 1 
 10 5 
 4 3 
 1 1 
 1 1 
 1 1 
 1 1 
 1 1 
 4 3 
 1 1 
 1 1 
 4 3 
 1 1 
 1 1 
 1 1 
 1 1 
 4 3 
 1 1 
 4 3 
 1 1 
 1 1 
 7 4 
 4 3 
 1 1 
 1 1 
 1 1 
 4 3 
 1 1 
 1 1 
 1 1 
 1 1 
 1 1 
 4 3 
 1 1 
 1 1 
 4 3 
 1 1 
 1 1 
 1 1 
 1 1 
 4 3 
 10 5 
 4 3 
 1 1 
 1 1 
 1 1 
 4 3 
 1 1 
 1 1 
 4 3 
 1 1 
 1 1 
 1 1 
 4 3 
 1 1 
 1 1 
 8 5 
 4 3 
 1 1 
 1 1 
 1 1 
 4 3 
 1 1 
 1 1 
 4 3 
 1 1 
 1 1 
 1 1 
 1 1 
 1 1 
 1 1 
 4 3 
 1 1 
 4 3 
 1 1 
 1 1 
 8 5 
 4 3 
 1 1 
 1 1 
 4 3 
 1 1 
 1 1 
 1 1 
 4 3 
 1 1 
 1 1 
 4 3 
 1 1 
 1 1 
 1 1 
 1 1 
 4 3 
 8 5 
 1 1 
 4 3 
 1 1 
 1 1 
 1 1 
 1 1 
 4 3 
 1 1 
 4 3 
 1 1 
 1 1 
 1 1 
 1 1 
 4 3 
 1 1 
 1 1 
 1 1 
 1 1 
 4 3 
 10 5 
 1 1 
 1 1 
 4 3 
 1 1 
 4 3 
 1 1 
 1 1 
 1 1 
 1 1 
 4 3 
 1 1 
 1 1 
 1 1 
 4 3 
 1 1 
 1 1 
 10 5 
 4 3 
 4 3 
 1 1 
 1 1 
 1 1 
 1 1 
 1 1 
 1 1 
 1 1 
 1 1 
 1 1 
 1 1 
 1 1 
 4 3 
 1 1 
 1 1 
 4 3 
 1 1 
 1 1 
 1 1 
 1 1 
 4 3 
 10 5 
 4 3 
 1 1 
 1 1 
 1 1 
 1 1 
 4 3 
 1 1 
 1 1 
 1 1 
 1 1 
 4 3 
 1 1 
 1 1 
 1 1 
 4 3 
 1 1 
 1 1 
 9 5 
 4 3 
 1 1 
 1 1 
 1 1 
 4 3 
 1 1 
 1 1 
 1 1 
 4 3 
 1 1 
 1 1 
 1 1 
 4 3 
 1 1 
 1 1 
 4 3 
 1 1 
 10 5 
 1 1 
 1 1 
 4 3 
 1 1 
 1 1 
 4 3 
 1 1 
 1 1 
 1 1 
 1 1 
 4 3 
 1 1 
 1 1 
 1 1 
 1 1 
 4 3 
 1 1 
 1 1 
 1 1 
 1 1 
 4 3 
 9 5 
 4 3 
 1 1 
 1 1 
 1 1 
 4 3 
 1 1 
 1 1 
 4 3 
 1 1 
 1 1 
 1 1 
 4 3 
 1 1 
 1 1 
 4 3 
 9 5 
 1 1 
 1 1 
 1 1 
 4 3 
 1 1 
 1 1 
 4 3 
 1 1 
 1 1 
 1 1 
 1 1 
 4 3 
 1 1 
 1 1 
 4 3 
 1 1 
 1 1 
 1 1 
 7 4 
 4 3 
 1 1 
 1 1 
 4 3 
 1 1 
 1 1 
 1 1 
 4 3 
 1 1 
 1 1 
 4 3 
 1 1 
 1 1 
 1 1 
 1 1 
 4 3 
 7 4 
 1 1 
 4 3 
 1 1 
 1 1 
 4 3 
 1 1 
 1 1 
 4 3 
 1 1 
 1 1 
 1 1 
 1 1 
 4 3 
 1 1 
 1 1 
 1 1 
 4 3 
 1 1 
 1 1 
 7 4 
 1 1 
 1 1 
 4 3 
 1 1 
 4 3 
 1 1 
 1 1 
 1 1 
 1 1 
 4 3 
 1 1 
 4 3 
 1 1 
 1 1 
 1 1 
 1 1 
 4 3 
 7 4 
 4 3 
 1 1 
 1 1 
 1 1 
 4 3 
 1 1 
 1 1 
 4 3 
 1 1 
 1 1 
 1 1 
 1 1 
 4 3 
 1 1 
 1 1 
 1 1 
 1 1 
 8 5 
 4 3 
 1 1 
 1 1 
 1 1 
 1 1 
 4 3 
 4 3 
 1 1 
 1 1 
 1 1 
 4 3 
 1 1 
 1 1 
 1 1 
 1 1 
 4 3 
 1 1 
 1 1 
 7 4 
 4 3 
 1 1 
 4 3 
 1 1 
 1 1 
 1 1 
 1 1 
 4 3 
 1 1 
 1 1 
 1 1 
 4 3 
 1 1 
 1 1 
 4 3 
 1 1 
 9 5 
 4 3 
 1 1 
 1 1 
 1 1 
 1 1 
 1 1 
 4 3 
 1 1 
 1 1 
 4 3 
 1 1 
 1 1 
 1 1 
 1 1 
 4 3 
 1 1 
 1 1 
 1 1 
 4 3 
 8 5 
 1 1 
 1 1 
 4 3 
 1 1 
 4 3 
 1 1 
 1 1 
 1 1 
 1 1 
 4 3 
 1 1 
 1 1 
 1 1 
 4 3 
 1 1 
 9 5 
 4 3 
 1 1 
 1 1 
 1 1 
 4 3 
 1 1 
 1 1 
 1 1 
 1 1 
 4 3 
 1 1 
 1 1 
 1 1 
 4 3 
 1 1 
 1 1 
 4 3 
 1 1 
 1 1 
 10 5 
 1 1 
 4 3 
 1 1 
 4 3 
 1 1 
 1 1 
 1 1 
 4 3 
 1 1 
 1 1 
 4 3 
 1 1 
 1 1 
 1 1 
 4 3 
 1 1 
 1 1 
 9 5 
 4 3 
 1 1 
 1 1 
 1 1 
 4 3 
 1 1 
 1 1 
 1 1 
 1 1 
 4 3 
 1 1 
 1 1 
 1 1 
 1 1 
 4 3 
 1 1 
 4 3 
 7 4 
 1 1 
 1 1 
 4 3 
 1 1 
 1 1 
 4 3 
 1 1 
 1 1 
 1 1 
 4 3 
 1 1 
 1 1 
 4 3 
 1 1 
 1 1 
 1 1 
 1 1 
 10 5 
 4 3 
 1 1 
 4 3 
 1 1 
 1 1 
 1 1 
 1 1 
 4 3 
 1 1 
 1 1 
 4 3 
 1 1 
 1 1 
 1 1 
 1 1 
 4 3 
 1 1 
 1 1 
 7 4 
 4 3 
 1 1 
 1 1 
 1 1 
 4 3 
 1 1 
 1 1 
 4 3 
 1 1 
 1 1 
 1 1 
 1 1 
 4 3 
 1 1 
 4 3 
 1 1 
 1 1 
 10 5 
 4 3 
 1 1 
 1 1 
 4 3 
 1 1 
 1 1 
 1 1 
 4 3 
 1 1 
 1 1 
 1 1 
 1 1 
 4 3 
 1 1 
 1 1 
 1 1 
 1 1 
 4 3 
 7 4 
 1 1 
 4 3 
 1 1 
 1 1 
 1 1 
 1 1 
 4 3 
 1 1 
 4 3 
 1 1 
 1 1 
 1 1 
 1 1 
 4 3 
 1 1 
 1 1 
 8 5 
 4 3 
 1 1 
 1 1 
 4 3 
 1 1 
 4 3 
 1 1 
 1 1 
 1 1 
 1 1 
 4 3 
 1 1 
 1 1 
 1 1 
 4 3 
 1 1 
 1 1 
 1 1 
 7 4 
 1 1 
 4 3 
 1 1 
 4 3 
 1 1 
 1 1 
 1 1 
 4 3 
 1 1 
 1 1 
 1 1 
 4 3 
 1 1 
 1 1 
 4 3 
 1 1 
 9 5 
 4 3 
 1 1 
 1 1 
 1 1 
 1 1 
 4 3 
 1 1 
 1 1 
 1 1 
 4 3 
 1 1 
 1 1 
 4 3 
 1 1 
 1 1 
 1 1 
 1 1 
 4 3 
 9 5 
 1 1 
 1 1 
 4 3 
 1 1 
 1 1 
 1 1 
 1 1 
 4 3 
 1 1 
 1 1 
 4 3 
 1 1 
 1 1 
 1 1 
 4 3 
 1 1 
 1 1 
 8 5 
 4 3 
 1 1 
 1 1 
 1 1 
 4 3 
 1 1 
 1 1 
 4 3 
 1 1 
 1 1 
 1 1 
 1 1 
 4 3 
 1 1 
 4 3 
 1 1 
 1 1 
 9 5 
 4 3 
 1 1 
 1 1 
 1 1 
 4 3 
 1 1 
 1 1 
 1 1 
 1 1 
 1 1 
 4 3 
 1 1 
 1 1 
 4 3 
 1 1 
 1 1 
 1 1 
 1 1 
 4 3 
 8 5 
 4 3 
 1 1 
 1 1 
 1 1 
 4 3 
 1 1 
 1 1 
 4 3 
 1 1 
 1 1 
 1 1 
 4 3 
 1 1 
 1 1 
 4 3 
 1 1 
 10 5 
 1 1 
 1 1 
 1 1 
 1 1 
 4 3 
 1 1 
 1 1 
 4 3 
 1 1 
 1 1 
 1 1 
 1 1 
 1 1 
 1 1 
 4 3 
 1 1 
 1 1 
 4 3 
 1 1 
 1 1 
 1 1 
 1 1 
 9 5 
 4 3 
 1 1 
 1 1 
 4 3 
 1 1 
 1 1 
 1 1 
 4 3 
 1 1 
 1 1 
 4 3 
 1 1 
 1 1 
 1 1 
 1 1 
 4 3 
 7 4 
 1 1 
 4 3 
 1 1 
 1 1 
 1 1 
 4 3 
 1 1 
 4 3 
 1 1 
 1 1 
 1 1 
 4 3 
 1 1 
 1 1 
 1 1 
 1 1 
 1 1 
 4 3 
 1 1 
 7 4 
 1 1 
 1 1 
 1 1 
 1 1 
 1 1 
 1 1 
 4 3 
 1 1 
 1 1 
 1 1 
 4 3 
 1 1 
 1 1 
 4 3 
 1 1 
 1 1 
 1 1 
 1 1 
 4 3 
 7 4 
 1 1 
 4 3 
 1 1 
 1 1 
 4 3 
 1 1 
 1 1 
 4 3 
 1 1 
 1 1 
 1 1 
 4 3 
 1 1 
 1 1 
 4 3 
 1 1 
 1 1 
 1 1 
 1 1 
 8 5 
 4 3 
 1 1 
 4 3 
 1 1 
 1 1 
 1 1 
 1 1 
 1 1 
 1 1 
 4 3 
 1 1 
 4 3 
 1 1 
 1 1 
 1 1 
 1 1 
 4 3 
 8 5 
 4 3 
 1 1 
 1 1 
 1 1 
 4 3 
 1 1 
 1 1 
 4 3 
 1 1 
 1 1 
 1 1 
 1 1 
 4 3 
 1 1 
 1 1 
 1 1 
 8 5 
 4 3 
 1 1 
 1 1 
 4 3 
 1 1 
 4 3 
 1 1 
 1 1 
 1 1 
 1 1 
 1 1 
 4 3 
 1 1 
 1 1 
 1 1 
 4 3 
 1 1 
 1 1 
 8 5 
 4 3 
 1 1 
 4 3 
 1 1 
 1 1 
 1 1 
 1 1 
 4 3 
 1 1 
 1 1 
 1 1 
 4 3 
 1 1 
 1 1 
 4 3 
 7 4 
 1 1 
 4 3 
 1 1 
 1 1 
 4 3 
 1 1 
 1 1 
 1 1 
 1 1 
 4 3 
 1 1 
 1 1 
 1 1 
 1 1 
 4 3 
 1 1 
 1 1 
 1 1 
 1 1 
 4 3 
 10 5 
 1 1 
 1 1 
 4 3 
 1 1 
 4 3 
 1 1 
 1 1 
 1 1 
 1 1 
 4 3 
 1 1 
 1 1 
 1 1 
 1 1 
 4 3 
 1 1 
 8 5 
 4 3 
 1 1 
 1 1 
 4 3 
 1 1 
 1 1 
 4 3 
 1 1 
 1 1 
 1 1 
 4 3 
 1 1 
 1 1 
 1 1 
 4 3 
 1 1 
 1 1 
 1 1 
 1 1 
 8 5 
 1 1 
 4 3 
 1 1 
 4 3 
 1 1 
 1 1 
 4 3 
 1 1 
 1 1 
 4 3 
 1 1 
 1 1 
 1 1 
 4 3 
 1 1 
 1 1 
 9 5 
 4 3 
 1 1 
 1 1 
 1 1 
 4 3 
 1 1 
 1 1 
 4 3 
 1 1 
 1 1 
 1 1 
 1 1 
 4 3 
 1 1 
 1 1 
 4 3 
 1 1 
 10 5 
 1 1 
 1 1 
 4 3 
 1 1 
 1 1 
 4 3 
 1 1 
 1 1 
 1 1 
 4 3 
 1 1 
 1 1 
 4 3 
 1 1 
 1 1 
 1 1 
 1 1 
 7 4 
 4 3 
 1 1 
 4 3 
 1 1 
 1 1 
 1 1 
 1 1 
 4 3 
 1 1 
 4 3 
 1 1 
 1 1 
 1 1 
 1 1 
 4 3 
 8 5 
 4 3 
 1 1 
 1 1 
 1 1 
 1 1 
 1 1 
 4 3 
 1 1 
 1 1 
 4 3 
 1 1 
 1 1 
 1 1 
 1 1 
 4 3 
 1 1 
 1 1 
 1 1 
 4 3 
 8 5 
 1 1 
 1 1 
 4 3 
 1 1 
 4 3 
 1 1 
 1 1 
 4 3 
 1 1 
 1 1 
 1 1 
 1 1 
 4 3 
 1 1 
 1 1 
 4 3 
 7 4 
 1 1 
 4 3 
 1 1 
 1 1 
 1 1 
 1 1 
 1 1 
 4 3 
 1 1 
 1 1 
 1 1 
 4 3 
 1 1 
 1 1 
 1 1 
 1 1 
 4 3 
 1 1 
 1 1 
 1 1 
 1 1 
 4 3 
 8 5 
 4 3 
 1 1 
 1 1 
 1 1 
 4 3 
 1 1 
 1 1 
 4 3 
 1 1 
 1 1 
 1 1 
 4 3 
 1 1 
 1 1 
 9 5 
 4 3 
 1 1 
 1 1 
 1 1 
 4 3 
 1 1 
 1 1 
 4 3 
 1 1 
 1 1 
 1 1 
 1 1 
 4 3 
 1 1 
 1 1 
 4 3 
 1 1 
 9 5 
 4 3 
 1 1 
 1 1 
 1 1 
 1 1 
 4 3 
 1 1 
 1 1 
 1 1 
 4 3 
 1 1 
 1 1 
 4 3 
 1 1 
 1 1 
 1 1 
 1 1 
 4 3 
 8 5 
 4 3 
 1 1 
 1 1 
 1 1 
 4 3 
 1 1 
 1 1 
 4 3 
 1 1 
 1 1 
 1 1 
 1 1 
 1 1 
 1 1 
 1 1 
 4 3 
 1 1 
 1 1 
 1 1 
 4 3 
 8 5 
 1 1 
 4 3 
 1 1 
 1 1 
 1 1 
 1 1 
 4 3 
 1 1 
 1 1 
 1 1 
 1 1 
 4 3 
 4 3 
 1 1 
 1 1 
 1 1 
 9 5 
 4 3 
 1 1 
 1 1 
 4 3 
 1 1 
 1 1 
 1 1 
 4 3 
 1 1 
 1 1 
 4 3 
 1 1 
 1 1 
 1 1 
 1 1 
 4 3 
 1 1 
 1 1 
 8 5 
 4 3 
 1 1 
 1 1 
 1 1 
 1 1 
 4 3 
 1 1 
 1 1 
 4 3 
 1 1 
 1 1 
 1 1 
 4 3 
 1 1 
 1 1 
 4 3 
 9 5 
 1 1 
 1 1 
 1 1 
 4 3 
 1 1 
 1 1 
 4 3 
 1 1 
 1 1 
 1 1 
 1 1 
 4 3 
 1 1 
 4 3 
 1 1 
 1 1 
 1 1 
 1 1 
 4 3 
 8 5 
 1 1 
 4 3 
 1 1 
 1 1 
 1 1 
 1 1 
 1 1 
 4 3 
 1 1 
 1 1 
 4 3 
 1 1 
 1 1 
 1 1 
 1 1 
 4 3 
 1 1 
 10 5 
 4 3 
 1 1 
 1 1 
 1 1 
 1 1 
 4 3 
 4 3 
 1 1 
 1 1 
 1 1 
 4 3 
 1 1 
 1 1 
 4 3 
 1 1 
 1 1 
 1 1 
 1 1 
 8 5 
 4 3 
 1 1 
 4 3 
 1 1 
 1 1 
 1 1 
 1 1 
 1 1 
 1 1 
 4 3 
 1 1 
 4 3 
 1 1 
 1 1 
 1 1 
 1 1 
 4 3 
 9 5 
 4 3 
 1 1 
 1 1 
 1 1 
 4 3 
 1 1 
 1 1 
 4 3 
 1 1 
 1 1 
 1 1 
 1 1 
 4 3 
 1 1 
 1 1 
 1 1 
 4 3 
 9 5 
 1 1 
 1 1 
 4 3 
 1 1 
 4 3 
 1 1 
 1 1 
 1 1 
 1 1 
 1 1 
 1 1 
 4 3 
 1 1 
 1 1 
 1 1 
 4 3 
 1 1 
 10 5 
 4 3 
 1 1 
 4 3 
 1 1 
 1 1 
 1 1 
 1 1 
 4 3 
 1 1 
 1 1 
 1 1 
 4 3 
 1 1 
 1 1 
 4 3 
 1 1 
 8 5 
 1 1 
 1 1 
 4 3 
 1 1 
 1 1 
 1 1 
 1 1 
 4 3 
 1 1 
 1 1 
 4 3 
 1 1 
 1 1 
 1 1 
 1 1 
 4 3 
 1 1 
 1 1 
 1 1 
 1 1 
 4 3 
 9 5 
 1 1 
 1 1 
 4 3 
 1 1 
 4 3 
 1 1 
 1 1 
 1 1 
 1 1 
 4 3 
 1 1 
 1 1 
 1 1 
 1 1 
 4 3 
 1 1 
 4 3 
 9 5 
 1 1 
 1 1 
 6 2 
 10 5 
 4 3 
 10 5 
 10 5 
 1 1 
 9 5 
 9 5 
 1 1 
 1 1 
 1 1 
 1 1 
 1 1 
 10 5 
 4 3 
 4 3 
 4 3 
 4 3 
 7 4 
 4 3 
 4 3 
 4 3 
 4 3 
 4 3 
 9 5 
 4 3 
 4 3 
 4 3 
 4 3 
 4 3 
 10 5 
 4 3 
 4 3 
 4 3 
 4 3 
 4 3 
 10 5 
 4 3 
 4 3 
 4 3 
 4 3 
 4 3 
 7 4 
 4 3 
 4 3 
 4 3 
 4 3 
 4 3 
 1 1 
 1 1 
 8 5 
 4 3 
 4 3 
 4 3 
 4 3 
 1 1 
 1 1 
 4 3 
 9 5 
 4 3 
 4 3 
 4 3 
 4 3 
 4 3 
 1 1 
 1 1 
 9 5 
 4 3 
 4 3 
 4 3 
 4 3 
 4 3 
 9 5 
 4 3 
 4 3 
 4 3 
 4 3 
 4 3 
 9 5 
 4 3 
 4 3 
 4 3 
 4 3 
 1 1 
 1 1 
 4 3 
 7 4 
 4 3 
 4 3 
 1 1 
 1 1 
 4 3 
 1 1 
 1 1 
 4 3 
 4 3 
 10 5 
 4 3 
 4 3 
 4 3 
 1 1 
 1 1 
 4 3 
 4 3 
 1 1 
 1 1 
 9 5 
 4 3 
 4 3 
 1 1 
 1 1 
 4 3 
 4 3 
 1 1 
 1 1 
 1 1 
 1 1 
 4 3 
 8 5 
 4 3 
 4 3 
 1 1 
 4 3 
 1 1 
 1 1 
 4 3 
 1 1 
 1 1 
 1 1 
 1 1 
 4 3 
 8 5 
 1 1 
 1 1 
 4 3 
 1 1 
 4 3 
 1 1 
 1 1 
 1 1 
 1 1 
 1 1 
 1 1 
 4 3 
 1 1 
 4 3 
 1 1 
 1 1 
 9 5 
 4 3 
 1 1 
 1 1 
 4 3 
 1 1 
 1 1 
 1 1 
 1 1 
 4 3 
 1 1 
 1 1 
 1 1 
 4 3 
 1 1 
 1 1 
 4 3 
 1 1 
 10 5 
 4 3 
 1 1 
 1 1 
 1 1 
 1 1 
 4 3 
 1 1 
 1 1 
 1 1 
 1 1 
 4 3 
 1 1 
 1 1 
 4 3 
 1 1 
 1 1 
 1 1 
 1 1 
 4 3 
 1 1 
 1 1 
 10 5 
 4 3 
 1 1 
 4 3 
 1 1 
 1 1 
 1 1 
 1 1 
 4 3 
 1 1 
 1 1 
 1 1 
 1 1 
 1 1 
 4 3 
 1 1 
 1 1 
 4 3 
 10 5 
 1 1 
 1 1 
 4 3 
 1 1 
 1 1 
 4 3 
 1 1 
 1 1 
 1 1 
 4 3 
 1 1 
 1 1 
 1 1 
 4 3 
 1 1 
 1 1 
 1 1 
 1 1 
 1 1 
 7 4 
 4 3 
 1 1 
 1 1 
 4 3 
 1 1 
 1 1 
 1 1 
 1 1 
 4 3 
 1 1 
 4 3 
 1 1 
 1 1 
 4 3 
 1 1 
 1 1 
 9 5 
 4 3 
 1 1 
 1 1 
 1 1 
 4 3 
 1 1 
 1 1 
 4 3 
 1 1 
 1 1 
 1 1 
 1 1 
 1 1 
 4 3 
 1 1 
 1 1 
 4 3 
 7 4 
 1 1 
 1 1 
 1 1 
 1 1 
 4 3 
 1 1 
 1 1 
 1 1 
 4 3 
 1 1 
 1 1 
 1 1 
 1 1 
 4 3 
 1 1 
 1 1 
 4 3 
 1 1 
 1 1 
 1 1 
 4 3 
 9 5 
 1 1 
 1 1 
 4 3 
 1 1 
 1 1 
 1 1 
 4 3 
 1 1 
 1 1 
 4 3 
 1 1 
 1 1 
 1 1 
 1 1 
 4 3 
 8 5 
 4 3 
 1 1 
 1 1 
 1 1 
 4 3 
 1 1 
 1 1 
 1 1 
 1 1 
 4 3 
 1 1 
 1 1 
 1 1 
 1 1 
 4 3 
 1 1 
 1 1 
 4 3 
 1 1 
 9 5 
 1 1 
 1 1 
 1 1 
 4 3 
 4 3 
 1 1 
 1 1 
 1 1 
 4 3 
 1 1 
 1 1 
 4 3 
 1 1 
 1 1 
 1 1 
 4 3 
 10 5 
 1 1 
 1 1 
 4 3 
 1 1 
 1 1 
 1 1 
 1 1 
 1 1 
 4 3 
 1 1 
 1 1 
 1 1 
 4 3 
 1 1 
 1 1 
 1 1 
 1 1 
 1 1 
 4 3 
 1 1 
 10 5 
 4 3 
 1 1 
 1 1 
 4 3 
 1 1 
 1 1 
 4 3 
 1 1 
 1 1 
 1 1 
 4 3 
 1 1 
 1 1 
 4 3 
 1 1 
 1 1 
 1 1 
 1 1 
 8 5 
 4 3 
 1 1 
 4 3 
 1 1 
 1 1 
 1 1 
 1 1 
 4 3 
 1 1 
 4 3 
 1 1 
 1 1 
 1 1 
 1 1 
 4 3 
 1 1 
 1 1 
 9 5 
 4 3 
 1 1 
 1 1 
 1 1 
 4 3 
 1 1 
 1 1 
 4 3 
 1 1 
 1 1 
 1 1 
 1 1 
 4 3 
 1 1 
 1 1 
 1 1 
 4 3 
 7 4 
 1 1 
 1 1 
 1 1 
 1 1 
 1 1 
 1 1 
 4 3 
 1 1 
 4 3 
 1 1 
 1 1 
 1 1 
 1 1 
 1 1 
 4 3 
 1 1 
 1 1 
 4 3 
 8 5 
 1 1 
 1 1 
 4 3 
 1 1 
 1 1 
 1 1 
 1 1 
 4 3 
 1 1 
 1 1 
 4 3 
 1 1 
 1 1 
 1 1 
 1 1 
 4 3 
 1 1 
 1 1 
 1 1 
 4 3 
 10 5 
 1 1 
 1 1 
 4 3 
 1 1 
 1 1 
 1 1 
 4 3 
 1 1 
 1 1 
 1 1 
 4 3 
 1 1 
 1 1 
 1 1 
 4 3 
 1 1 
 1 1 
 10 5 
 4 3 
 1 1 
 1 1 
 1 1 
 4 3 
 1 1 
 1 1 
 4 3 
 1 1 
 1 1 
 1 1 
 1 1 
 1 1 
 1 1 
 4 3 
 1 1 
 1 1 
 4 3 
 8 5 
 4 3 
 1 1 
 1 1 
 1 1 
 1 1 
 4 3 
 1 1 
 1 1 
 1 1 
 4 3 
 1 1 
 1 1 
 4 3 
 1 1 
 1 1 
 1 1 
 4 3 
 7 4 
 1 1 
 1 1 
 4 3 
 1 1 
 1 1 
 1 1 
 1 1 
 1 1 
 4 3 
 1 1 
 1 1 
 4 3 
 1 1 
 1 1 
 1 1 
 1 1 
 1 1 
 4 3 
 1 1 
 4 3 
 8 5 
 1 1 
 1 1 
 1 1 
 4 3 
 1 1 
 1 1 
 4 3 
 1 1 
 1 1 
 1 1 
 4 3 
 1 1 
 1 1 
 4 3 
 1 1 
 1 1 
 1 1 
 1 1 
 7 4 
 4 3 
 1 1 
 4 3 
 1 1 
 1 1 
 1 1 
 4 3 
 1 1 
 4 3 
 1 1 
 1 1 
 1 1 
 1 1 
 1 1 
 4 3 
 1 1 
 1 1 
 7 4 
 4 3 
 1 1 
 1 1 
 1 1 
 4 3 
 1 1 
 1 1 
 4 3 
 1 1 
 1 1 
 1 1 
 1 1 
 4 3 
 1 1 
 4 3 
 1 1 
 9 5 
 1 1 
 4 3 
 1 1 
 1 1 
 4 3 
 1 1 
 1 1 
 1 1 
 4 3 
 1 1 
 1 1 
 4 3 
 1 1 
 1 1 
 1 1 
 1 1 
 1 1 
 8 5 
 4 3 
 1 1 
 1 1 
 1 1 
 4 3 
 1 1 
 1 1 
 1 1 
 1 1 
 4 3 
 1 1 
 4 3 
 1 1 
 1 1 
 4 3 
 1 1 
 1 1 
 7 4 
 4 3 
 1 1 
 1 1 
 1 1 
 4 3 
 1 1 
 1 1 
 4 3 
 1 1 
 1 1 
 1 1 
 1 1 
 4 3 
 1 1 
 1 1 
 1 1 
 4 3 
 10 5 
 1 1 
 1 1 
 4 3 
 1 1 
 1 1 
 4 3 
 1 1 
 1 1 
 1 1 
 1 1 
 4 3 
 1 1 
 1 1 
 4 3 
 1 1 
 1 1 
 1 1 
 1 1 
 4 3 
 7 4 
 1 1 
 4 3 
 1 1 
 1 1 
 1 1 
 1 1 
 4 3 
 1 1 
 4 3 
 1 1 
 1 1 
 1 1 
 1 1 
 4 3 
 1 1 
 1 1 
 1 1 
 1 1 
 10 5 
 4 3 
 4 3 
 1 1 
 1 1 
 4 3 
 1 1 
 1 1 
 1 1 
 1 1 
 1 1 
 4 3 
 1 1 
 1 1 
 1 1 
 4 3 
 1 1 
 1 1 
 10 5 
 4 3 
 1 1 
 4 3 
 1 1 
 1 1 
 1 1 
 4 3 
 1 1 
 1 1 
 1 1 
 4 3 
 1 1 
 1 1 
 4 3 
 1 1 
 1 1 
 10 5 
 1 1 
 4 3 
 1 1 
 1 1 
 4 3 
 1 1 
 1 1 
 1 1 
 4 3 
 1 1 
 1 1 
 1 1 
 1 1 
 4 3 
 1 1 
 1 1 
 1 1 
 1 1 
 4 3 
 7 4 
 4 3 
 1 1 
 1 1 
 1 1 
 4 3 
 1 1 
 1 1 
 4 3 
 1 1 
 1 1 
 1 1 
 4 3 
 1 1 
 1 1 
 4 3 
 8 5 
 1 1 
 1 1 
 1 1 
 1 1 
 1 1 
 4 3 
 1 1 
 1 1 
 4 3 
 1 1 
 1 1 
 1 1 
 1 1 
 4 3 
 1 1 
 1 1 
 1 1 
 4 3 
 1 1 
 1 1 
 1 1 
 7 4 
 4 3 
 1 1 
 1 1 
 4 3 
 1 1 
 1 1 
 1 1 
 4 3 
 1 1 
 1 1 
 4 3 
 1 1 
 1 1 
 1 1 
 1 1 
 4 3 
 8 5 
 1 1 
 4 3 
 1 1 
 1 1 
 1 1 
 4 3 
 1 1 
 4 3 
 1 1 
 1 1 
 1 1 
 4 3 
 1 1 
 1 1 
 1 1 
 1 1 
 4 3 
 9 5 
 1 1 
 1 1 
 1 1 
 1 1 
 4 3 
 1 1 
 1 1 
 4 3 
 1 1 
 1 1 
 1 1 
 1 1 
 4 3 
 1 1 
 4 3 
 1 1 
 1 1 
 1 1 
 1 1 
 9 5 
 4 3 
 4 3 
 1 1 
 1 1 
 1 1 
 4 3 
 1 1 
 1 1 
 4 3 
 1 1 
 1 1 
 1 1 
 1 1 
 4 3 
 1 1 
 7 4 
 4 3 
 1 1 
 1 1 
 1 1 
 1 1 
 1 1 
 1 1 
 4 3 
 1 1 
 1 1 
 4 3 
 1 1 
 1 1 
 1 1 
 1 1 
 4 3 
 1 1 
 1 1 
 4 3 
 1 1 
 1 1 
 1 1 
 1 1 
 8 5 
 1 1 
 4 3 
 1 1 
 1 1 
 4 3 
 1 1 
 1 1 
 1 1 
 1 1 
 4 3 
 1 1 
 4 3 
 1 1 
 1 1 
 1 1 
 1 1 
 4 3 
 8 5 
 4 3 
 1 1 
 1 1 
 1 1 
 4 3 
 1 1 
 1 1 
 1 1 
 1 1 
 1 1 
 4 3 
 1 1 
 1 1 
 1 1 
 1 1 
 4 3 
 1 1 
 9 5 
 4 3 
 1 1 
 1 1 
 1 1 
 1 1 
 4 3 
 1 1 
 4 3 
 1 1 
 1 1 
 1 1 
 4 3 
 1 1 
 4 3 
 1 1 
 1 1 
 1 1 
 1 1 
 1 1 
 7 4 
 4 3 
 1 1 
 1 1 
 4 3 
 1 1 
 1 1 
 1 1 
 1 1 
 4 3 
 1 1 
 1 1 
 4 3 
 1 1 
 1 1 
 1 1 
 1 1 
 1 1 
 4 3 
 9 5 
 4 3 
 1 1 
 1 1 
 1 1 
 4 3 
 1 1 
 1 1 
 4 3 
 1 1 
 1 1 
 1 1 
 1 1 
 4 3 
 1 1 
 1 1 
 1 1 
 4 3 
 7 4 
 1 1 
 1 1 
 4 3 
 1 1 
 4 3 
 1 1 
 1 1 
 1 1 
 1 1 
 4 3 
 1 1 
 1 1 
 1 1 
 1 1 
 1 1 
 4 3 
 1 1 
 1 1 
 9 5 
 4 3 
 1 1 
 1 1 
 4 3 
 1 1 
 1 1 
 1 1 
 1 1 
 4 3 
 1 1 
 1 1 
 1 1 
 4 3 
 1 1 
 1 1 
 4 3 
 1 1 
 9 5 
 4 3 
 1 1 
 1 1 
 1 1 
 1 1 
 4 3 
 1 1 
 1 1 
 1 1 
 1 1 
 4 3 
 4 3 
 1 1 
 1 1 
 1 1 
 4 3 
 1 1 
 1 1 
 1 1 
 1 1 
 1 1 
 8 5 
 1 1 
 4 3 
 1 1 
 1 1 
 1 1 
 4 3 
 1 1 
 1 1 
 1 1 
 1 1 
 4 3 
 1 1 
 1 1 
 4 3 
 1 1 
 9 5 
 1 1 
 1 1 
 4 3 
 1 1 
 1 1 
 4 3 
 1 1 
 1 1 
 1 1 
 1 1 
 4 3 
 1 1 
 4 3 
 1 1 
 1 1 
 1 1 
 4 3 
 1 1 
 8 5 
 4 3 
 1 1 
 1 1 
 1 1 
 4 3 
 1 1 
 1 1 
 1 1 
 4 3 
 1 1 
 1 1 
 1 1 
 1 1 
 1 1 
 4 3 
 1 1 
 4 3 
 10 5 
 1 1 
 1 1 
 1 1 
 4 3 
 1 1 
 4 3 
 1 1 
 1 1 
 1 1 
 4 3 
 1 1 
 1 1 
 4 3 
 1 1 
 1 1 
 1 1 
 1 1 
 7 4 
 4 3 
 1 1 
 4 3 
 1 1 
 1 1 
 1 1 
 1 1 
 4 3 
 1 1 
 4 3 
 1 1 
 1 1 
 1 1 
 1 1 
 1 1 
 1 1 
 1 1 
 4 3 
 9 5 
 4 3 
 1 1 
 1 1 
 1 1 
 4 3 
 1 1 
 1 1 
 4 3 
 1 1 
 1 1 
 1 1 
 1 1 
 4 3 
 1 1 
 1 1 
 1 1 
 4 3 
 9 5 
 1 1 
 1 1 
 4 3 
 1 1 
 4 3 
 1 1 
 1 1 
 1 1 
 1 1 
 4 3 
 1 1 
 1 1 
 1 1 
 4 3 
 1 1 
 1 1 
 1 1 
 4 3 
 7 4 
 1 1 
 1 1 
 4 3 
 1 1 
 1 1 
 1 1 
 1 1 
 4 3 
 1 1 
 4 3 
 1 1 
 1 1 
 1 1 
 1 1 
 4 3 
 1 1 
 1 1 
 9 5 
 4 3 
 1 1 
 4 3 
 1 1 
 1 1 
 1 1 
 1 1 
 4 3 
 1 1 
 1 1 
 4 3 
 1 1 
 1 1 
 1 1 
 4 3 
 1 1 
 1 1 
 8 5 
 4 3 
 1 1 
 1 1 
 1 1 
 1 1 
 4 3 
 1 1 
 1 1 
 1 1 
 1 1 
 4 3 
 1 1 
 1 1 
 1 1 
 4 3 
 1 1 
 4 3 
 1 1 
 9 5 
 4 3 
 1 1 
 1 1 
 1 1 
 1 1 
 4 3 
 1 1 
 1 1 
 1 1 
 4 3 
 1 1 
 1 1 
 4 3 
 1 1 
 1 1 
 1 1 
 1 1 
 1 1 
 4 3 
 8 5 
 1 1 
 1 1 
 4 3 
 1 1 
 1 1 
 1 1 
 4 3 
 1 1 
 1 1 
 1 1 
 1 1 
 1 1 
 4 3 
 1 1 
 1 1 
 4 3 
 1 1 
 1 1 
 1 1 
 1 1 
 7 4 
 4 3 
 1 1 
 4 3 
 1 1 
 1 1 
 1 1 
 1 1 
 4 3 
 1 1 
 1 1 
 1 1 
 4 3 
 1 1 
 1 1 
 4 3 
 8 5 
 4 3 
 1 1 
 1 1 
 1 1 
 1 1 
 4 3 
 1 1 
 1 1 
 1 1 
 4 3 
 1 1 
 1 1 
 1 1 
 1 1 
 4 3 
 1 1 
 1 1 
 1 1 
 1 1 
 4 3 
 7 4 
 1 1 
 4 3 
 1 1 
 4 3 
 1 1 
 1 1 
 1 1 
 1 1 
 4 3 
 1 1 
 1 1 
 1 1 
 4 3 
 1 1 
 1 1 
 4 3 
 9 5 
 1 1 
 1 1 
 1 1 
 4 3 
 1 1 
 1 1 
 4 3 
 1 1 
 1 1 
 1 1 
 1 1 
 1 1 
 4 3 
 1 1 
 1 1 
 4 3 
 1 1 
 1 1 
 1 1 
 1 1 
 8 5 
 4 3 
 1 1 
 1 1 
 4 3 
 1 1 
 1 1 
 1 1 
 4 3 
 1 1 
 1 1 
 4 3 
 1 1 
 1 1 
 1 1 
 4 3 
 8 5 
 1 1 
 1 1 
 4 3 
 1 1 
 1 1 
 1 1 
 1 1 
 4 3 
 1 1 
 4 3 
 1 1 
 1 1 
 1 1 
 1 1 
 4 3 
 4 3 
 1 1 
 1 1 
 1 1 
 9 5 
 1 1 
 1 1 
 4 3 
 1 1 
 1 1 
 1 1 
 1 1 
 4 3 
 1 1 
 1 1 
 1 1 
 4 3 
 1 1 
 1 1 
 4 3 
 1 1 
 1 1 
 1 1 
 1 1 
 8 5 
 4 3 
 4 3 
 1 1 
 1 1 
 1 1 
 4 3 
 1 1 
 1 1 
 4 3 
 1 1 
 1 1 
 1 1 
 4 3 
 1 1 
 1 1 
 9 5 
 4 3 
 1 1 
 1 1 
 1 1 
 1 1 
 4 3 
 1 1 
 1 1 
 1 1 
 1 1 
 4 3 
 1 1 
 1 1 
 1 1 
 1 1 
 4 3 
 4 3 
 1 1 
 1 1 
 1 1 
 8 5 
 4 3 
 1 1 
 1 1 
 4 3 
 1 1 
 1 1 
 1 1 
 4 3 
 1 1 
 1 1 
 4 3 
 1 1 
 1 1 
 1 1 
 1 1 
 4 3 
 10 5 
 1 1 
 4 3 
 1 1 
 1 1 
 1 1 
 4 3 
 1 1 
 1 1 
 1 1 
 4 3 
 1 1 
 1 1 
 1 1 
 1 1 
 4 3 
 1 1 
 1 1 
 4 3 
 10 5 
 1 1 
 1 1 
 1 1 
 1 1 
 1 1 
 4 3 
 1 1 
 1 1 
 4 3 
 1 1 
 1 1 
 1 1 
 1 1 
 4 3 
 1 1 
 4 3 
 1 1 
 1 1 
 10 5 
 4 3 
 1 1 
 1 1 
 4 3 
 1 1 
 1 1 
 1 1 
 4 3 
 1 1 
 1 1 
 1 1 
 4 3 
 1 1 
 1 1 
 1 1 
 1 1 
 1 1 
 4 3 
 7 4 
 1 1 
 4 3 
 1 1 
 1 1 
 1 1 
 1 1 
 4 3 
 1 1 
 4 3 
 1 1 
 1 1 
 1 1 
 4 3 
 1 1 
 1 1 
 1 1 
 4 3 
 9 5 
 1 1 
 1 1 
 4 3 
 1 1 
 4 3 
 1 1 
 1 1 
 1 1 
 1 1 
 4 3 
 1 1 
 1 1 
 1 1 
 4 3 
 1 1 
 1 1 
 1 1 
 1 1 
 9 5 
 4 3 
 4 3 
 1 1 
 1 1 
 1 1 
 4 3 
 1 1 
 1 1 
 1 1 
 1 1 
 4 3 
 1 1 
 1 1 
 4 3 
 1 1 
 1 1 
 7 4 
 4 3 
 1 1 
 1 1 
 1 1 
 4 3 
 1 1 
 1 1 
 1 1 
 4 3 
 1 1 
 1 1 
 4 3 
 1 1 
 1 1 
 1 1 
 1 1 
 4 3 
 1 1 
 7 4 
 4 3 
 1 1 
 1 1 
 1 1 
 4 3 
 1 1 
 1 1 
 1 1 
 1 1 
 4 3 
 1 1 
 1 1 
 1 1 
 4 3 
 1 1 
 1 1 
 4 3 
 8 5 
 1 1 
 4 3 
 1 1 
 1 1 
 1 1 
 1 1 
 4 3 
 1 1 
 1 1 
 4 3 
 1 1 
 1 1 
 4 3 
 1 1 
 1 1 
 1 1 
 10 5 
 4 3 
 1 1 
 1 1 
 4 3 
 1 1 
 1 1 
 1 1 
 1 1 
 1 1 
 1 1 
 4 3 
 1 1 
 1 1 
 4 3 
 1 1 
 1 1 
 1 1 
 1 1 
 1 1 
 1 1 
 4 3 
 7 4 
 1 1 
 1 1 
 1 1 
 1 1 
 4 3 
 1 1 
 4 3 
 1 1 
 1 1 
 1 1 
 4 3 
 1 1 
 4 3 
 1 1 
 1 1 
 1 1 
 4 3 
 7 4 
 1 1 
 1 1 
 4 3 
 1 1 
 1 1 
 1 1 
 1 1 
 4 3 
 1 1 
 4 3 
 1 1 
 1 1 
 1 1 
 1 1 
 1 1 
 1 1 
 1 1 
 4 3 
 9 5 
 4 3 
 1 1 
 1 1 
 1 1 
 4 3 
 1 1 
 1 1 
 4 3 
 1 1 
 1 1 
 1 1 
 4 3 
 1 1 
 1 1 
 4 3 
 1 1 
 1 1 
 1 1 
 10 5 
 1 1 
 4 3 
 1 1 
 4 3 
 1 1 
 1 1 
 1 1 
 1 1 
 4 3 
 1 1 
 4 3 
 1 1 
 1 1 
 1 1 
 1 1 
 4 3 
 1 1 
 1 1 
 7 4 
 4 3 
 1 1 
 1 1 
 1 1 
 1 1 
 4 3 
 1 1 
 4 3 
 1 1 
 1 1 
 1 1 
 1 1 
 4 3 
 1 1 
 1 1 
 1 1 
 7 4 
 4 3 
 1 1 
 1 1 
 4 3 
 4 3 
 1 1 
 1 1 
 1 1 
 4 3 
 1 1 
 1 1 
 1 1 
 1 1 
 4 3 
 1 1 
 1 1 
 8 5 
 4 3 
 1 1 
 1 1 
 1 1 
 1 1 
 4 3 
 1 1 
 1 1 
 1 1 
 1 1 
 4 3 
 1 1 
 4 3 
 1 1 
 1 1 
 1 1 
 1 1 
 4 3 
 8 5 
 4 3 
 1 1 
 1 1 
 1 1 
 1 1 
 4 3 
 1 1 
 1 1 
 1 1 
 4 3 
 1 1 
 1 1 
 4 3 
 1 1 
 1 1 
 1 1 
 4 3 
 8 5 
 1 1 
 1 1 
 4 3 
 1 1 
 1 1 
 1 1 
 1 1 
 4 3 
 1 1 
 1 1 
 4 3 
 1 1 
 1 1 
 1 1 
 1 1 
 4 3 
 1 1 
 1 1 
 4 3 
 9 5 
 1 1 
 4 3 
 1 1 
 1 1 
 1 1 
 1 1 
 4 3 
 1 1 
 1 1 
 1 1 
 4 3 
 1 1 
 1 1 
 4 3 
 1 1 
 1 1 
 1 1 
 9 5 
 4 3 
 1 1 
 4 3 
 1 1 
 1 1 
 1 1 
 1 1 
 4 3 
 1 1 
 1 1 
 1 1 
 4 3 
 1 1 
 1 1 
 1 1 
 4 3 
 1 1 
 1 1 
 7 4 
 4 3 
 1 1 
 1 1 
 1 1 
 1 1 
 1 1 
 4 3 
 1 1 
 1 1 
 4 3 
 1 1 
 1 1 
 1 1 
 1 1 
 4 3 
 1 1 
 4 3 
 8 5 
 1 1 
 1 1 
 4 3 
 1 1 
 1 1 
 4 3 
 1 1 
 1 1 
 1 1 
 4 3 
 1 1 
 1 1 
 1 1 
 1 1 
 4 3 
 1 1 
 1 1 
 1 1 
 1 1 
 4 3 
 10 5 
 1 1 
 4 3 
 1 1 
 1 1 
 1 1 
 4 3 
 1 1 
 4 3 
 1 1 
 1 1 
 1 1 
 4 3 
 1 1 
 1 1 
 7 4 
 4 3 
 1 1 
 1 1 
 1 1 
 1 1 
 1 1 
 4 3 
 1 1 
 1 1 
 4 3 
 1 1 
 1 1 
 1 1 
 1 1 
 4 3 
 1 1 
 1 1 
 1 1 
 1 1 
 4 3 
 1 1 
 1 1 
 10 5 
 4 3 
 1 1 
 1 1 
 4 3 
 1 1 
 1 1 
 1 1 
 4 3 
 1 1 
 1 1 
 4 3 
 1 1 
 1 1 
 1 1 
 1 1 
 4 3 
 9 5 
 1 1 
 4 3 
 1 1 
 1 1 
 1 1 
 1 1 
 4 3 
 1 1 
 4 3 
 1 1 
 1 1 
 1 1 
 1 1 
 4 3 
 1 1 
 1 1 
 9 5 
 4 3 
 1 1 
 1 1 
 1 1 
 1 1 
 1 1 
 1 1 
 4 3 
 1 1 
 1 1 
 4 3 
 1 1 
 1 1 
 1 1 
 1 1 
 4 3 
 1 1 
 4 3 
 1 1 
 1 1 
 9 5 
 1 1 
 4 3 
 1 1 
 4 3 
 1 1 
 1 1 
 1 1 
 4 3 
 1 1 
 1 1 
 1 1 
 1 1 
 4 3 
 1 1 
 1 1 
 4 3 
 1 1 
 8 5 
 4 3 
 1 1 
 1 1 
 1 1 
 1 1 
 1 1 
 4 3 
 1 1 
 1 1 
 1 1 
 4 3 
 1 1 
 1 1 
 1 1 
 1 1 
 4 3 
 1 1 
 1 1 
 1 1 
 1 1 
 4 3 
 7 4 
 4 3 
 1 1 
 4 3 
 1 1 
 1 1 
 1 1 
 1 1 
 4 3 
 1 1 
 1 1 
 1 1 
 4 3 
 1 1 
 1 1 
 8 5 
 4 3 
 1 1 
 4 3 
 1 1 
 1 1 
 1 1 
 1 1 
 4 3 
 1 1 
 1 1 
 1 1 
 1 1 
 4 3 
 1 1 
 1 1 
 4 3 
 1 1 
 7 4 
 4 3 
 1 1 
 1 1 
 1 1 
 1 1 
 4 3 
 1 1 
 1 1 
 1 1 
 4 3 
 1 1 
 1 1 
 4 3 
 1 1 
 1 1 
 1 1 
 1 1 
 4 3 
 8 5 
 4 3 
 1 1 
 1 1 
 1 1 
 4 3 
 1 1 
 1 1 
 4 3 
 1 1 
 1 1 
 1 1 
 1 1 
 1 1 
 4 3 
 1 1 
 1 1 
 4 3 
 9 5 
 1 1 
 1 1 
 1 1 
 4 3 
 1 1 
 1 1 
 4 3 
 1 1 
 1 1 
 1 1 
 1 1 
 4 3 
 1 1 
 4 3 
 1 1 
 1 1 
 10 5 
 4 3 
 1 1 
 1 1 
 4 3 
 1 1 
 1 1 
 1 1 
 4 3 
 1 1 
 1 1 
 4 3 
 1 1 
 1 1 
 1 1 
 1 1 
 1 1 
 1 1 
 4 3 
 1 1 
 7 4 
 1 1 
 4 3 
 1 1 
 1 1 
 4 3 
 1 1 
 1 1 
 4 3 
 1 1 
 1 1 
 1 1 
 4 3 
 1 1 
 1 1 
 4 3 
 1 1 
 1 1 
 1 1 
 1 1 
 10 5 
 4 3 
 1 1 
 4 3 
 1 1 
 1 1 
 1 1 
 1 1 
 4 3 
 1 1 
 4 3 
 1 1 
 1 1 
 1 1 
 1 1 
 1 1 
 4 3 
 10 5 
 1 1 
 1 1 
 4 3 
 1 1 
 1 1 
 1 1 
 1 1 
 4 3 
 1 1 
 1 1 
 4 3 
 1 1 
 1 1 
 1 1 
 1 1 
 4 3 
 1 1 
 7 4 
 4 3 
 1 1 
 1 1 
 1 1 
 1 1 
 4 3 
 1 1 
 4 3 
 1 1 
 1 1 
 1 1 
 4 3 
 1 1 
 4 3 
 1 1 
 1 1 
 1 1 
 1 1 
 7 4 
 4 3 
 1 1 
 1 1 
 4 3 
 1 1 
 1 1 
 1 1 
 1 1 
 1 1 
 4 3 
 1 1 
 4 3 
 1 1 
 1 1 
 1 1 
 1 1 
 4 3 
 9 5 
 4 3 
 1 1 
 1 1 
 1 1 
 4 3 
 1 1 
 1 1 
 4 3 
 1 1 
 1 1 
 1 1 
 1 1 
 1 1 
 1 1 
 1 1 
 1 1 
 1 1 
 4 3 
 1 1 
 7 4 
 4 3 
 1 1 
 1 1 
 1 1 
 4 3 
 1 1 
 1 1 
 4 3 
 1 1 
 1 1 
 1 1 
 1 1 
 4 3 
 1 1 
 1 1 
 1 1 
 4 3 
 7 4 
 4 3 
 1 1 
 1 1 
 1 1 
 4 3 
 1 1 
 1 1 
 1 1 
 1 1 
 4 3 
 1 1 
 1 1 
 4 3 
 1 1 
 1 1 
 1 1 
 4 3 
 7 4 
 1 1 
 1 1 
 4 3 
 1 1 
 1 1 
 1 1 
 4 3 
 1 1 
 1 1 
 4 3 
 1 1 
 1 1 
 1 1 
 1 1 
 4 3 
 1 1 
 1 1 
 1 1 
 4 3 
 10 5 
 1 1 
 1 1 
 1 1 
 4 3 
 1 1 
 1 1 
 4 3 
 1 1 
 1 1 
 1 1 
 4 3 
 1 1 
 1 1 
 4 3 
 1 1 
 1 1 
 1 1 
 1 1 
 7 4 
 4 3 
 1 1 
 4 3 
 1 1 
 1 1 
 1 1 
 1 1 
 4 3 
 4 3 
 1 1 
 1 1 
 1 1 
 4 3 
 1 1 
 1 1 
 1 1 
 7 4 
 4 3 
 1 1 
 1 1 
 1 1 
 1 1 
 1 1 
 4 3 
 1 1 
 1 1 
 4 3 
 1 1 
 1 1 
 1 1 
 1 1 
 4 3 
 1 1 
 4 3 
 8 5 
 1 1 
 1 1 
 4 3 
 1 1 
 1 1 
 4 3 
 1 1 
 1 1 
 1 1 
 4 3 
 1 1 
 1 1 
 4 3 
 1 1 
 1 1 
 1 1 
 1 1 
 4 3 
 8 5 
 1 1 
 4 3 
 1 1 
 1 1 
 1 1 
 1 1 
 1 1 
 1 1 
 4 3 
 1 1 
 4 3 
 1 1 
 1 1 
 1 1 
 4 3 
 1 1 
 8 5 
 4 3 
 1 1 
 1 1 
 1 1 
 4 3 
 1 1 
 1 1 
 4 3 
 1 1 
 1 1 
 1 1 
 1 1 
 4 3 
 1 1 
 1 1 
 1 1 
 4 3 
 9 5 
 1 1 
 1 1 
 4 3 
 1 1 
 4 3 
 1 1 
 1 1 
 1 1 
 1 1 
 4 3 
 1 1 
 1 1 
 1 1 
 1 1 
 4 3 
 1 1 
 1 1 
 4 3 
 7 4 
 1 1 
 4 3 
 1 1 
 1 1 
 1 1 
 1 1 
 4 3 
 1 1 
 1 1 
 1 1 
 4 3 
 1 1 
 1 1 
 4 3 
 1 1 
 1 1 
 1 1 
 1 1 
 4 3 
 8 5 
 4 3 
 1 1 
 1 1 
 1 1 
 4 3 
 1 1 
 1 1 
 1 1 
 1 1 
 4 3 
 1 1 
 1 1 
 1 1 
 1 1 
 4 3 
 1 1 
 1 1 
 8 5 
 4 3 
 1 1 
 4 3 
 1 1 
 1 1 
 1 1 
 1 1 
 4 3 
 1 1 
 1 1 
 1 1 
 4 3 
 1 1 
 4 3 
 1 1 
 1 1 
 8 5 
 1 1 
 4 3 
 1 1 
 1 1 
 4 3 
 1 1 
 1 1 
 1 1 
 4 3 
 1 1 
 1 1 
 1 1 
 4 3 
 1 1 
 1 1 
 1 1 
 1 1 
 1 1 
 4 3 
 9 5 
 4 3 
 1 1 
 1 1 
 1 1 
 4 3 
 1 1 
 1 1 
 4 3 
 1 1 
 1 1 
 1 1 
 4 3 
 1 1 
 1 1 
 4 3 
 8 5 
 1 1 
 1 1 
 1 1 
 4 3 
 1 1 
 1 1 
 4 3 
 1 1 
 1 1 
 1 1 
 1 1 
 4 3 
 1 1 
 4 3 
 1 1 
 1 1 
 1 1 
 1 1 
 10 5 
 4 3 
 1 1 
 1 1 
 4 3 
 1 1 
 1 1 
 1 1 
 4 3 
 1 1 
 1 1 
 4 3 
 1 1 
 1 1 
 1 1 
 1 1 
 4 3 
 7 4 
 1 1 
 4 3 
 1 1 
 1 1 
 1 1 
 1 1 
 4 3 
 1 1 
 4 3 
 1 1 
 1 1 
 4 3 
 1 1 
 1 1 
 1 1 
 1 1 
 4 3 
 1 1 
 1 1 
 9 5 
 1 1 
 4 3 
 1 1 
 1 1 
 1 1 
 1 1 
 4 3 
 1 1 
 1 1 
 1 1 
 1 1 
 4 3 
 1 1 
 4 3 
 1 1 
 1 1 
 1 1 
 1 1 
 4 3 
 10 5 
 4 3 
 1 1 
 1 1 
 1 1 
 4 3 
 1 1 
 1 1 
 4 3 
 1 1 
 1 1 
 1 1 
 1 1 
 4 3 
 1 1 
 1 1 
 10 5 
 4 3 
 1 1 
 1 1 
 1 1 
 4 3 
 1 1 
 1 1 
 1 1 
 1 1 
 4 3 
 1 1 
 1 1 
 4 3 
 1 1 
 1 1 
 4 3 
 1 1 
 1 1 
 1 1 
 1 1 
 9 5 
 4 3 
 1 1 
 4 3 
 1 1 
 1 1 
 1 1 
 1 1 
 4 3 
 1 1 
 1 1 
 1 1 
 4 3 
 1 1 
 1 1 
 4 3 
 7 4 
 4 3 
 1 1 
 1 1 
 1 1 
 4 3 
 1 1 
 1 1 
 1 1 
 1 1 
 4 3 
 1 1 
 1 1 
 1 1 
 1 1 
 4 3 
 1 1 
 1 1 
 1 1 
 4 3 
 10 5 
 1 1 
 1 1 
 4 3 
 1 1 
 4 3 
 1 1 
 1 1 
 1 1 
 1 1 
 4 3 
 1 1 
 1 1 
 1 1 
 1 1 
 4 3 
 7 4 
 4 3 
 1 1 
 1 1 
 1 1 
 4 3 
 1 1 
 1 1 
 4 3 
 1 1 
 1 1 
 1 1 
 1 1 
 4 3 
 1 1 
 1 1 
 1 1 
 4 3 
 1 1 
 1 1 
 10 5 
 1 1 
 1 1 
 4 3 
 1 1 
 4 3 
 1 1 
 1 1 
 1 1 
 4 3 
 1 1 
 4 3 
 1 1 
 1 1 
 1 1 
 4 3 
 1 1 
 1 1 
 7 4 
 4 3 
 1 1 
 1 1 
 1 1 
 4 3 
 1 1 
 1 1 
 4 3 
 1 1 
 1 1 
 1 1 
 1 1 
 4 3 
 1 1 
 1 1 
 1 1 
 1 1 
 4 3 
 8 5 
 1 1 
 1 1 
 4 3 
 1 1 
 1 1 
 4 3 
 1 1 
 1 1 
 1 1 
 4 3 
 1 1 
 1 1 
 4 3 
 1 1 
 1 1 
 1 1 
 1 1 
 10 5 
 4 3 
 1 1 
 4 3 
 1 1 
 1 1 
 1 1 
 1 1 
 4 3 
 1 1 
 4 3 
 1 1 
 1 1 
 1 1 
 1 1 
 4 3 
 1 1 
 1 1 
 7 4 
 4 3 
 1 1 
 1 1 
 1 1 
 1 1 
 4 3 
 1 1 
 1 1 
 4 3 
 1 1 
 1 1 
 1 1 
 1 1 
 4 3 
 1 1 
 4 3 
 1 1 
 1 1 
 8 5 
 1 1 
 4 3 
 1 1 
 4 3 
 1 1 
 1 1 
 1 1 
 4 3 
 1 1 
 1 1 
 4 3 
 1 1 
 1 1 
 1 1 
 1 1 
 4 3 
 8 5 
 1 1 
 4 3 
 1 1 
 1 1 
 1 1 
 1 1 
 1 1 
 1 1 
 4 3 
 1 1 
 4 3 
 1 1 
 1 1 
 1 1 
 1 1 
 4 3 
 1 1 
 1 1 
 1 1 
 1 1 
 1 1 
 7 4 
 1 1 
 4 3 
 1 1 
 4 3 
 1 1 
 1 1 
 4 3 
 1 1 
 1 1 
 1 1 
 1 1 
 4 3 
 1 1 
 1 1 
 4 3 
 7 4 
 1 1 
 4 3 
 1 1 
 1 1 
 1 1 
 1 1 
 4 3 
 1 1 
 1 1 
 1 1 
 4 3 
 1 1 
 1 1 
 1 1 
 1 1 
 4 3 
 1 1 
 1 1 
 1 1 
 9 5 
 4 3 
 1 1 
 4 3 
 1 1 
 1 1 
 1 1 
 4 3 
 1 1 
 1 1 
 4 3 
 1 1 
 1 1 
 1 1 
 4 3 
 1 1 
 1 1 
 8 5 
 4 3 
 1 1 
 1 1 
 1 1 
 1 1 
 1 1 
 4 3 
 1 1 
 1 1 
 4 3 
 1 1 
 1 1 
 1 1 
 1 1 
 4 3 
 1 1 
 1 1 
 4 3 
 1 1 
 1 1 
 7 4 
 1 1 
 1 1 
 4 3 
 1 1 
 1 1 
 4 3 
 1 1 
 1 1 
 1 1 
 4 3 
 1 1 
 1 1 
 4 3 
 1 1 
 1 1 
 1 1 
 1 1 
 4 3 
 9 5 
 4 3 
 1 1 
 1 1 
 1 1 
 4 3 
 1 1 
 1 1 
 4 3 
 1 1 
 1 1 
 1 1 
 4 3 
 1 1 
 1 1 
 1 1 
 1 1 
 8 5 
 4 3 
 1 1 
 1 1 
 1 1 
 1 1 
 4 3 
 1 1 
 1 1 
 4 3 
 1 1 
 1 1 
 1 1 
 1 1 
 4 3 
 1 1 
 4 3 
 1 1 
 1 1 
 9 5 
 4 3 
 1 1 
 1 1 
 4 3 
 1 1 
 1 1 
 1 1 
 4 3 
 1 1 
 1 1 
 4 3 
 1 1 
 1 1 
 1 1 
 1 1 
 4 3 
 10 5 
 1 1 
 4 3 
 1 1 
 1 1 
 1 1 
 1 1 
 1 1 
 4 3 
 1 1 
 1 1 
 4 3 
 1 1 
 1 1 
 1 1 
 4 3 
 1 1 
 1 1 
 4 3 
 7 4 
 1 1 
 1 1 
 1 1 
 4 3 
 1 1 
 1 1 
 4 3 
 1 1 
 1 1 
 1 1 
 1 1 
 4 3 
 1 1 
 4 3 
 1 1 
 1 1 
 1 1 
 1 1 
 9 5 
 4 3 
 4 3 
 1 1 
 1 1 
 1 1 
 1 1 
 4 3 
 1 1 
 1 1 
 1 1 
 4 3 
 1 1 
 1 1 
 1 1 
 1 1 
 4 3 
 1 1 
 10 5 
 4 3 
 1 1 
 1 1 
 1 1 
 1 1 
 4 3 
 1 1 
 4 3 
 1 1 
 1 1 
 1 1 
 1 1 
 4 3 
 1 1 
 1 1 
 1 1 
 4 3 
 1 1 
 9 5 
 4 3 
 1 1 
 1 1 
 1 1 
 4 3 
 1 1 
 1 1 
 4 3 
 1 1 
 1 1 
 1 1 
 1 1 
 4 3 
 1 1 
 1 1 
 1 1 
 1 1 
 4 3 
 7 4 
 4 3 
 1 1 
 1 1 
 1 1 
 4 3 
 1 1 
 1 1 
 1 1 
 1 1 
 4 3 
 1 1 
 1 1 
 4 3 
 1 1 
 1 1 
 1 1 
 9 5 
 4 3 
 1 1 
 1 1 
 4 3 
 1 1 
 1 1 
 1 1 
 4 3 
 1 1 
 1 1 
 4 3 
 1 1 
 1 1 
 1 1 
 1 1 
 1 1 
 1 1 
 4 3 
 9 5 
 4 3 
 1 1 
 1 1 
 1 1 
 4 3 
 1 1 
 1 1 
 4 3 
 1 1 
 1 1 
 1 1 
 4 3 
 1 1 
 1 1 
 4 3 
 1 1 
 9 5 
 1 1 
 1 1 
 1 1 
 1 1 
 4 3 
 1 1 
 1 1 
 4 3 
 1 1 
 1 1 
 1 1 
 1 1 
 4 3 
 1 1 
 4 3 
 1 1 
 1 1 
 1 1 
 1 1 
 4 3 
 8 5 
 1 1 
 1 1 
 4 3 
 1 1 
 1 1 
 1 1 
 4 3 
 1 1 
 1 1 
 4 3 
 1 1 
 1 1 
 1 1 
 1 1 
 4 3 
 1 1 
 9 5 
 4 3 
 1 1 
 1 1 
 4 3 
 1 1 
 1 1 
 4 3 
 1 1 
 1 1 
 1 1 
 4 3 
 1 1 
 1 1 
 4 3 
 1 1 
 1 1 
 1 1 
 1 1 
 8 5 
 4 3 
 1 1 
 1 1 
 1 1 
 1 1 
 4 3 
 1 1 
 1 1 
 1 1 
 1 1 
 4 3 
 1 1 
 4 3 
 1 1 
 1 1 
 1 1 
 1 1 
 4 3 
 8 5 
 4 3 
 1 1 
 1 1 
 1 1 
 4 3 
 1 1 
 1 1 
 4 3 
 1 1 
 1 1 
 1 1 
 1 1 
 4 3 
 1 1 
 1 1 
 1 1 
 4 3 
 8 5 
 1 1 
 1 1 
 4 3 
 1 1 
 1 1 
 4 3 
 1 1 
 1 1 
 1 1 
 1 1 
 4 3 
 1 1 
 1 1 
 4 3 
 1 1 
 1 1 
 1 1 
 1 1 
 10 5 
 4 3 
 1 1 
 4 3 
 1 1 
 1 1 
 1 1 
 1 1 
 4 3 
 1 1 
 4 3 
 1 1 
 1 1 
 1 1 
 1 1 
 4 3 
 9 5 
 4 3 
 1 1 
 1 1 
 1 1 
 4 3 
 1 1 
 1 1 
 1 1 
 4 3 
 1 1 
 1 1 
 1 1 
 1 1 
 1 1 
 4 3 
 1 1 
 1 1 
 1 1 
 4 3 
 7 4 
 1 1 
 1 1 
 4 3 
 1 1 
 4 3 
 1 1 
 1 1 
 1 1 
 1 1 
 4 3 
 1 1 
 1 1 
 1 1 
 4 3 
 1 1 
 4 3 
 1 1 
 7 4 
 4 3 
 1 1 
 1 1 
 1 1 
 1 1 
 4 3 
 1 1 
 1 1 
 1 1 
 4 3 
 1 1 
 1 1 
 1 1 
 1 1 
 4 3 
 1 1 
 1 1 
 1 1 
 1 1 
 10 5 
 4 3 
 4 3 
 1 1 
 1 1 
 1 1 
 4 3 
 1 1 
 1 1 
 4 3 
 1 1 
 1 1 
 1 1 
 4 3 
 1 1 
 1 1 
 7 4 
 4 3 
 1 1 
 1 1 
 1 1 
 4 3 
 1 1 
 1 1 
 4 3 
 1 1 
 1 1 
 1 1 
 1 1 
 4 3 
 1 1 
 1 1 
 1 1 
 1 1 
 4 3 
 9 5 
 1 1 
 1 1 
 4 3 
 1 1 
 1 1 
 4 3 
 1 1 
 1 1 
 1 1 
 4 3 
 1 1 
 1 1 
 4 3 
 1 1 
 1 1 
 1 1 
 1 1 
 4 3 
 7 4 
 1 1 
 4 3 
 1 1 
 1 1 
 1 1 
 1 1 
 4 3 
 1 1 
 4 3 
 1 1 
 1 1 
 4 3 
 1 1 
 1 1 
 1 1 
 1 1 
 9 5 
 4 3 
 1 1 
 1 1 
 1 1 
 1 1 
 4 3 
 1 1 
 1 1 
 4 3 
 1 1 
 1 1 
 1 1 
 1 1 
 4 3 
 1 1 
 4 3 
 1 1 
 1 1 
 10 5 
 4 3 
 1 1 
 1 1 
 4 3 
 1 1 
 1 1 
 1 1 
 4 3 
 1 1 
 1 1 
 4 3 
 1 1 
 1 1 
 1 1 
 1 1 
 4 3 
 1 1 
 1 1 
 1 1 
 1 1 
 1 1 
 10 5 
 1 1 
 4 3 
 1 1 
 4 3 
 1 1 
 1 1 
 1 1 
 1 1 
 1 1 
 1 1 
 1 1 
 4 3 
 1 1 
 1 1 
 1 1 
 4 3 
 1 1 
 1 1 
 8 5 
 4 3 
 1 1 
 1 1 
 4 3 
 1 1 
 1 1 
 1 1 
 4 3 
 1 1 
 1 1 
 4 3 
 1 1 
 1 1 
 1 1 
 1 1 
 4 3 
 10 5 
 1 1 
 4 3 
 1 1 
 1 1 
 1 1 
 1 1 
 4 3 
 1 1 
 4 3 
 1 1 
 1 1 
 1 1 
 1 1 
 4 3 
 1 1 
 1 1 
 1 1 
 4 3 
 1 1 
 7 4 
 1 1 
 1 1 
 1 1 
 1 1 
 4 3 
 1 1 
 1 1 
 4 3 
 1 1 
 1 1 
 1 1 
 1 1 
 4 3 
 1 1 
 4 3 
 1 1 
 1 1 
 1 1 
 1 1 
 8 5 
 4 3 
 4 3 
 1 1 
 1 1 
 1 1 
 4 3 
 1 1 
 1 1 
 4 3 
 1 1 
 1 1 
 1 1 
 1 1 
 4 3 
 1 1 
 1 1 
 10 5 
 4 3 
 1 1 
 1 1 
 1 1 
 1 1 
 1 1 
 4 3 
 1 1 
 4 3 
 1 1 
 1 1 
 1 1 
 1 1 
 4 3 
 1 1 
 1 1 
 1 1 
 1 1 
 4 3 
 8 5 
 4 3 
 1 1 
 4 3 
 1 1 
 1 1 
 1 1 
 1 1 
 4 3 
 1 1 
 1 1 
 1 1 
 4 3 
 1 1 
 1 1 
 4 3 
 7 4 
 1 1 
 4 3 
 1 1 
 1 1 
 1 1 
 1 1 
 1 1 
 4 3 
 1 1 
 1 1 
 1 1 
 4 3 
 1 1 
 1 1 
 4 3 
 1 1 
 1 1 
 1 1 
 9 5 
 4 3 
 1 1 
 1 1 
 4 3 
 1 1 
 1 1 
 1 1 
 4 3 
 1 1 
 1 1 
 4 3 
 1 1 
 1 1 
 1 1 
 1 1 
 4 3 
 8 5 
 4 3 
 1 1 
 1 1 
 1 1 
 4 3 
 1 1 
 1 1 
 1 1 
 1 1 
 4 3 
 1 1 
 1 1 
 1 1 
 1 1 
 4 3 
 1 1 
 1 1 
 4 3 
 8 5 
 1 1 
 1 1 
 1 1 
 4 3 
 1 1 
 1 1 
 4 3 
 1 1 
 1 1 
 1 1 
 1 1 
 4 3 
 1 1 
 4 3 
 1 1 
 1 1 
 1 1 
 4 3 
 1 1 
 10 5 
 4 3 
 1 1 
 1 1 
 1 1 
 4 3 
 1 1 
 1 1 
 1 1 
 4 3 
 1 1 
 1 1 
 1 1 
 1 1 
 1 1 
 4 3 
 1 1 
 10 5 
 4 3 
 1 1 
 1 1 
 1 1 
 4 3 
 1 1 
 4 3 
 1 1 
 1 1 
 1 1 
 4 3 
 1 1 
 1 1 
 4 3 
 1 1 
 1 1 
 1 1 
 1 1 
 7 4 
 4 3 
 1 1 
 4 3 
 1 1 
 1 1 
 1 1 
 1 1 
 4 3 
 1 1 
 1 1 
 4 3 
 1 1 
 1 1 
 1 1 
 1 1 
 1 1 
 4 3 
 9 5 
 4 3 
 1 1 
 1 1 
 1 1 
 4 3 
 1 1 
 1 1 
 4 3 
 1 1 
 1 1 
 1 1 
 1 1 
 4 3 
 1 1 
 1 1 
 1 1 
 4 3 
 7 4 
 1 1 
 1 1 
 4 3 
 1 1 
 4 3 
 1 1 
 1 1 
 1 1 
 1 1 
 4 3 
 1 1 
 1 1 
 1 1 
 1 1 
 4 3 
 1 1 
 1 1 
 8 5 
 4 3 
 1 1 
 1 1 
 4 3 
 1 1 
 1 1 
 1 1 
 1 1 
 4 3 
 1 1 
 4 3 
 1 1 
 1 1 
 1 1 
 1 1 
 4 3 
 1 1 
 9 5 
 1 1 
 1 1 
 4 3 
 1 1 
 1 1 
 4 3 
 1 1 
 1 1 
 1 1 
 1 1 
 4 3 
 1 1 
 1 1 
 4 3 
 1 1 
 1 1 
 1 1 
 4 3 
 1 1 
 1 1 
 8 5 
 4 3 
 1 1 
 1 1 
 1 1 
 1 1 
 4 3 
 1 1 
 1 1 
 1 1 
 1 1 
 4 3 
 1 1 
 1 1 
 1 1 
 1 1 
 4 3 
 1 1 
 4 3 
 7 4 
 4 3 
 1 1 
 1 1 
 1 1 
 1 1 
 4 3 
 1 1 
 1 1 
 1 1 
 4 3 
 1 1 
 1 1 
 4 3 
 1 1 
 1 1 
 1 1 
 1 1 
 1 1 
 7 4 
 4 3 
 1 1 
 1 1 
 4 3 
 1 1 
 1 1 
 1 1 
 1 1 
 4 3 
 1 1 
 1 1 
 4 3 
 1 1 
 1 1 
 1 1 
 4 3 
 1 1 
 1 1 
 7 4 
 4 3 
 1 1 
 1 1 
 1 1 
 4 3 
 1 1 
 1 1 
 4 3 
 1 1 
 1 1 
 1 1 
 1 1 
 4 3 
 1 1 
 4 3 
 8 5 
 1 1 
 1 1 
 4 3 
 1 1 
 1 1 
 4 3 
 1 1 
 1 1 
 1 1 
 1 1 
 1 1 
 4 3 
 1 1 
 1 1 
 1 1 
 4 3 
 1 1 
 1 1 
 1 1 
 4 3 
 7 4 
 1 1 
 1 1 
 4 3 
 1 1 
 1 1 
 1 1 
 1 1 
 4 3 
 1 1 
 4 3 
 1 1 
 1 1 
 1 1 
 1 1 
 4 3 
 10 5 
 4 3 
 1 1 
 1 1 
 1 1 
 4 3 
 1 1 
 1 1 
 4 3 
 1 1 
 1 1 
 1 1 
 1 1 
 4 3 
 1 1 
 1 1 
 1 1 
 1 1 
 4 3 
 1 1 
 1 1 
 9 5 
 4 3 
 1 1 
 1 1 
 4 3 
 1 1 
 1 1 
 1 1 
 4 3 
 1 1 
 1 1 
 4 3 
 1 1 
 1 1 
 1 1 
 4 3 
 1 1 
 8 5 
 1 1 
 4 3 
 1 1 
 1 1 
 1 1 
 1 1 
 4 3 
 1 1 
 4 3 
 1 1 
 1 1 
 1 1 
 1 1 
 4 3 
 1 1 
 1 1 
 1 1 
 4 3 
 1 1 
 10 5 
 1 1 
 1 1 
 4 3 
 1 1 
 1 1 
 4 3 
 1 1 
 1 1 
 1 1 
 1 1 
 4 3 
 1 1 
 4 3 
 1 1 
 1 1 
 1 1 
 1 1 
 9 5 
 4 3 
 1 1 
 4 3 
 1 1 
 1 1 
 1 1 
 1 1 
 4 3 
 4 3 
 1 1 
 1 1 
 1 1 
 1 1 
 1 1 
 4 3 
 1 1 
 1 1 
 7 4 
 4 3 
 1 1 
 1 1 
 1 1 
 1 1 
 1 1 
 1 1 
 1 1 
 4 3 
 1 1 
 1 1 
 1 1 
 4 3 
 1 1 
 1 1 
 1 1 
 1 1 
 4 3 
 1 1 
 4 3 
 1 1 
 10 5 
 1 1 
 4 3 
 1 1 
 1 1 
 4 3 
 1 1 
 1 1 
 1 1 
 4 3 
 1 1 
 1 1 
 4 3 
 1 1 
 1 1 
 1 1 
 1 1 
 4 3 
 9 5 
 1 1 
 4 3 
 1 1 
 1 1 
 1 1 
 1 1 
 4 3 
 1 1 
 1 1 
 4 3 
 1 1 
 1 1 
 1 1 
 1 1 
 1 1 
 1 1 
 1 1 
 1 1 
 4 3 
 1 1 
 1 1 
 7 4 
 4 3 
 1 1 
 1 1 
 4 3 
 1 1 
 1 1 
 1 1 
 1 1 
 4 3 
 1 1 
 1 1 
 1 1 
 4 3 
 1 1 
 1 1 
 4 3 
 10 5 
 1 1 
 4 3 
 1 1 
 1 1 
 1 1 
 1 1 
 4 3 
 1 1 
 1 1 
 1 1 
 1 1 
 4 3 
 1 1 
 4 3 
 1 1 
 1 1 
 1 1 
 8 5 
 4 3 
 1 1 
 1 1 
 1 1 
 4 3 
 1 1 
 4 3 
 1 1 
 1 1 
 1 1 
 1 1 
 4 3 
 1 1 
 1 1 
 1 1 
 4 3 
 8 5 
 1 1 
 4 3 
 1 1 
 1 1 
 1 1 
 4 3 
 1 1 
 1 1 
 4 3 
 1 1 
 1 1 
 1 1 
 4 3 
 1 1 
 1 1 
 4 3 
 1 1 
 7 4 
 1 1 
 1 1 
 4 3 
 1 1 
 1 1 
 1 1 
 1 1 
 1 1 
 1 1 
 4 3 
 1 1 
 1 1 
 1 1 
 4 3 
 1 1 
 1 1 
 4 3 
 1 1 
 1 1 
 1 1 
 4 3 
 7 4 
 1 1 
 4 3 
 1 1 
 1 1 
 1 1 
 4 3 
 1 1 
 1 1 
 4 3 
 1 1 
 1 1 
 1 1 
 4 3 
 1 1 
 1 1 
 7 4 
 4 3 
 1 1 
 1 1 
 1 1 
 1 1 
 4 3 
 1 1 
 1 1 
 4 3 
 1 1 
 1 1 
 1 1 
 1 1 
 4 3 
 1 1 
 1 1 
 4 3 
 1 1 
 1 1 
 1 1 
 8 5 
 4 3 
 1 1 
 1 1 
 4 3 
 1 1 
 1 1 
 1 1 
 1 1 
 1 1 
 4 3 
 1 1 
 1 1 
 4 3 
 1 1 
 1 1 
 1 1 
 1 1 
 4 3 
 7 4 
 4 3 
 1 1 
 1 1 
 1 1 
 4 3 
 1 1 
 1 1 
 1 1 
 4 3 
 1 1 
 1 1 
 1 1 
 1 1 
 1 1 
 4 3 
 1 1 
 1 1 
 4 3 
 7 4 
 1 1 
 1 1 
 1 1 
 1 1 
 4 3 
 1 1 
 4 3 
 1 1 
 1 1 
 1 1 
 4 3 
 1 1 
 4 3 
 1 1 
 1 1 
 1 1 
 8 5 
 4 3 
 1 1 
 1 1 
 4 3 
 1 1 
 1 1 
 1 1 
 1 1 
 1 1 
 4 3 
 1 1 
 1 1 
 4 3 
 1 1 
 1 1 
 1 1 
 1 1 
 1 1 
 1 1 
 4 3 
 7 4 
 4 3 
 1 1 
 1 1 
 1 1 
 4 3 
 1 1 
 1 1 
 4 3 
 1 1 
 1 1 
 1 1 
 4 3 
 1 1 
 1 1 
 4 3 
 1 1 
 7 4 
 1 1 
 1 1 
 1 1 
 4 3 
 1 1 
 4 3 
 1 1 
 1 1 
 1 1 
 1 1 
 4 3 
 1 1 
 4 3 
 1 1 
 1 1 
 1 1 
 1 1 
 1 1 
 10 5 
 4 3 
 1 1 
 4 3 
 1 1 
 1 1 
 1 1 
 4 3 
 1 1 
 1 1 
 4 3 
 1 1 
 1 1 
 1 1 
 1 1 
 4 3 
 1 1 
 9 5 
 4 3 
 1 1 
 1 1 
 1 1 
 1 1 
 4 3 
 1 1 
 4 3 
 1 1 
 1 1 
 1 1 
 4 3 
 1 1 
 1 1 
 1 1 
 4 3 
 1 1 
 1 1 
 10 5 
 4 3 
 1 1 
 1 1 
 1 1 
 1 1 
 4 3 
 1 1 
 1 1 
 1 1 
 1 1 
 4 3 
 1 1 
 4 3 
 1 1 
 1 1 
 1 1 
 1 1 
 4 3 
 10 5 
 4 3 
 1 1 
 1 1 
 1 1 
 4 3 
 1 1 
 1 1 
 1 1 
 1 1 
 4 3 
 1 1 
 1 1 
 4 3 
 1 1 
 1 1 
 1 1 
 7 4 
 4 3 
 1 1 
 1 1 
 4 3 
 1 1 
 1 1 
 1 1 
 1 1 
 4 3 
 1 1 
 1 1 
 1 1 
 4 3 
 1 1 
 1 1 
 1 1 
 4 3 
 1 1 
 1 1 
 9 5 
 4 3 
 1 1 
 4 3 
 1 1 
 1 1 
 1 1 
 1 1 
 4 3 
 1 1 
 1 1 
 1 1 
 4 3 
 1 1 
 1 1 
 4 3 
 1 1 
 8 5 
 1 1 
 1 1 
 1 1 
 4 3 
 4 3 
 1 1 
 1 1 
 1 1 
 1 1 
 1 1 
 4 3 
 1 1 
 1 1 
 1 1 
 4 3 
 1 1 
 1 1 
 1 1 
 4 3 
 9 5 
 1 1 
 1 1 
 4 3 
 1 1 
 1 1 
 1 1 
 4 3 
 1 1 
 1 1 
 4 3 
 1 1 
 1 1 
 1 1 
 1 1 
 4 3 
 1 1 
 4 3 
 8 5 
 1 1 
 1 1 
 4 3 
 1 1 
 1 1 
 4 3 
 1 1 
 1 1 
 1 1 
 4 3 
 1 1 
 1 1 
 1 1 
 1 1 
 4 3 
 1 1 
 1 1 
 1 1 
 1 1 
 10 5 
 4 3 
 1 1 
 4 3 
 1 1 
 1 1 
 1 1 
 4 3 
 1 1 
 4 3 
 1 1 
 1 1 
 1 1 
 4 3 
 1 1 
 1 1 
 8 5 
 4 3 
 1 1 
 1 1 
 1 1 
 4 3 
 1 1 
 1 1 
 4 3 
 1 1 
 1 1 
 1 1 
 1 1 
 4 3 
 1 1 
 1 1 
 1 1 
 1 1 
 4 3 
 1 1 
 9 5 
 1 1 
 4 3 
 1 1 
 1 1 
 4 3 
 1 1 
 1 1 
 1 1 
 4 3 
 1 1 
 1 1 
 4 3 
 1 1 
 1 1 
 1 1 
 1 1 
 4 3 
 7 4 
 1 1 
 4 3 
 1 1 
 1 1 
 1 1 
 1 1 
 4 3 
 1 1 
 4 3 
 1 1 
 1 1 
 1 1 
 1 1 
 4 3 
 1 1 
 1 1 
 7 4 
 4 3 
 1 1 
 1 1 
 1 1 
 1 1 
 4 3 
 1 1 
 1 1 
 4 3 
 1 1 
 1 1 
 1 1 
 1 1 
 4 3 
 1 1 
 4 3 
 1 1 
 1 1 
 7 4 
 1 1 
 4 3 
 1 1 
 4 3 
 1 1 
 1 1 
 1 1 
 4 3 
 1 1 
 1 1 
 1 1 
 1 1 
 4 3 
 1 1 
 1 1 
 4 3 
 1 1 
 10 5 
 4 3 
 1 1 
 1 1 
 1 1 
 1 1 
 1 1 
 1 1 
 4 3 
 1 1 
 4 3 
 1 1 
 1 1 
 1 1 
 1 1 
 4 3 
 1 1 
 1 1 
 1 1 
 1 1 
 4 3 
 10 5 
 4 3 
 1 1 
 1 1 
 1 1 
 4 3 
 1 1 
 1 1 
 4 3 
 1 1 
 1 1 
 1 1 
 4 3 
 1 1 
 1 1 
 10 5 
 4 3 
 1 1 
 1 1 
 1 1 
 4 3 
 1 1 
 1 1 
 1 1 
 1 1 
 4 3 
 1 1 
 1 1 
 4 3 
 1 1 
 1 1 
 4 3 
 1 1 
 1 1 
 1 1 
 8 5 
 4 3 
 1 1 
 1 1 
 4 3 
 1 1 
 1 1 
 1 1 
 4 3 
 1 1 
 1 1 
 1 1 
 1 1 
 1 1 
 1 1 
 1 1 
 4 3 
 1 1 
 9 5 
 4 3 
 1 1 
 1 1 
 1 1 
 1 1 
 4 3 
 1 1 
 4 3 
 1 1 
 1 1 
 1 1 
 1 1 
 4 3 
 1 1 
 1 1 
 4 3 
 1 1 
 1 1 
 1 1 
 1 1 
 9 5 
 4 3 
 1 1 
 1 1 
 4 3 
 1 1 
 1 1 
 1 1 
 4 3 
 1 1 
 1 1 
 4 3 
 1 1 
 1 1 
 1 1 
 1 1 
 4 3 
 7 4 
 1 1 
 4 3 
 1 1 
 1 1 
 4 3 
 1 1 
 1 1 
 4 3 
 1 1 
 1 1 
 1 1 
 4 3 
 1 1 
 1 1 
 1 1 
 4 3 
 1 1 
 9 5 
 1 1 
 1 1 
 1 1 
 1 1 
 4 3 
 1 1 
 4 3 
 1 1 
 1 1 
 1 1 
 1 1 
 4 3 
 1 1 
 4 3 
 1 1 
 1 1 
 1 1 
 10 5 
 4 3 
 1 1 
 4 3 
 1 1 
 1 1 
 1 1 
 1 1 
 4 3 
 1 1 
 1 1 
 1 1 
 4 3 
 1 1 
 1 1 
 4 3 
 1 1 
 7 4 
 4 3 
 1 1 
 1 1 
 1 1 
 1 1 
 1 1 
 1 1 
 4 3 
 1 1 
 4 3 
 1 1 
 1 1 
 4 3 
 1 1 
 1 1 
 1 1 
 1 1 
 4 3 
 1 1 
 1 1 
 7 4 
 4 3 
 1 1 
 1 1 
 1 1 
 4 3 
 1 1 
 1 1 
 4 3 
 1 1 
 1 1 
 1 1 
 4 3 
 1 1 
 1 1 
 4 3 
 8 5 
 1 1 
 1 1 
 1 1 
 4 3 
 1 1 
 1 1 
 4 3 
 1 1 
 1 1 
 1 1 
 1 1 
 1 1 
 4 3 
 1 1 
 1 1 
 4 3 
 1 1 
 1 1 
 1 1 
 7 4 
 4 3 
 1 1 
 1 1 
 4 3 
 1 1 
 1 1 
 1 1 
 1 1 
 1 1 
 4 3 
 1 1 
 1 1 
 4 3 
 1 1 
 1 1 
 1 1 
 1 1 
 4 3 
 9 5 
 4 3 
 1 1 
 1 1 
 1 1 
 4 3 
 1 1 
 1 1 
 4 3 
 1 1 
 1 1 
 1 1 
 1 1 
 1 1 
 1 1 
 4 3 
 1 1 
 1 1 
 4 3 
 7 4 
 1 1 
 1 1 
 1 1 
 4 3 
 1 1 
 1 1 
 1 1 
 4 3 
 1 1 
 1 1 
 1 1 
 4 3 
 1 1 
 1 1 
 4 3 
 1 1 
 1 1 
 1 1 
 8 5 
 4 3 
 1 1 
 1 1 
 4 3 
 1 1 
 1 1 
 1 1 
 4 3 
 1 1 
 1 1 
 4 3 
 1 1 
 1 1 
 1 1 
 1 1 
 1 1 
 4 3 
 1 1 
 1 1 
 7 4 
 4 3 
 1 1 
 1 1 
 1 1 
 1 1 
 4 3 
 1 1 
 1 1 
 4 3 
 1 1 
 1 1 
 1 1 
 4 3 
 1 1 
 1 1 
 4 3 
 1 1 
 1 1 
 7 4 
 1 1 
 1 1 
 4 3 
 1 1 
 4 3 
 1 1 
 1 1 
 1 1 
 1 1 
 4 3 
 4 3 
 1 1 
 1 1 
 1 1 
 4 3 
 1 1 
 1 1 
 1 1 
 7 4 
 1 1 
 4 3 
 1 1 
 1 1 
 1 1 
 1 1 
 1 1 
 4 3 
 1 1 
 1 1 
 4 3 
 1 1 
 1 1 
 1 1 
 1 1 
 4 3 
 1 1 
 4 3 
 8 5 
 1 1 
 1 1 
 4 3 
 1 1 
 1 1 
 4 3 
 1 1 
 1 1 
 1 1 
 4 3 
 1 1 
 1 1 
 4 3 
 1 1 
 1 1 
 1 1 
 1 1 
 10 5 
 4 3 
 1 1 
 4 3 
 1 1 
 1 1 
 1 1 
 1 1 
 1 1 
 1 1 
 4 3 
 1 1 
 4 3 
 1 1 
 1 1 
 4 3 
 1 1 
 1 1 
 7 4 
 4 3 
 1 1 
 1 1 
 1 1 
 4 3 
 1 1 
 1 1 
 4 3 
 1 1 
 1 1 
 1 1 
 1 1 
 4 3 
 1 1 
 4 3 
 1 1 
 1 1 
 9 5 
 1 1 
 1 1 
 4 3 
 4 3 
 1 1 
 1 1 
 1 1 
 1 1 
 1 1 
 4 3 
 1 1 
 1 1 
 4 3 
 1 1 
 1 1 
 1 1 
 1 1 
 4 3 
 9 5 
 1 1 
 4 3 
 1 1 
 1 1 
 1 1 
 1 1 
 4 3 
 1 1 
 4 3 
 1 1 
 1 1 
 1 1 
 1 1 
 4 3 
 1 1 
 1 1 
 8 5 
 4 3 
 1 1 
 1 1 
 4 3 
 1 1 
 1 1 
 1 1 
 4 3 
 1 1 
 1 1 
 1 1 
 1 1 
 4 3 
 1 1 
 1 1 
 1 1 
 1 1 
 4 3 
 9 5 
 1 1 
 1 1 
 4 3 
 1 1 
 4 3 
 1 1 
 1 1 
 1 1 
 4 3 
 1 1 
 1 1 
 1 1 
 4 3 
 1 1 
 1 1 
 4 3 
 1 1 
 8 5 
 4 3 
 1 1 
 1 1 
 1 1 
 1 1 
 4 3 
 1 1 
 1 1 
 1 1 
 4 3 
 1 1 
 1 1 
 1 1 
 4 3 
 1 1 
 1 1 
 1 1 
 1 1 
 1 1 
 4 3 
 9 5 
 4 3 
 1 1 
 1 1 
 1 1 
 4 3 
 1 1 
 1 1 
 4 3 
 1 1 
 1 1 
 1 1 
 4 3 
 1 1 
 1 1 
 10 5 
 4 3 
 1 1 
 1 1 
 1 1 
 4 3 
 1 1 
 1 1 
 4 3 
 1 1 
 1 1 
 1 1 
 1 1 
 4 3 
 1 1 
 4 3 
 1 1 
 1 1 
 1 1 
 1 1 
 9 5 
 4 3 
 1 1 
 1 1 
 4 3 
 1 1 
 1 1 
 1 1 
 4 3 
 1 1 
 1 1 
 4 3 
 1 1 
 1 1 
 1 1 
 1 1 
 4 3 
 9 5 
 1 1 
 4 3 
 1 1 
 1 1 
 1 1 
 1 1 
 4 3 
 4 3 
 1 1 
 1 1 
 1 1 
 4 3 
 1 1 
 1 1 
 4 3 
 1 1 
 9 5 
 1 1 
 1 1 
 1 1 
 1 1 
 1 1 
 4 3 
 1 1 
 1 1 
 1 1 
 4 3 
 1 1 
 1 1 
 1 1 
 1 1 
 4 3 
 1 1 
 4 3 
 1 1 
 1 1 
 10 5 
 4 3 
 1 1 
 1 1 
 4 3 
 1 1 
 1 1 
 1 1 
 4 3 
 1 1 
 1 1 
 4 3 
 1 1 
 1 1 
 1 1 
 1 1 
 4 3 
 1 1 
 8 5 
 4 3 
 1 1 
 1 1 
 1 1 
 1 1 
 4 3 
 1 1 
 1 1 
 1 1 
 1 1 
 4 3 
 1 1 
 1 1 
 1 1 
 4 3 
 1 1 
 4 3 
 1 1 
 1 1 
 1 1 
 1 1 
 7 4 
 4 3 
 1 1 
 4 3 
 1 1 
 1 1 
 1 1 
 1 1 
 4 3 
 1 1 
 1 1 
 1 1 
 4 3 
 1 1 
 1 1 
 4 3 
 8 5 
 1 1 
 4 3 
 1 1 
 1 1 
 1 1 
 4 3 
 1 1 
 1 1 
 1 1 
 4 3 
 1 1 
 1 1 
 1 1 
 1 1 
 1 1 
 1 1 
 1 1 
 1 1 
 1 1 
 4 3 
 1 1 
 7 4 
 4 3 
 1 1 
 1 1 
 1 1 
 4 3 
 1 1 
 1 1 
 4 3 
 1 1 
 1 1 
 1 1 
 4 3 
 1 1 
 1 1 
 4 3 
 9 5 
 1 1 
 1 1 
 1 1 
 4 3 
 1 1 
 1 1 
 4 3 
 1 1 
 1 1 
 1 1 
 4 3 
 1 1 
 4 3 
 1 1 
 1 1 
 1 1 
 1 1 
 1 1 
 8 5 
 4 3 
 1 1 
 1 1 
 1 1 
 4 3 
 1 1 
 1 1 
 1 1 
 4 3 
 1 1 
 1 1 
 4 3 
 1 1 
 1 1 
 1 1 
 1 1 
 4 3 
 9 5 
 4 3 
 1 1 
 1 1 
 1 1 
 4 3 
 1 1 
 1 1 
 4 3 
 1 1 
 1 1 
 1 1 
 4 3 
 1 1 
 1 1 
 4 3 
 1 1 
 8 5 
 1 1 
 1 1 
 1 1 
 4 3 
 1 1 
 1 1 
 1 1 
 1 1 
 4 3 
 1 1 
 1 1 
 1 1 
 4 3 
 1 1 
 4 3 
 1 1 
 1 1 
 1 1 
 4 3 
 8 5 
 1 1 
 1 1 
 4 3 
 1 1 
 1 1 
 1 1 
 4 3 
 1 1 
 1 1 
 4 3 
 1 1 
 1 1 
 1 1 
 1 1 
 4 3 
 1 1 
 10 5 
 4 3 
 1 1 
 1 1 
 1 1 
 4 3 
 1 1 
 1 1 
 1 1 
 4 3 
 1 1 
 1 1 
 1 1 
 1 1 
 4 3 
 1 1 
 1 1 
 4 3 
 1 1 
 1 1 
 1 1 
 1 1 
 10 5 
 4 3 
 1 1 
 4 3 
 1 1 
 1 1 
 1 1 
 1 1 
 4 3 
 1 1 
 4 3 
 1 1 
 1 1 
 1 1 
 1 1 
 4 3 
 10 5 
 4 3 
 1 1 
 1 1 
 1 1 
 4 3 
 1 1 
 1 1 
 1 1 
 4 3 
 1 1 
 1 1 
 1 1 
 1 1 
 1 1 
 4 3 
 1 1 
 4 3 
 1 1 
 10 5 
 1 1 
 1 1 
 1 1 
 4 3 
 1 1 
 4 3 
 1 1 
 1 1 
 4 3 
 1 1 
 1 1 
 1 1 
 1 1 
 4 3 
 1 1 
 1 1 
 7 4 
 4 3 
 1 1 
 4 3 
 1 1 
 1 1 
 1 1 
 1 1 
 4 3 
 1 1 
 1 1 
 1 1 
 4 3 
 1 1 
 1 1 
 1 1 
 1 1 
 4 3 
 9 5 
 4 3 
 1 1 
 1 1 
 1 1 
 4 3 
 1 1 
 1 1 
 1 1 
 1 1 
 4 3 
 1 1 
 1 1 
 4 3 
 1 1 
 1 1 
 1 1 
 4 3 
 10 5 
 1 1 
 1 1 
 4 3 
 1 1 
 1 1 
 1 1 
 4 3 
 1 1 
 1 1 
 4 3 
 1 1 
 1 1 
 1 1 
 1 1 
 4 3 
 1 1 
 1 1 
 4 3 
 10 5 
 1 1 
 1 1 
 4 3 
 1 1 
 1 1 
 1 1 
 1 1 
 4 3 
 1 1 
 1 1 
 1 1 
 4 3 
 1 1 
 1 1 
 4 3 
 1 1 
 1 1 
 1 1 
 1 1 
 10 5 
 4 3 
 4 3 
 1 1 
 1 1 
 1 1 
 4 3 
 1 1 
 1 1 
 4 3 
 1 1 
 1 1 
 1 1 
 4 3 
 1 1 
 1 1 
 1 1 
 7 4 
 4 3 
 1 1 
 1 1 
 1 1 
 1 1 
 1 1 
 4 3 
 1 1 
 1 1 
 4 3 
 1 1 
 1 1 
 1 1 
 1 1 
 4 3 
 1 1 
 4 3 
 1 1 
 9 5 
 1 1 
 4 3 
 1 1 
 1 1 
 4 3 
 1 1 
 1 1 
 1 1 
 4 3 
 1 1 
 1 1 
 4 3 
 1 1 
 1 1 
 1 1 
 1 1 
 4 3 
 8 5 
 1 1 
 4 3 
 1 1 
 1 1 
 1 1 
 1 1 
 1 1 
 4 3 
 1 1 
 4 3 
 1 1 
 1 1 
 1 1 
 4 3 
 1 1 
 1 1 
 10 5 
 4 3 
 1 1 
 1 1 
 1 1 
 4 3 
 1 1 
 1 1 
 4 3 
 1 1 
 1 1 
 1 1 
 1 1 
 4 3 
 1 1 
 4 3 
 1 1 
 1 1 
 7 4 
 1 1 
 4 3 
 1 1 
 4 3 
 1 1 
 1 1 
 1 1 
 1 1 
 1 1 
 4 3 
 1 1 
 1 1 
 4 3 
 1 1 
 1 1 
 1 1 
 1 1 
 4 3 
 1 1 
 9 5 
 4 3 
 1 1 
 1 1 
 1 1 
 1 1 
 4 3 
 1 1 
 4 3 
 1 1 
 1 1 
 1 1 
 1 1 
 4 3 
 1 1 
 1 1 
 1 1 
 1 1 
 4 3 
 8 5 
 4 3 
 1 1 
 1 1 
 1 1 
 4 3 
 1 1 
 1 1 
 1 1 
 4 3 
 1 1 
 1 1 
 1 1 
 1 1 
 1 1 
 4 3 
 1 1 
 1 1 
 9 5 
 4 3 
 1 1 
 4 3 
 1 1 
 1 1 
 4 3 
 1 1 
 1 1 
 1 1 
 1 1 
 4 3 
 1 1 
 1 1 
 4 3 
 1 1 
 1 1 
 1 1 
 10 5 
 4 3 
 1 1 
 1 1 
 4 3 
 1 1 
 1 1 
 1 1 
 4 3 
 1 1 
 1 1 
 4 3 
 1 1 
 1 1 
 1 1 
 1 1 
 1 1 
 1 1 
 4 3 
 9 5 
 4 3 
 1 1 
 1 1 
 1 1 
 4 3 
 1 1 
 1 1 
 4 3 
 1 1 
 1 1 
 1 1 
 4 3 
 1 1 
 1 1 
 4 3 
 7 4 
 1 1 
 1 1 
 1 1 
 4 3 
 1 1 
 1 1 
 4 3 
 1 1 
 1 1 
 1 1 
 1 1 
 4 3 
 1 1 
 4 3 
 1 1 
 1 1 
 1 1 
 1 1 
 9 5 
 4 3 
 1 1 
 1 1 
 4 3 
 1 1 
 1 1 
 1 1 
 4 3 
 1 1 
 1 1 
 4 3 
 1 1 
 1 1 
 1 1 
 1 1 
 4 3 
 1 1 
 10 5 
 4 3 
 1 1 
 1 1 
 1 1 
 4 3 
 1 1 
 4 3 
 1 1 
 1 1 
 1 1 
 4 3 
 1 1 
 1 1 
 4 3 
 1 1 
 1 1 
 1 1 
 1 1 
 8 5 
 4 3 
 1 1 
 1 1 
 1 1 
 1 1 
 4 3 
 1 1 
 1 1 
 1 1 
 1 1 
 4 3 
 1 1 
 4 3 
 1 1 
 1 1 
 1 1 
 1 1 
 4 3 
 10 5 
 4 3 
 1 1 
 1 1 
 1 1 
 4 3 
 1 1 
 1 1 
 4 3 
 1 1 
 1 1 
 1 1 
 1 1 
 4 3 
 1 1 
 1 1 
 1 1 
 10 5 
 4 3 
 1 1 
 1 1 
 4 3 
 1 1 
 1 1 
 1 1 
 4 3 
 1 1 
 1 1 
 1 1 
 4 3 
 1 1 
 1 1 
 4 3 
 1 1 
 1 1 
 1 1 
 1 1 
 10 5 
 4 3 
 1 1 
 4 3 
 1 1 
 1 1 
 1 1 
 1 1 
 4 3 
 1 1 
 4 3 
 1 1 
 1 1 
 1 1 
 1 1 
 1 1 
 1 1 
 1 1 
 1 1 
 1 1 
 4 3 
 7 4 
 1 1 
 4 3 
 1 1 
 1 1 
 1 1 
 4 3 
 1 1 
 1 1 
 4 3 
 1 1 
 1 1 
 1 1 
 1 1 
 4 3 
 1 1 
 1 1 
 10 5 
 4 3 
 1 1 
 4 3 
 1 1 
 1 1 
 1 1 
 1 1 
 4 3 
 1 1 
 1 1 
 1 1 
 4 3 
 1 1 
 1 1 
 4 3 
 1 1 
 7 4 
 1 1 
 1 1 
 4 3 
 1 1 
 4 3 
 1 1 
 1 1 
 1 1 
 4 3 
 1 1 
 1 1 
 4 3 
 1 1 
 1 1 
 1 1 
 1 1 
 1 1 
 1 1 
 4 3 
 9 5 
 1 1 
 1 1 
 4 3 
 1 1 
 1 1 
 1 1 
 4 3 
 1 1 
 1 1 
 4 3 
 1 1 
 1 1 
 1 1 
 1 1 
 4 3 
 1 1 
 4 3 
 9 5 
 1 1 
 1 1 
 4 3 
 1 1 
 1 1 
 4 3 
 1 1 
 1 1 
 1 1 
 4 3 
 1 1 
 1 1 
 4 3 
 1 1 
 1 1 
 1 1 
 1 1 
 7 4 
 4 3 
 1 1 
 1 1 
 1 1 
 4 3 
 1 1 
 1 1 
 1 1 
 4 3 
 1 1 
 1 1 
 4 3 
 1 1 
 1 1 
 1 1 
 4 3 
 1 1 
 1 1 
 8 5 
 4 3 
 1 1 
 1 1 
 1 1 
 1 1 
 1 1 
 4 3 
 1 1 
 1 1 
 4 3 
 1 1 
 1 1 
 1 1 
 1 1 
 4 3 
 1 1 
 4 3 
 1 1 
 8 5 
 1 1 
 4 3 
 1 1 
 1 1 
 1 1 
 4 3 
 1 1 
 1 1 
 1 1 
 1 1 
 1 1 
 4 3 
 1 1 
 1 1 
 4 3 
 1 1 
 1 1 
 1 1 
 1 1 
 9 5 
 4 3 
 1 1 
 4 3 
 1 1 
 1 1 
 1 1 
 1 1 
 4 3 
 1 1 
 4 3 
 1 1 
 1 1 
 1 1 
 4 3 
 1 1 
 10 5 
 4 3 
 1 1 
 1 1 
 1 1 
 4 3 
 1 1 
 1 1 
 4 3 
 1 1 
 1 1 
 1 1 
 1 1 
 1 1 
 1 1 
 1 1 
 4 3 
 1 1 
 1 1 
 1 1 
 4 3 
 1 1 
 1 1 
 10 5 
 4 3 
 1 1 
 1 1 
 4 3 
 1 1 
 1 1 
 1 1 
 4 3 
 1 1 
 1 1 
 4 3 
 1 1 
 1 1 
 1 1 
 1 1 
 4 3 
 9 5 
 1 1 
 4 3 
 1 1 
 1 1 
 1 1 
 1 1 
 4 3 
 1 1 
 4 3 
 1 1 
 1 1 
 1 1 
 1 1 
 4 3 
 1 1 
 1 1 
 1 1 
 4 3 
 8 5 
 1 1 
 1 1 
 1 1 
 1 1 
 4 3 
 1 1 
 1 1 
 4 3 
 1 1 
 1 1 
 1 1 
 1 1 
 4 3 
 1 1 
 4 3 
 1 1 
 1 1 
 1 1 
 7 4 
 4 3 
 1 1 
 4 3 
 1 1 
 1 1 
 1 1 
 4 3 
 1 1 
 1 1 
 4 3 
 1 1 
 1 1 
 1 1 
 1 1 
 4 3 
 1 1 
 1 1 
 8 5 
 4 3 
 1 1 
 1 1 
 1 1 
 1 1 
 1 1 
 4 3 
 1 1 
 4 3 
 1 1 
 1 1 
 1 1 
 1 1 
 4 3 
 1 1 
 1 1 
 1 1 
 4 3 
 1 1 
 9 5 
 4 3 
 1 1 
 4 3 
 1 1 
 1 1 
 1 1 
 1 1 
 4 3 
 1 1 
 1 1 
 1 1 
 4 3 
 1 1 
 1 1 
 4 3 
 7 4 
 1 1 
 4 3 
 1 1 
 1 1 
 1 1 
 1 1 
 4 3 
 1 1 
 1 1 
 1 1 
 1 1 
 4 3 
 1 1 
 1 1 
 4 3 
 1 1 
 1 1 
 1 1 
 8 5 
 4 3 
 1 1 
 1 1 
 4 3 
 1 1 
 1 1 
 1 1 
 4 3 
 1 1 
 1 1 
 4 3 
 1 1 
 1 1 
 1 1 
 1 1 
 4 3 
 7 4 
 4 3 
 1 1 
 1 1 
 1 1 
 4 3 
 1 1 
 1 1 
 1 1 
 1 1 
 4 3 
 1 1 
 1 1 
 1 1 
 1 1 
 4 3 
 1 1 
 1 1 
 4 3 
 9 5 
 1 1 
 4 3 
 1 1 
 1 1 
 1 1 
 1 1 
 4 3 
 1 1 
 1 1 
 1 1 
 1 1 
 4 3 
 1 1 
 4 3 
 1 1 
 1 1 
 4 3 
 9 5 
 1 1 
 1 1 
 4 3 
 1 1 
 1 1 
 1 1 
 4 3 
 1 1 
 1 1 
 1 1 
 1 1 
 4 3 
 1 1 
 1 1 
 1 1 
 1 1 
 4 3 
 1 1 
 10 5 
 4 3 
 1 1 
 1 1 
 4 3 
 1 1 
 1 1 
 4 3 
 1 1 
 1 1 
 1 1 
 4 3 
 1 1 
 1 1 
 4 3 
 1 1 
 1 1 
 1 1 
 1 1 
 10 5 
 4 3 
 1 1 
 4 3 
 1 1 
 1 1 
 1 1 
 1 1 
 4 3 
 1 1 
 1 1 
 4 3 
 1 1 
 1 1 
 1 1 
 1 1 
 1 1 
 4 3 
 10 5 
 4 3 
 1 1 
 1 1 
 1 1 
 4 3 
 1 1 
 1 1 
 4 3 
 1 1 
 1 1 
 1 1 
 1 1 
 4 3 
 1 1 
 1 1 
 1 1 
 4 3 
 9 5 
 1 1 
 1 1 
 4 3 
 1 1 
 4 3 
 1 1 
 1 1 
 1 1 
 1 1 
 4 3 
 1 1 
 1 1 
 1 1 
 4 3 
 1 1 
 1 1 
 1 1 
 1 1 
 1 1 
 8 5 
 4 3 
 1 1 
 1 1 
 4 3 
 1 1 
 1 1 
 1 1 
 1 1 
 4 3 
 1 1 
 4 3 
 1 1 
 1 1 
 1 1 
 1 1 
 4 3 
 10 5 
 4 3 
 1 1 
 1 1 
 1 1 
 4 3 
 1 1 
 1 1 
 4 3 
 1 1 
 1 1 
 1 1 
 1 1 
 4 3 
 1 1 
 1 1 
 1 1 
 4 3 
 9 5 
 1 1 
 1 1 
 4 3 
 1 1 
 1 1 
 1 1 
 1 1 
 4 3 
 1 1 
 1 1 
 1 1 
 4 3 
 1 1 
 4 3 
 1 1 
 1 1 
 1 1 
 1 1 
 4 3 
 9 5 
 1 1 
 4 3 
 1 1 
 1 1 
 1 1 
 1 1 
 4 3 
 1 1 
 4 3 
 1 1 
 1 1 
 1 1 
 1 1 
 4 3 
 1 1 
 1 1 
 1 1 
 1 1 
 8 5 
 4 3 
 1 1 
 1 1 
 4 3 
 1 1 
 1 1 
 1 1 
 4 3 
 1 1 
 1 1 
 1 1 
 1 1 
 4 3 
 1 1 
 1 1 
 1 1 
 4 3 
 1 1 
 1 1 
 9 5 
 4 3 
 1 1 
 4 3 
 1 1 
 1 1 
 1 1 
 1 1 
 4 3 
 1 1 
 1 1 
 1 1 
 1 1 
 4 3 
 1 1 
 4 3 
 10 5 
 1 1 
 1 1 
 4 3 
 1 1 
 1 1 
 4 3 
 1 1 
 1 1 
 1 1 
 1 1 
 4 3 
 1 1 
 1 1 
 1 1 
 1 1 
 1 1 
 1 1 
 1 1 
 1 1 
 4 3 
 1 1 
 7 4 
 4 3 
 1 1 
 1 1 
 1 1 
 1 1 
 4 3 
 1 1 
 1 1 
 1 1 
 4 3 
 1 1 
 1 1 
 1 1 
 1 1 
 4 3 
 1 1 
 4 3 
 8 5 
 1 1 
 1 1 
 4 3 
 1 1 
 1 1 
 4 3 
 1 1 
 1 1 
 1 1 
 4 3 
 1 1 
 1 1 
 4 3 
 1 1 
 1 1 
 1 1 
 1 1 
 10 5 
 4 3 
 1 1 
 1 1 
 1 1 
 4 3 
 1 1 
 1 1 
 1 1 
 1 1 
 1 1 
 4 3 
 1 1 
 4 3 
 1 1 
 1 1 
 1 1 
 4 3 
 1 1 
 1 1 
 9 5 
 4 3 
 1 1 
 1 1 
 1 1 
 4 3 
 1 1 
 1 1 
 4 3 
 1 1 
 1 1 
 1 1 
 1 1 
 4 3 
 1 1 
 4 3 
 1 1 
 1 1 
 7 4 
 1 1 
 4 3 
 1 1 
 4 3 
 1 1 
 1 1 
 1 1 
 1 1 
 1 1 
 1 1 
 1 1 
 4 3 
 1 1 
 1 1 
 1 1 
 4 3 
 1 1 
 1 1 
 1 1 
 4 3 
 9 5 
 1 1 
 1 1 
 4 3 
 1 1 
 1 1 
 1 1 
 1 1 
 4 3 
 1 1 
 4 3 
 1 1 
 1 1 
 4 3 
 1 1 
 1 1 
 4 3 
 8 5 
 1 1 
 1 1 
 1 1 
 4 3 
 1 1 
 1 1 
 4 3 
 1 1 
 1 1 
 1 1 
 1 1 
 4 3 
 1 1 
 1 1 
 1 1 
 1 1 
 4 3 
 1 1 
 1 1 
 9 5 
 4 3 
 1 1 
 1 1 
 4 3 
 1 1 
 1 1 
 1 1 
 4 3 
 1 1 
 1 1 
 4 3 
 1 1 
 1 1 
 1 1 
 4 3 
 1 1 
 1 1 
 9 5 
 4 3 
 1 1 
 1 1 
 1 1 
 1 1 
 4 3 
 1 1 
 4 3 
 1 1 
 1 1 
 1 1 
 1 1 
 4 3 
 1 1 
 1 1 
 4 3 
 1 1 
 1 1 
 9 5 
 1 1 
 1 1 
 4 3 
 1 1 
 1 1 
 4 3 
 1 1 
 1 1 
 1 1 
 1 1 
 4 3 
 1 1 
 4 3 
 1 1 
 1 1 
 1 1 
 1 1 
 4 3 
 9 5 
 1 1 
 4 3 
 1 1 
 1 1 
 1 1 
 4 3 
 1 1 
 4 3 
 1 1 
 1 1 
 1 1 
 1 1 
 1 1 
 4 3 
 1 1 
 1 1 
 1 1 
 10 5 
 4 3 
 1 1 
 1 1 
 1 1 
 1 1 
 1 1 
 4 3 
 1 1 
 4 3 
 1 1 
 1 1 
 1 1 
 1 1 
 4 3 
 1 1 
 4 3 
 1 1 
 1 1 
 7 4 
 4 3 
 1 1 
 1 1 
 4 3 
 1 1 
 1 1 
 1 1 
 1 1 
 4 3 
 1 1 
 1 1 
 1 1 
 4 3 
 1 1 
 1 1 
 4 3 
 9 5 
 1 1 
 4 3 
 1 1 
 1 1 
 1 1 
 1 1 
 1 1 
 1 1 
 4 3 
 1 1 
 4 3 
 1 1 
 1 1 
 1 1 
 4 3 
 1 1 
 1 1 
 1 1 
 7 4 
 4 3 
 1 1 
 1 1 
 4 3 
 1 1 
 1 1 
 1 1 
 4 3 
 1 1 
 1 1 
 4 3 
 1 1 
 1 1 
 1 1 
 4 3 
 1 1 
 1 1 
 10 5 
 4 3 
 1 1 
 1 1 
 1 1 
 4 3 
 1 1 
 1 1 
 1 1 
 4 3 
 1 1 
 1 1 
 1 1 
 1 1 
 4 3 
 1 1 
 1 1 
 4 3 
 1 1 
 9 5 
 4 3 
 1 1 
 1 1 
 1 1 
 1 1 
 4 3 
 1 1 
 1 1 
 1 1 
 1 1 
 1 1 
 4 3 
 1 1 
 1 1 
 4 3 
 1 1 
 1 1 
 1 1 
 1 1 
 4 3 
 9 5 
 4 3 
 1 1 
 1 1 
 1 1 
 4 3 
 1 1 
 1 1 
 1 1 
 4 3 
 1 1 
 1 1 
 1 1 
 1 1 
 1 1 
 4 3 
 1 1 
 1 1 
 10 5 
 4 3 
 1 1 
 1 1 
 1 1 
 4 3 
 1 1 
 1 1 
 1 1 
 4 3 
 1 1 
 1 1 
 1 1 
 4 3 
 1 1 
 1 1 
 4 3 
 1 1 
 1 1 
 1 1 
 10 5 
 4 3 
 1 1 
 1 1 
 4 3 
 1 1 
 1 1 
 1 1 
 4 3 
 1 1 
 1 1 
 4 3 
 1 1 
 1 1 
 1 1 
 1 1 
 1 1 
 1 1 
 4 3 
 1 1 
 1 1 
 9 5 
 4 3 
 1 1 
 1 1 
 1 1 
 1 1 
 4 3 
 1 1 
 1 1 
 4 3 
 1 1 
 1 1 
 1 1 
 4 3 
 1 1 
 1 1 
 4 3 
 10 5 
 1 1 
 1 1 
 1 1 
 4 3 
 1 1 
 1 1 
 4 3 
 1 1 
 1 1 
 1 1 
 4 3 
 1 1 
 4 3 
 1 1 
 1 1 
 1 1 
 8 5 
 4 3 
 1 1 
 1 1 
 1 1 
 1 1 
 4 3 
 1 1 
 1 1 
 1 1 
 1 1 
 4 3 
 1 1 
 1 1 
 4 3 
 1 1 
 1 1 
 1 1 
 1 1 
 4 3 
 9 5 
 4 3 
 1 1 
 1 1 
 1 1 
 4 3 
 1 1 
 1 1 
 4 3 
 1 1 
 1 1 
 1 1 
 4 3 
 1 1 
 1 1 
 4 3 
 1 1 
 1 1 
 10 5 
 1 1 
 1 1 
 4 3 
 1 1 
 1 1 
 4 3 
 1 1 
 1 1 
 1 1 
 1 1 
 1 1 
 4 3 
 1 1 
 4 3 
 1 1 
 1 1 
 1 1 
 4 3 
 1 1 
 8 5 
 4 3 
 1 1 
 1 1 
 1 1 
 4 3 
 1 1 
 1 1 
 4 3 
 1 1 
 1 1 
 1 1 
 1 1 
 4 3 
 1 1 
 10 5 
 4 3 
 1 1 
 1 1 
 1 1 
 1 1 
 4 3 
 1 1 
 4 3 
 1 1 
 1 1 
 1 1 
 1 1 
 1 1 
 4 3 
 1 1 
 1 1 
 4 3 
 1 1 
 1 1 
 1 1 
 1 1 
 9 5 
 4 3 
 1 1 
 4 3 
 1 1 
 1 1 
 1 1 
 1 1 
 4 3 
 1 1 
 4 3 
 1 1 
 1 1 
 1 1 
 1 1 
 4 3 
 9 5 
 4 3 
 1 1 
 1 1 
 1 1 
 4 3 
 1 1 
 1 1 
 1 1 
 1 1 
 4 3 
 1 1 
 1 1 
 1 1 
 1 1 
 4 3 
 1 1 
 1 1 
 4 3 
 1 1 
 1 1 
 8 5 
 1 1 
 1 1 
 4 3 
 1 1 
 4 3 
 1 1 
 1 1 
 1 1 
 4 3 
 1 1 
 1 1 
 1 1 
 4 3 
 1 1 
 1 1 
 9 5 
 4 3 
 1 1 
 4 3 
 1 1 
 1 1 
 1 1 
 1 1 
 4 3 
 1 1 
 1 1 
 1 1 
 4 3 
 1 1 
 1 1 
 1 1 
 4 3 
 1 1 
 1 1 
 10 5 
 4 3 
 1 1 
 1 1 
 1 1 
 1 1 
 1 1 
 1 1 
 1 1 
 1 1 
 1 1 
 1 1 
 4 3 
 1 1 
 4 3 
 1 1 
 1 1 
 1 1 
 1 1 
 4 3 
 8 5 
 4 3 
 1 1 
 1 1 
 1 1 
 4 3 
 1 1 
 1 1 
 4 3 
 1 1 
 1 1 
 1 1 
 4 3 
 1 1 
 1 1 
 4 3 
 1 1 
 1 1 
 8 5 
 1 1 
 1 1 
 4 3 
 1 1 
 4 3 
 1 1 
 1 1 
 1 1 
 1 1 
 4 3 
 1 1 
 1 1 
 4 3 
 1 1 
 1 1 
 1 1 
 4 3 
 1 1 
 1 1 
 9 5 
 4 3 
 1 1 
 1 1 
 1 1 
 4 3 
 1 1 
 1 1 
 4 3 
 1 1 
 1 1 
 1 1 
 1 1 
 4 3 
 1 1 
 4 3 
 7 4 
 1 1 
 1 1 
 4 3 
 1 1 
 1 1 
 4 3 
 1 1 
 1 1 
 1 1 
 1 1 
 1 1 
 4 3 
 1 1 
 1 1 
 4 3 
 1 1 
 1 1 
 1 1 
 1 1 
 8 5 
 4 3 
 1 1 
 4 3 
 1 1 
 1 1 
 1 1 
 1 1 
 4 3 
 1 1 
 4 3 
 1 1 
 1 1 
 1 1 
 1 1 
 4 3 
 7 4 
 4 3 
 1 1 
 1 1 
 1 1 
 1 1 
 4 3 
 1 1 
 4 3 
 1 1 
 1 1 
 1 1 
 1 1 
 1 1 
 4 3 
 1 1 
 1 1 
 1 1 
 4 3 
 1 1 
 1 1 
 8 5 
 1 1 
 4 3 
 1 1 
 4 3 
 1 1 
 1 1 
 1 1 
 4 3 
 1 1 
 1 1 
 1 1 
 1 1 
 4 3 
 1 1 
 1 1 
 4 3 
 8 5 
 1 1 
 4 3 
 1 1 
 1 1 
 1 1 
 1 1 
 4 3 
 1 1 
 1 1 
 1 1 
 4 3 
 1 1 
 1 1 
 4 3 
 1 1 
 1 1 
 1 1 
 1 1 
 9 5 
 4 3 
 1 1 
 1 1 
 4 3 
 1 1 
 1 1 
 1 1 
 4 3 
 1 1 
 1 1 
 4 3 
 1 1 
 1 1 
 1 1 
 4 3 
 1 1 
 1 1 
 10 5 
 4 3 
 1 1 
 1 1 
 1 1 
 1 1 
 1 1 
 4 3 
 1 1 
 1 1 
 4 3 
 1 1 
 1 1 
 1 1 
 1 1 
 4 3 
 4 3 
 1 1 
 1 1 
 8 5 
 1 1 
 1 1 
 4 3 
 1 1 
 1 1 
 1 1 
 1 1 
 4 3 
 1 1 
 1 1 
 1 1 
 4 3 
 1 1 
 1 1 
 4 3 
 1 1 
 1 1 
 1 1 
 1 1 
 4 3 
 7 4 
 4 3 
 1 1 
 1 1 
 1 1 
 4 3 
 1 1 
 1 1 
 4 3 
 1 1 
 1 1 
 1 1 
 4 3 
 1 1 
 1 1 
 7 4 
 4 3 
 1 1 
 1 1 
 1 1 
 4 3 
 1 1 
 1 1 
 1 1 
 1 1 
 4 3 
 1 1 
 1 1 
 1 1 
 1 1 
 4 3 
 1 1 
 4 3 
 1 1 
 1 1 
 7 4 
 4 3 
 1 1 
 1 1 
 4 3 
 1 1 
 1 1 
 1 1 
 4 3 
 1 1 
 1 1 
 4 3 
 1 1 
 1 1 
 1 1 
 1 1 
 4 3 
 9 5 
 1 1 
 4 3 
 1 1 
 1 1 
 1 1 
 1 1 
 4 3 
 1 1 
 1 1 
 4 3 
 1 1 
 1 1 
 1 1 
 1 1 
 4 3 
 1 1 
 1 1 
 4 3 
 9 5 
 1 1 
 1 1 
 1 1 
 4 3 
 1 1 
 1 1 
 4 3 
 1 1 
 1 1 
 1 1 
 1 1 
 4 3 
 1 1 
 4 3 
 1 1 
 1 1 
 1 1 
 1 1 
 8 5 
 4 3 
 4 3 
 1 1 
 1 1 
 1 1 
 4 3 
 1 1 
 1 1 
 1 1 
 1 1 
 4 3 
 1 1 
 1 1 
 1 1 
 1 1 
 4 3 
 1 1 
 8 5 
 4 3 
 1 1 
 1 1 
 1 1 
 1 1 
 4 3 
 1 1 
 4 3 
 1 1 
 1 1 
 1 1 
 1 1 
 4 3 
 1 1 
 1 1 
 1 1 
 4 3 
 1 1 
 9 5 
 4 3 
 1 1 
 4 3 
 1 1 
 1 1 
 1 1 
 1 1 
 4 3 
 1 1 
 1 1 
 1 1 
 1 1 
 4 3 
 1 1 
 1 1 
 1 1 
 4 3 
 8 5 
 4 3 
 1 1 
 1 1 
 1 1 
 4 3 
 1 1 
 1 1 
 1 1 
 1 1 
 4 3 
 1 1 
 1 1 
 4 3 
 1 1 
 1 1 
 1 1 
 10 5 
 4 3 
 1 1 
 1 1 
 4 3 
 1 1 
 1 1 
 1 1 
 4 3 
 1 1 
 1 1 
 4 3 
 1 1 
 1 1 
 1 1 
 1 1 
 4 3 
 1 1 
 1 1 
 8 5 
 4 3 
 1 1 
 1 1 
 1 1 
 1 1 
 4 3 
 1 1 
 1 1 
 4 3 
 1 1 
 1 1 
 1 1 
 4 3 
 1 1 
 1 1 
 4 3 
 1 1 
 7 4 
 1 1 
 1 1 
 1 1 
 1 1 
 4 3 
 1 1 
 1 1 
 4 3 
 1 1 
 1 1 
 1 1 
 1 1 
 4 3 
 4 3 
 1 1 
 1 1 
 1 1 
 4 3 
 8 5 
 1 1 
 1 1 
 4 3 
 1 1 
 1 1 
 1 1 
 1 1 
 1 1 
 1 1 
 4 3 
 1 1 
 1 1 
 4 3 
 1 1 
 1 1 
 1 1 
 1 1 
 4 3 
 1 1 
 7 4 
 4 3 
 1 1 
 1 1 
 4 3 
 1 1 
 1 1 
 4 3 
 1 1 
 1 1 
 1 1 
 4 3 
 1 1 
 1 1 
 4 3 
 1 1 
 1 1 
 1 1 
 1 1 
 10 5 
 4 3 
 1 1 
 4 3 
 1 1 
 1 1 
 1 1 
 1 1 
 1 1 
 1 1 
 4 3 
 1 1 
 4 3 
 1 1 
 1 1 
 1 1 
 4 3 
 1 1 
 10 5 
 4 3 
 1 1 
 1 1 
 1 1 
 4 3 
 1 1 
 1 1 
 4 3 
 1 1 
 1 1 
 1 1 
 1 1 
 4 3 
 1 1 
 4 3 
 1 1 
 7 4 
 1 1 
 1 1 
 1 1 
 4 3 
 1 1 
 4 3 
 1 1 
 1 1 
 1 1 
 1 1 
 4 3 
 1 1 
 1 1 
 4 3 
 1 1 
 1 1 
 1 1 
 1 1 
 8 5 
 4 3 
 1 1 
 4 3 
 1 1 
 1 1 
 1 1 
 1 1 
 4 3 
 1 1 
 4 3 
 1 1 
 1 1 
 1 1 
 1 1 
 4 3 
 9 5 
 4 3 
 1 1 
 1 1 
 1 1 
 4 3 
 1 1 
 1 1 
 1 1 
 1 1 
 4 3 
 1 1 
 1 1 
 1 1 
 1 1 
 4 3 
 1 1 
 1 1 
 1 1 
 1 1 
 4 3 
 8 5 
 1 1 
 1 1 
 4 3 
 1 1 
 4 3 
 1 1 
 1 1 
 1 1 
 1 1 
 4 3 
 1 1 
 1 1 
 1 1 
 4 3 
 1 1 
 4 3 
 7 4 
 1 1 
 4 3 
 1 1 
 1 1 
 1 1 
 1 1 
 4 3 
 1 1 
 1 1 
 1 1 
 1 1 
 1 1 
 1 1 
 4 3 
 1 1 
 1 1 
 1 1 
 4 3 
 9 5 
 1 1 
 1 1 
 4 3 
 1 1 
 1 1 
 1 1 
 1 1 
 4 3 
 1 1 
 1 1 
 1 1 
 1 1 
 4 3 
 1 1 
 1 1 
 1 1 
 4 3 
 1 1 
 4 3 
 10 5 
 1 1 
 1 1 
 1 1 
 4 3 
 1 1 
 1 1 
 4 3 
 1 1 
 1 1 
 1 1 
 4 3 
 1 1 
 1 1 
 4 3 
 1 1 
 1 1 
 1 1 
 1 1 
 8 5 
 4 3 
 1 1 
 4 3 
 1 1 
 1 1 
 1 1 
 1 1 
 4 3 
 1 1 
 1 1 
 4 3 
 1 1 
 1 1 
 1 1 
 4 3 
 1 1 
 1 1 
 8 5 
 4 3 
 1 1 
 1 1 
 1 1 
 4 3 
 1 1 
 1 1 
 4 3 
 1 1 
 1 1 
 1 1 
 1 1 
 4 3 
 1 1 
 4 3 
 1 1 
 1 1 
 8 5 
 4 3 
 1 1 
 1 1 
 4 3 
 1 1 
 1 1 
 1 1 
 1 1 
 4 3 
 1 1 
 1 1 
 1 1 
 4 3 
 1 1 
 1 1 
 1 1 
 1 1 
 4 3 
 8 5 
 1 1 
 4 3 
 1 1 
 1 1 
 1 1 
 1 1 
 4 3 
 1 1 
 4 3 
 1 1 
 1 1 
 1 1 
 4 3 
 1 1 
 1 1 
 1 1 
 7 4 
 4 3 
 1 1 
 1 1 
 4 3 
 1 1 
 4 3 
 1 1 
 1 1 
 1 1 
 1 1 
 4 3 
 1 1 
 1 1 
 1 1 
 1 1 
 4 3 
 1 1 
 1 1 
 7 4 
 4 3 
 1 1 
 1 1 
 4 3 
 1 1 
 1 1 
 1 1 
 4 3 
 1 1 
 1 1 
 1 1 
 1 1 
 4 3 
 1 1 
 1 1 
 4 3 
 1 1 
 8 5 
 4 3 
 1 1 
 1 1 
 1 1 
 1 1 
 4 3 
 1 1 
 1 1 
 1 1 
 4 3 
 1 1 
 1 1 
 4 3 
 1 1 
 1 1 
 1 1 
 1 1 
 1 1 
 4 3 
 1 1 
 8 5 
 4 3 
 1 1 
 1 1 
 1 1 
 4 3 
 1 1 
 1 1 
 4 3 
 1 1 
 1 1 
 1 1 
 4 3 
 1 1 
 1 1 
 8 5 
 4 3 
 1 1 
 1 1 
 1 1 
 4 3 
 1 1 
 1 1 
 1 1 
 1 1 
 4 3 
 1 1 
 1 1 
 1 1 
 4 3 
 1 1 
 4 3 
 1 1 
 1 1 
 1 1 
 9 5 
 4 3 
 1 1 
 1 1 
 1 1 
 1 1 
 4 3 
 1 1 
 1 1 
 1 1 
 4 3 
 1 1 
 1 1 
 4 3 
 1 1 
 1 1 
 1 1 
 1 1 
 4 3 
 10 5 
 4 3 
 1 1 
 1 1 
 1 1 
 4 3 
 1 1 
 1 1 
 4 3 
 1 1 
 1 1 
 1 1 
 4 3 
 1 1 
 1 1 
 4 3 
 8 5 
 1 1 
 1 1 
 1 1 
 1 1 
 1 1 
 4 3 
 1 1 
 1 1 
 1 1 
 1 1 
 4 3 
 1 1 
 1 1 
 1 1 
 1 1 
 4 3 
 1 1 
 4 3 
 1 1 
 1 1 
 8 5 
 4 3 
 1 1 
 1 1 
 4 3 
 1 1 
 1 1 
 1 1 
 4 3 
 1 1 
 1 1 
 4 3 
 1 1 
 1 1 
 1 1 
 1 1 
 4 3 
 7 4 
 1 1 
 4 3 
 1 1 
 1 1 
 1 1 
 1 1 
 4 3 
 1 1 
 1 1 
 4 3 
 1 1 
 1 1 
 1 1 
 1 1 
 4 3 
 1 1 
 1 1 
 4 3 
 1 1 
 1 1 
 9 5 
 1 1 
 1 1 
 4 3 
 1 1 
 4 3 
 1 1 
 1 1 
 1 1 
 1 1 
 4 3 
 1 1 
 4 3 
 1 1 
 1 1 
 1 1 
 1 1 
 4 3 
 7 4 
 4 3 
 1 1 
 1 1 
 1 1 
 4 3 
 1 1 
 1 1 
 1 1 
 4 3 
 1 1 
 1 1 
 1 1 
 1 1 
 1 1 
 4 3 
 1 1 
 10 5 
 4 3 
 1 1 
 1 1 
 1 1 
 1 1 
 4 3 
 1 1 
 4 3 
 1 1 
 1 1 
 1 1 
 1 1 
 4 3 
 1 1 
 1 1 
 1 1 
 4 3 
 1 1 
 9 5 
 4 3 
 1 1 
 4 3 
 1 1 
 1 1 
 1 1 
 1 1 
 4 3 
 1 1 
 1 1 
 1 1 
 4 3 
 1 1 
 1 1 
 1 1 
 1 1 
 4 3 
 8 5 
 1 1 
 4 3 
 1 1 
 1 1 
 4 3 
 1 1 
 1 1 
 1 1 
 1 1 
 4 3 
 1 1 
 1 1 
 4 3 
 1 1 
 1 1 
 1 1 
 4 3 
 8 5 
 1 1 
 1 1 
 4 3 
 1 1 
 1 1 
 1 1 
 4 3 
 1 1 
 1 1 
 4 3 
 1 1 
 1 1 
 1 1 
 1 1 
 4 3 
 1 1 
 1 1 
 10 5 
 4 3 
 1 1 
 1 1 
 1 1 
 1 1 
 4 3 
 1 1 
 1 1 
 4 3 
 1 1 
 1 1 
 1 1 
 4 3 
 1 1 
 1 1 
 4 3 
 1 1 
 1 1 
 1 1 
 10 5 
 1 1 
 4 3 
 1 1 
 4 3 
 1 1 
 1 1 
 1 1 
 1 1 
 4 3 
 4 3 
 1 1 
 1 1 
 1 1 
 4 3 
 1 1 
 1 1 
 7 4 
 4 3 
 1 1 
 1 1 
 1 1 
 1 1 
 1 1 
 1 1 
 4 3 
 1 1 
 1 1 
 4 3 
 1 1 
 1 1 
 1 1 
 1 1 
 4 3 
 1 1 
 4 3 
 8 5 
 1 1 
 1 1 
 4 3 
 1 1 
 1 1 
 4 3 
 1 1 
 1 1 
 1 1 
 4 3 
 1 1 
 1 1 
 4 3 
 1 1 
 1 1 
 1 1 
 1 1 
 9 5 
 4 3 
 1 1 
 4 3 
 1 1 
 1 1 
 1 1 
 1 1 
 1 1 
 1 1 
 1 1 
 4 3 
 1 1 
 4 3 
 1 1 
 1 1 
 4 3 
 1 1 
 1 1 
 7 4 
 4 3 
 1 1 
 1 1 
 1 1 
 4 3 
 1 1 
 1 1 
 4 3 
 1 1 
 1 1 
 1 1 
 1 1 
 4 3 
 1 1 
 4 3 
 1 1 
 1 1 
 10 5 
 1 1 
 1 1 
 4 3 
 1 1 
 4 3 
 1 1 
 1 1 
 1 1 
 1 1 
 4 3 
 1 1 
 1 1 
 4 3 
 1 1 
 1 1 
 1 1 
 1 1 
 4 3 
 9 5 
 1 1 
 4 3 
 1 1 
 1 1 
 1 1 
 1 1 
 4 3 
 1 1 
 4 3 
 1 1 
 1 1 
 1 1 
 1 1 
 4 3 
 1 1 
 1 1 
 1 1 
 8 5 
 4 3 
 1 1 
 4 3 
 1 1 
 1 1 
 1 1 
 4 3 
 1 1 
 1 1 
 1 1 
 4 3 
 1 1 
 1 1 
 1 1 
 1 1 
 1 1 
 4 3 
 1 1 
 1 1 
 7 4 
 4 3 
 1 1 
 4 3 
 1 1 
 1 1 
 1 1 
 1 1 
 4 3 
 1 1 
 1 1 
 1 1 
 1 1 
 1 1 
 1 1 
 4 3 
 1 1 
 1 1 
 1 1 
 1 1 
 8 5 
 4 3 
 4 3 
 1 1 
 1 1 
 1 1 
 4 3 
 1 1 
 1 1 
 4 3 
 1 1 
 1 1 
 1 1 
 4 3 
 1 1 
 1 1 
 8 5 
 4 3 
 1 1 
 1 1 
 1 1 
 1 1 
 4 3 
 1 1 
 1 1 
 1 1 
 1 1 
 4 3 
 1 1 
 1 1 
 4 3 
 1 1 
 1 1 
 4 3 
 1 1 
 9 5 
 1 1 
 1 1 
 4 3 
 1 1 
 1 1 
 4 3 
 1 1 
 1 1 
 1 1 
 4 3 
 1 1 
 1 1 
 4 3 
 1 1 
 1 1 
 1 1 
 1 1 
 4 3 
 9 5 
 1 1 
 4 3 
 1 1 
 1 1 
 1 1 
 4 3 
 1 1 
 1 1 
 1 1 
 4 3 
 1 1 
 1 1 
 1 1 
 4 3 
 1 1 
 1 1 
 7 4 
 4 3 
 1 1 
 1 1 
 1 1 
 4 3 
 1 1 
 1 1 
 4 3 
 1 1 
 1 1 
 1 1 
 1 1 
 4 3 
 1 1 
 4 3 
 1 1 
 1 1 
 9 5 
 4 3 
 1 1 
 1 1 
 4 3 
 1 1 
 1 1 
 1 1 
 4 3 
 1 1 
 1 1 
 1 1 
 1 1 
 4 3 
 1 1 
 1 1 
 1 1 
 1 1 
 4 3 
 10 5 
 1 1 
 4 3 
 1 1 
 1 1 
 1 1 
 1 1 
 4 3 
 1 1 
 4 3 
 1 1 
 1 1 
 4 3 
 1 1 
 1 1 
 1 1 
 1 1 
 4 3 
 8 5 
 1 1 
 1 1 
 4 3 
 1 1 
 4 3 
 1 1 
 1 1 
 1 1 
 1 1 
 4 3 
 1 1 
 1 1 
 1 1 
 1 1 
 4 3 
 1 1 
 1 1 
 1 1 
 1 1 
 7 4 
 4 3 
 4 3 
 1 1 
 1 1 
 1 1 
 4 3 
 1 1 
 1 1 
 1 1 
 1 1 
 4 3 
 1 1 
 1 1 
 4 3 
 1 1 
 1 1 
 7 4 
 4 3 
 1 1 
 1 1 
 1 1 
 4 3 
 1 1 
 1 1 
 1 1 
 4 3 
 1 1 
 1 1 
 4 3 
 1 1 
 1 1 
 1 1 
 1 1 
 4 3 
 1 1 
 1 1 
 7 4 
 4 3 
 1 1 
 4 3 
 1 1 
 1 1 
 1 1 
 1 1 
 4 3 
 1 1 
 1 1 
 1 1 
 4 3 
 1 1 
 1 1 
 4 3 
 7 4 
 1 1 
 1 1 
 1 1 
 4 3 
 1 1 
 1 1 
 1 1 
 1 1 
 4 3 
 1 1 
 1 1 
 4 3 
 1 1 
 1 1 
 4 3 
 1 1 
 1 1 
 1 1 
 1 1 
 10 5 
 4 3 
 1 1 
 1 1 
 1 1 
 1 1 
 4 3 
 1 1 
 1 1 
 4 3 
 1 1 
 1 1 
 1 1 
 1 1 
 4 3 
 1 1 
 1 1 
 1 1 
 1 1 
 4 3 
 7 4 
 4 3 
 1 1 
 1 1 
 1 1 
 4 3 
 1 1 
 1 1 
 4 3 
 1 1 
 1 1 
 1 1 
 4 3 
 1 1 
 1 1 
 4 3 
 1 1 
 9 5 
 1 1 
 1 1 
 1 1 
 1 1 
 4 3 
 1 1 
 1 1 
 4 3 
 1 1 
 1 1 
 1 1 
 1 1 
 1 1 
 4 3 
 1 1 
 4 3 
 1 1 
 1 1 
 1 1 
 4 3 
 9 5 
 1 1 
 1 1 
 4 3 
 1 1 
 1 1 
 1 1 
 4 3 
 1 1 
 1 1 
 4 3 
 1 1 
 1 1 
 1 1 
 1 1 
 4 3 
 1 1 
 10 5 
 4 3 
 1 1 
 1 1 
 4 3 
 1 1 
 1 1 
 4 3 
 1 1 
 1 1 
 1 1 
 1 1 
 1 1 
 1 1 
 1 1 
 4 3 
 1 1 
 1 1 
 1 1 
 4 3 
 1 1 
 1 1 
 9 5 
 4 3 
 1 1 
 1 1 
 1 1 
 4 3 
 1 1 
 1 1 
 1 1 
 1 1 
 4 3 
 1 1 
 4 3 
 1 1 
 1 1 
 4 3 
 1 1 
 1 1 
 10 5 
 4 3 
 1 1 
 1 1 
 1 1 
 4 3 
 1 1 
 1 1 
 4 3 
 1 1 
 1 1 
 1 1 
 1 1 
 4 3 
 1 1 
 1 1 
 1 1 
 1 1 
 4 3 
 9 5 
 1 1 
 1 1 
 4 3 
 1 1 
 1 1 
 4 3 
 1 1 
 1 1 
 1 1 
 4 3 
 1 1 
 1 1 
 4 3 
 1 1 
 1 1 
 1 1 
 1 1 
 1 1 
 10 5 
 4 3 
 1 1 
 1 1 
 4 3 
 1 1 
 1 1 
 1 1 
 1 1 
 4 3 
 1 1 
 4 3 
 1 1 
 1 1 
 1 1 
 1 1 
 4 3 
 1 1 
 9 5 
 4 3 
 1 1 
 1 1 
 1 1 
 1 1 
 1 1 
 4 3 
 1 1 
 1 1 
 4 3 
 1 1 
 1 1 
 1 1 
 1 1 
 1 1 
 4 3 
 1 1 
 1 1 
 4 3 
 8 5 
 1 1 
 1 1 
 1 1 
 1 1 
 4 3 
 1 1 
 4 3 
 1 1 
 1 1 
 4 3 
 1 1 
 1 1 
 4 3 
 1 1 
 1 1 
 1 1 
 4 3 
 10 5 
 1 1 
 1 1 
 4 3 
 1 1 
 1 1 
 1 1 
 1 1 
 1 1 
 1 1 
 4 3 
 1 1 
 4 3 
 1 1 
 1 1 
 1 1 
 1 1 
 4 3 
 9 5 
 4 3 
 1 1 
 1 1 
 1 1 
 4 3 
 1 1 
 1 1 
 4 3 
 1 1 
 1 1 
 1 1 
 1 1 
 4 3 
 1 1 
 1 1 
 1 1 
 4 3 
 1 1 
 1 1 
 10 5 
 4 3 
 1 1 
 4 3 
 1 1 
 1 1 
 1 1 
 1 1 
 1 1 
 1 1 
 4 3 
 1 1 
 4 3 
 1 1 
 1 1 
 1 1 
 4 3 
 1 1 
 9 5 
 4 3 
 1 1 
 1 1 
 1 1 
 1 1 
 4 3 
 1 1 
 1 1 
 1 1 
 4 3 
 1 1 
 1 1 
 4 3 
 1 1 
 1 1 
 1 1 
 4 3 
 8 5 
 1 1 
 1 1 
 4 3 
 1 1 
 1 1 
 1 1 
 4 3 
 1 1 
 1 1 
 1 1 
 4 3 
 1 1 
 1 1 
 1 1 
 1 1 
 4 3 
 1 1 
 1 1 
 8 5 
 4 3 
 1 1 
 4 3 
 1 1 
 1 1 
 1 1 
 1 1 
 4 3 
 1 1 
 1 1 
 1 1 
 4 3 
 1 1 
 1 1 
 4 3 
 7 4 
 1 1 
 1 1 
 4 3 
 1 1 
 1 1 
 4 3 
 1 1 
 1 1 
 1 1 
 4 3 
 1 1 
 1 1 
 1 1 
 4 3 
 1 1 
 1 1 
 1 1 
 1 1 
 1 1 
 4 3 
 10 5 
 1 1 
 1 1 
 4 3 
 1 1 
 1 1 
 1 1 
 1 1 
 4 3 
 4 3 
 1 1 
 1 1 
 1 1 
 4 3 
 1 1 
 1 1 
 4 3 
 9 5 
 1 1 
 1 1 
 1 1 
 4 3 
 1 1 
 1 1 
 1 1 
 1 1 
 1 1 
 1 1 
 1 1 
 4 3 
 1 1 
 4 3 
 1 1 
 1 1 
 1 1 
 1 1 
 4 3 
 9 5 
 1 1 
 4 3 
 1 1 
 1 1 
 1 1 
 1 1 
 1 1 
 4 3 
 1 1 
 1 1 
 4 3 
 1 1 
 1 1 
 1 1 
 1 1 
 4 3 
 1 1 
 1 1 
 4 3 
 10 5 
 1 1 
 1 1 
 1 1 
 4 3 
 1 1 
 1 1 
 4 3 
 1 1 
 1 1 
 1 1 
 1 1 
 4 3 
 1 1 
 4 3 
 1 1 
 1 1 
 1 1 
 9 5 
 4 3 
 1 1 
 4 3 
 1 1 
 1 1 
 1 1 
 4 3 
 1 1 
 1 1 
 1 1 
 1 1 
 1 1 
 4 3 
 1 1 
 1 1 
 1 1 
 1 1 
 4 3 
 1 1 
 1 1 
 9 5 
 4 3 
 1 1 
 1 1 
 1 1 
 1 1 
 4 3 
 1 1 
 4 3 
 1 1 
 1 1 
 1 1 
 4 3 
 1 1 
 4 3 
 1 1 
 1 1 
 8 5 
 1 1 
 4 3 
 1 1 
 1 1 
 4 3 
 1 1 
 1 1 
 1 1 
 1 1 
 4 3 
 1 1 
 1 1 
 1 1 
 4 3 
 1 1 
 1 1 
 1 1 
 1 1 
 4 3 
 7 4 
 4 3 
 1 1 
 1 1 
 1 1 
 4 3 
 1 1 
 1 1 
 4 3 
 1 1 
 1 1 
 1 1 
 1 1 
 1 1 
 4 3 
 1 1 
 1 1 
 7 4 
 4 3 
 1 1 
 1 1 
 1 1 
 1 1 
 4 3 
 1 1 
 4 3 
 1 1 
 1 1 
 1 1 
 1 1 
 4 3 
 1 1 
 1 1 
 1 1 
 4 3 
 1 1 
 1 1 
 9 5 
 4 3 
 1 1 
 1 1 
 4 3 
 1 1 
 1 1 
 1 1 
 1 1 
 4 3 
 1 1 
 4 3 
 1 1 
 1 1 
 1 1 
 1 1 
 4 3 
 7 4 
 1 1 
 4 3 
 1 1 
 1 1 
 1 1 
 1 1 
 4 3 
 1 1 
 1 1 
 1 1 
 4 3 
 1 1 
 1 1 
 1 1 
 1 1 
 4 3 
 1 1 
 1 1 
 8 5 
 4 3 
 1 1 
 1 1 
 1 1 
 4 3 
 1 1 
 1 1 
 1 1 
 4 3 
 1 1 
 1 1 
 1 1 
 1 1 
 4 3 
 1 1 
 1 1 
 1 1 
 4 3 
 8 5 
 4 3 
 1 1 
 1 1 
 4 3 
 1 1 
 1 1 
 1 1 
 1 1 
 4 3 
 1 1 
 1 1 
 1 1 
 4 3 
 1 1 
 1 1 
 4 3 
 1 1 
 9 5 
 4 3 
 1 1 
 1 1 
 1 1 
 1 1 
 4 3 
 1 1 
 1 1 
 1 1 
 1 1 
 4 3 
 1 1 
 1 1 
 1 1 
 1 1 
 4 3 
 1 1 
 1 1 
 4 3 
 1 1 
 8 5 
 1 1 
 4 3 
 1 1 
 1 1 
 1 1 
 4 3 
 1 1 
 1 1 
 4 3 
 1 1 
 1 1 
 1 1 
 4 3 
 1 1 
 1 1 
 9 5 
 4 3 
 1 1 
 1 1 
 1 1 
 1 1 
 4 3 
 1 1 
 4 3 
 1 1 
 1 1 
 1 1 
 1 1 
 4 3 
 1 1 
 1 1 
 4 3 
 1 1 
 1 1 
 1 1 
 9 5 
 4 3 
 1 1 
 1 1 
 4 3 
 1 1 
 1 1 
 1 1 
 4 3 
 1 1 
 1 1 
 4 3 
 1 1 
 1 1 
 1 1 
 1 1 
 4 3 
 8 5 
 4 3 
 1 1 
 1 1 
 1 1 
 4 3 
 1 1 
 1 1 
 4 3 
 1 1 
 1 1 
 1 1 
 1 1 
 1 1 
 4 3 
 1 1 
 1 1 
 4 3 
 7 4 
 1 1 
 1 1 
 1 1 
 1 1 
 4 3 
 1 1 
 4 3 
 1 1 
 1 1 
 1 1 
 1 1 
 4 3 
 1 1 
 4 3 
 1 1 
 1 1 
 10 5 
 4 3 
 1 1 
 1 1 
 4 3 
 1 1 
 1 1 
 1 1 
 1 1 
 4 3 
 1 1 
 4 3 
 1 1 
 1 1 
 1 1 
 1 1 
 1 1 
 4 3 
 1 1 
 1 1 
 1 1 
 9 5 
 4 3 
 1 1 
 1 1 
 4 3 
 1 1 
 1 1 
 4 3 
 1 1 
 1 1 
 1 1 
 4 3 
 1 1 
 1 1 
 4 3 
 1 1 
 1 1 
 1 1 
 1 1 
 7 4 
 4 3 
 1 1 
 4 3 
 1 1 
 1 1 
 1 1 
 1 1 
 4 3 
 1 1 
 1 1 
 1 1 
 4 3 
 1 1 
 1 1 
 4 3 
 1 1 
 8 5 
 1 1 
 4 3 
 1 1 
 1 1 
 1 1 
 1 1 
 4 3 
 1 1 
 4 3 
 1 1 
 1 1 
 1 1 
 1 1 
 4 3 
 1 1 
 1 1 
 1 1 
 8 5 
 4 3 
 1 1 
 1 1 
 4 3 
 1 1 
 1 1 
 1 1 
 4 3 
 1 1 
 1 1 
 4 3 
 1 1 
 1 1 
 4 3 
 1 1 
 1 1 
 9 5 
 4 3 
 1 1 
 1 1 
 1 1 
 1 1 
 4 3 
 1 1 
 1 1 
 1 1 
 1 1 
 4 3 
 1 1 
 1 1 
 1 1 
 4 3 
 1 1 
 1 1 
 4 3 
 10 5 
 4 3 
 1 1 
 1 1 
 1 1 
 1 1 
 4 3 
 1 1 
 1 1 
 1 1 
 4 3 
 1 1 
 1 1 
 4 3 
 1 1 
 1 1 
 1 1 
 4 3 
 9 5 
 1 1 
 1 1 
 4 3 
 1 1 
 1 1 
 1 1 
 1 1 
 4 3 
 1 1 
 1 1 
 1 1 
 1 1 
 4 3 
 1 1 
 1 1 
 1 1 
 4 3 
 1 1 
 4 3 
 9 5 
 1 1 
 1 1 
 1 1 
 4 3 
 1 1 
 1 1 
 4 3 
 1 1 
 1 1 
 1 1 
 4 3 
 1 1 
 1 1 
 4 3 
 1 1 
 1 1 
 1 1 
 1 1 
 7 4 
 4 3 
 1 1 
 4 3 
 1 1 
 1 1 
 4 3 
 1 1 
 1 1 
 1 1 
 1 1 
 4 3 
 1 1 
 1 1 
 1 1 
 1 1 
 4 3 
 1 1 
 1 1 
 9 5 
 4 3 
 1 1 
 1 1 
 1 1 
 4 3 
 1 1 
 1 1 
 4 3 
 1 1 
 1 1 
 1 1 
 1 1 
 4 3 
 1 1 
 4 3 
 1 1 
 7 4 
 1 1 
 4 3 
 1 1 
 1 1 
 4 3 
 1 1 
 1 1 
 1 1 
 4 3 
 1 1 
 1 1 
 1 1 
 4 3 
 1 1 
 1 1 
 1 1 
 1 1 
 1 1 
 4 3 
 9 5 
 1 1 
 4 3 
 1 1 
 1 1 
 1 1 
 1 1 
 4 3 
 4 3 
 1 1 
 1 1 
 1 1 
 4 3 
 1 1 
 1 1 
 8 5 
 4 3 
 1 1 
 1 1 
 1 1 
 1 1 
 4 3 
 1 1 
 4 3 
 1 1 
 1 1 
 1 1 
 1 1 
 4 3 
 1 1 
 1 1 
 1 1 
 4 3 
 1 1 
 1 1 
 9 5 
 4 3 
 1 1 
 1 1 
 4 3 
 1 1 
 1 1 
 1 1 
 1 1 
 1 1 
 1 1 
 1 1 
 1 1 
 1 1 
 4 3 
 1 1 
 1 1 
 1 1 
 4 3 
 1 1 
 10 5 
 4 3 
 1 1 
 1 1 
 1 1 
 1 1 
 4 3 
 1 1 
 1 1 
 1 1 
 4 3 
 1 1 
 1 1 
 4 3 
 1 1 
 1 1 
 1 1 
 4 3 
 9 5 
 1 1 
 1 1 
 4 3 
 1 1 
 1 1 
 1 1 
 4 3 
 1 1 
 1 1 
 1 1 
 4 3 
 1 1 
 1 1 
 1 1 
 1 1 
 4 3 
 1 1 
 1 1 
 4 3 
 10 5 
 1 1 
 4 3 
 1 1 
 1 1 
 1 1 
 1 1 
 4 3 
 1 1 
 1 1 
 1 1 
 4 3 
 1 1 
 1 1 
 4 3 
 1 1 
 1 1 
 1 1 
 1 1 
 9 5 
 4 3 
 4 3 
 1 1 
 1 1 
 1 1 
 4 3 
 1 1 
 1 1 
 1 1 
 4 3 
 1 1 
 1 1 
 1 1 
 1 1 
 1 1 
 4 3 
 1 1 
 1 1 
 10 5 
 4 3 
 1 1 
 1 1 
 1 1 
 1 1 
 4 3 
 4 3 
 1 1 
 1 1 
 1 1 
 4 3 
 1 1 
 1 1 
 4 3 
 1 1 
 1 1 
 1 1 
 7 4 
 4 3 
 1 1 
 1 1 
 4 3 
 1 1 
 1 1 
 1 1 
 1 1 
 1 1 
 4 3 
 1 1 
 1 1 
 4 3 
 1 1 
 1 1 
 1 1 
 1 1 
 1 1 
 1 1 
 1 1 
 4 3 
 10 5 
 1 1 
 4 3 
 1 1 
 1 1 
 1 1 
 1 1 
 4 3 
 1 1 
 1 1 
 4 3 
 1 1 
 1 1 
 1 1 
 4 3 
 1 1 
 1 1 
 10 5 
 4 3 
 1 1 
 1 1 
 1 1 
 4 3 
 1 1 
 1 1 
 4 3 
 1 1 
 1 1 
 1 1 
 4 3 
 1 1 
 4 3 
 1 1 
 1 1 
 1 1 
 8 5 
 4 3 
 1 1 
 1 1 
 1 1 
 1 1 
 4 3 
 1 1 
 1 1 
 1 1 
 1 1 
 4 3 
 1 1 
 1 1 
 4 3 
 1 1 
 1 1 
 1 1 
 1 1 
 4 3 
 10 5 
 4 3 
 1 1 
 1 1 
 1 1 
 4 3 
 1 1 
 1 1 
 4 3 
 1 1 
 1 1 
 1 1 
 4 3 
 1 1 
 1 1 
 4 3 
 7 4 
 1 1 
 1 1 
 1 1 
 1 1 
 1 1 
 4 3 
 1 1 
 1 1 
 4 3 
 1 1 
 1 1 
 1 1 
 1 1 
 1 1 
 1 1 
 4 3 
 1 1 
 4 3 
 1 1 
 1 1 
 7 4 
 4 3 
 1 1 
 1 1 
 4 3 
 1 1 
 1 1 
 1 1 
 4 3 
 1 1 
 1 1 
 4 3 
 1 1 
 1 1 
 1 1 
 1 1 
 4 3 
 1 1 
 8 5 
 4 3 
 1 1 
 1 1 
 1 1 
 1 1 
 4 3 
 1 1 
 4 3 
 1 1 
 1 1 
 1 1 
 1 1 
 1 1 
 4 3 
 1 1 
 1 1 
 4 3 
 1 1 
 1 1 
 1 1 
 9 5 
 1 1 
 4 3 
 1 1 
 4 3 
 1 1 
 1 1 
 1 1 
 1 1 
 4 3 
 1 1 
 4 3 
 1 1 
 1 1 
 1 1 
 1 1 
 4 3 
 8 5 
 4 3 
 1 1 
 1 1 
 1 1 
 4 3 
 1 1 
 1 1 
 4 3 
 1 1 
 1 1 
 1 1 
 1 1 
 1 1 
 1 1 
 4 3 
 1 1 
 1 1 
 9 5 
 4 3 
 1 1 
 1 1 
 1 1 
 1 1 
 4 3 
 1 1 
 4 3 
 1 1 
 1 1 
 1 1 
 4 3 
 1 1 
 1 1 
 1 1 
 4 3 
 1 1 
 1 1 
 8 5 
 4 3 
 1 1 
 4 3 
 1 1 
 1 1 
 1 1 
 1 1 
 4 3 
 1 1 
 1 1 
 1 1 
 4 3 
 1 1 
 1 1 
 4 3 
 1 1 
 1 1 
 7 4 
 4 3 
 1 1 
 1 1 
 1 1 
 1 1 
 4 3 
 1 1 
 1 1 
 4 3 
 1 1 
 1 1 
 1 1 
 1 1 
 4 3 
 1 1 
 1 1 
 1 1 
 4 3 
 9 5 
 1 1 
 1 1 
 4 3 
 1 1 
 4 3 
 1 1 
 1 1 
 1 1 
 1 1 
 4 3 
 1 1 
 1 1 
 1 1 
 1 1 
 4 3 
 1 1 
 8 5 
 4 3 
 1 1 
 1 1 
 4 3 
 1 1 
 1 1 
 1 1 
 1 1 
 4 3 
 1 1 
 1 1 
 1 1 
 4 3 
 1 1 
 1 1 
 4 3 
 1 1 
 1 1 
 1 1 
 10 5 
 1 1 
 4 3 
 1 1 
 4 3 
 1 1 
 1 1 
 1 1 
 4 3 
 1 1 
 4 3 
 1 1 
 1 1 
 1 1 
 4 3 
 1 1 
 1 1 
 9 5 
 4 3 
 1 1 
 1 1 
 1 1 
 1 1 
 4 3 
 1 1 
 1 1 
 1 1 
 4 3 
 1 1 
 1 1 
 1 1 
 1 1 
 4 3 
 1 1 
 4 3 
 8 5 
 1 1 
 1 1 
 4 3 
 1 1 
 1 1 
 4 3 
 1 1 
 1 1 
 1 1 
 4 3 
 1 1 
 1 1 
 4 3 
 1 1 
 1 1 
 1 1 
 1 1 
 10 5 
 4 3 
 1 1 
 4 3 
 1 1 
 1 1 
 1 1 
 1 1 
 4 3 
 1 1 
 1 1 
 1 1 
 4 3 
 1 1 
 1 1 
 1 1 
 4 3 
 1 1 
 1 1 
 9 5 
 4 3 
 1 1 
 1 1 
 1 1 
 4 3 
 1 1 
 1 1 
 4 3 
 1 1 
 1 1 
 1 1 
 1 1 
 4 3 
 1 1 
 4 3 
 1 1 
 1 1 
 8 5 
 1 1 
 1 1 
 4 3 
 4 3 
 1 1 
 1 1 
 1 1 
 4 3 
 1 1 
 1 1 
 1 1 
 1 1 
 4 3 
 1 1 
 1 1 
 1 1 
 1 1 
 4 3 
 10 5 
 1 1 
 4 3 
 1 1 
 1 1 
 1 1 
 1 1 
 4 3 
 1 1 
 4 3 
 1 1 
 1 1 
 1 1 
 1 1 
 4 3 
 1 1 
 1 1 
 1 1 
 1 1 
 7 4 
 4 3 
 4 3 
 1 1 
 1 1 
 1 1 
 4 3 
 1 1 
 1 1 
 4 3 
 1 1 
 1 1 
 1 1 
 1 1 
 1 1 
 4 3 
 1 1 
 1 1 
 10 5 
 4 3 
 1 1 
 4 3 
 1 1 
 1 1 
 1 1 
 1 1 
 4 3 
 1 1 
 1 1 
 4 3 
 1 1 
 1 1 
 4 3 
 1 1 
 7 4 
 4 3 
 1 1 
 1 1 
 1 1 
 1 1 
 4 3 
 1 1 
 1 1 
 1 1 
 4 3 
 1 1 
 1 1 
 4 3 
 1 1 
 1 1 
 1 1 
 1 1 
 1 1 
 4 3 
 1 1 
 10 5 
 4 3 
 1 1 
 1 1 
 1 1 
 1 1 
 4 3 
 1 1 
 1 1 
 4 3 
 1 1 
 1 1 
 1 1 
 4 3 
 1 1 
 1 1 
 4 3 
 8 5 
 1 1 
 1 1 
 1 1 
 1 1 
 1 1 
 1 1 
 1 1 
 1 1 
 4 3 
 1 1 
 4 3 
 1 1 
 4 3 
 1 1 
 1 1 
 1 1 
 1 1 
 4 3 
 10 5 
 1 1 
 4 3 
 1 1 
 1 1 
 1 1 
 1 1 
 4 3 
 1 1 
 1 1 
 4 3 
 1 1 
 1 1 
 1 1 
 1 1 
 4 3 
 1 1 
 1 1 
 4 3 
 9 5 
 1 1 
 1 1 
 1 1 
 1 1 
 1 1 
 4 3 
 1 1 
 1 1 
 4 3 
 1 1 
 1 1 
 1 1 
 1 1 
 4 3 
 1 1 
 4 3 
 1 1 
 1 1 
 7 4 
 4 3 
 1 1 
 1 1 
 4 3 
 1 1 
 1 1 
 1 1 
 4 3 
 1 1 
 1 1 
 1 1 
 1 1 
 4 3 
 1 1 
 1 1 
 1 1 
 1 1 
 4 3 
 10 5 
 1 1 
 4 3 
 1 1 
 1 1 
 1 1 
 1 1 
 4 3 
 1 1 
 4 3 
 1 1 
 1 1 
 1 1 
 4 3 
 1 1 
 1 1 
 1 1 
 4 3 
 9 5 
 1 1 
 1 1 
 4 3 
 1 1 
 4 3 
 1 1 
 1 1 
 1 1 
 1 1 
 4 3 
 1 1 
 1 1 
 1 1 
 1 1 
 4 3 
 1 1 
 1 1 
 1 1 
 8 5 
 4 3 
 4 3 
 1 1 
 1 1 
 1 1 
 4 3 
 1 1 
 1 1 
 1 1 
 1 1 
 4 3 
 1 1 
 1 1 
 4 3 
 1 1 
 1 1 
 7 4 
 4 3 
 1 1 
 1 1 
 1 1 
 4 3 
 1 1 
 1 1 
 1 1 
 4 3 
 1 1 
 1 1 
 4 3 
 1 1 
 1 1 
 1 1 
 1 1 
 4 3 
 1 1 
 1 1 
 9 5 
 4 3 
 1 1 
 1 1 
 4 3 
 1 1 
 1 1 
 1 1 
 1 1 
 4 3 
 1 1 
 1 1 
 1 1 
 4 3 
 1 1 
 1 1 
 4 3 
 8 5 
 1 1 
 1 1 
 1 1 
 4 3 
 1 1 
 1 1 
 4 3 
 1 1 
 1 1 
 1 1 
 4 3 
 1 1 
 4 3 
 1 1 
 1 1 
 1 1 
 4 3 
 7 4 
 1 1 
 1 1 
 1 1 
 4 3 
 1 1 
 1 1 
 1 1 
 1 1 
 1 1 
 4 3 
 1 1 
 1 1 
 4 3 
 1 1 
 1 1 
 1 1 
 1 1 
 4 3 
 7 4 
 4 3 
 1 1 
 1 1 
 1 1 
 4 3 
 1 1 
 1 1 
 4 3 
 1 1 
 1 1 
 1 1 
 4 3 
 1 1 
 1 1 
 4 3 
 1 1 
 1 1 
 1 1 
 10 5 
 1 1 
 4 3 
 1 1 
 4 3 
 1 1 
 1 1 
 1 1 
 1 1 
 1 1 
 1 1 
 4 3 
 4 3 
 1 1 
 1 1 
 1 1 
 4 3 
 1 1 
 1 1 
 9 5 
 4 3 
 1 1 
 1 1 
 1 1 
 4 3 
 1 1 
 1 1 
 4 3 
 1 1 
 1 1 
 1 1 
 1 1 
 4 3 
 1 1 
 4 3 
 9 5 
 1 1 
 1 1 
 1 1 
 1 1 
 4 3 
 4 3 
 1 1 
 1 1 
 1 1 
 1 1 
 1 1 
 4 3 
 1 1 
 1 1 
 4 3 
 1 1 
 1 1 
 1 1 
 1 1 
 9 5 
 4 3 
 1 1 
 4 3 
 1 1 
 1 1 
 1 1 
 1 1 
 4 3 
 1 1 
 4 3 
 1 1 
 1 1 
 1 1 
 1 1 
 4 3 
 7 4 
 4 3 
 1 1 
 1 1 
 1 1 
 4 3 
 1 1 
 1 1 
 1 1 
 1 1 
 4 3 
 1 1 
 1 1 
 1 1 
 1 1 
 4 3 
 1 1 
 1 1 
 1 1 
 1 1 
 4 3 
 9 5 
 1 1 
 1 1 
 4 3 
 1 1 
 4 3 
 1 1 
 1 1 
 1 1 
 4 3 
 1 1 
 1 1 
 1 1 
 4 3 
 1 1 
 1 1 
 4 3 
 8 5 
 1 1 
 4 3 
 1 1 
 1 1 
 1 1 
 1 1 
 4 3 
 1 1 
 1 1 
 1 1 
 4 3 
 1 1 
 1 1 
 1 1 
 4 3 
 1 1 
 1 1 
 1 1 
 9 5 
 4 3 
 1 1 
 1 1 
 4 3 
 1 1 
 1 1 
 1 1 
 4 3 
 1 1 
 1 1 
 4 3 
 1 1 
 1 1 
 1 1 
 4 3 
 1 1 
 1 1 
 7 4 
 4 3 
 1 1 
 1 1 
 1 1 
 4 3 
 1 1 
 1 1 
 4 3 
 1 1 
 1 1 
 1 1 
 1 1 
 4 3 
 1 1 
 4 3 
 1 1 
 1 1 
 10 5 
 1 1 
 1 1 
 4 3 
 1 1 
 1 1 
 4 3 
 1 1 
 1 1 
 1 1 
 4 3 
 1 1 
 1 1 
 4 3 
 1 1 
 1 1 
 1 1 
 1 1 
 4 3 
 8 5 
 1 1 
 4 3 
 1 1 
 1 1 
 1 1 
 1 1 
 4 3 
 4 3 
 1 1 
 1 1 
 1 1 
 4 3 
 1 1 
 1 1 
 7 4 
 4 3 
 1 1 
 1 1 
 1 1 
 1 1 
 1 1 
 1 1 
 4 3 
 1 1 
 1 1 
 1 1 
 4 3 
 1 1 
 1 1 
 1 1 
 1 1 
 4 3 
 1 1 
 4 3 
 1 1 
 1 1 
 10 5 
 4 3 
 1 1 
 1 1 
 4 3 
 1 1 
 1 1 
 1 1 
 4 3 
 1 1 
 1 1 
 4 3 
 1 1 
 1 1 
 1 1 
 1 1 
 4 3 
 7 4 
 1 1 
 4 3 
 1 1 
 1 1 
 1 1 
 1 1 
 4 3 
 1 1 
 1 1 
 1 1 
 1 1 
 4 3 
 1 1 
 1 1 
 1 1 
 4 3 
 1 1 
 1 1 
 1 1 
 9 5 
 4 3 
 1 1 
 1 1 
 4 3 
 1 1 
 4 3 
 1 1 
 1 1 
 1 1 
 1 1 
 4 3 
 1 1 
 1 1 
 1 1 
 4 3 
 1 1 
 1 1 
 7 4 
 4 3 
 1 1 
 4 3 
 1 1 
 1 1 
 1 1 
 4 3 
 1 1 
 1 1 
 1 1 
 4 3 
 1 1 
 1 1 
 1 1 
 1 1 
 4 3 
 1 1 
 9 5 
 4 3 
 1 1 
 1 1 
 1 1 
 1 1 
 4 3 
 1 1 
 1 1 
 1 1 
 4 3 
 1 1 
 1 1 
 4 3 
 1 1 
 1 1 
 1 1 
 1 1 
 4 3 
 9 5 
 4 3 
 1 1 
 1 1 
 1 1 
 4 3 
 1 1 
 1 1 
 4 3 
 1 1 
 1 1 
 1 1 
 1 1 
 1 1 
 4 3 
 1 1 
 1 1 
 4 3 
 7 4 
 1 1 
 4 3 
 1 1 
 1 1 
 1 1 
 1 1 
 4 3 
 1 1 
 1 1 
 1 1 
 1 1 
 4 3 
 4 3 
 1 1 
 1 1 
 1 1 
 7 4 
 4 3 
 1 1 
 1 1 
 4 3 
 1 1 
 1 1 
 1 1 
 4 3 
 1 1 
 1 1 
 4 3 
 1 1 
 1 1 
 1 1 
 1 1 
 1 1 
 4 3 
 1 1 
 7 4 
 4 3 
 1 1 
 1 1 
 1 1 
 1 1 
 4 3 
 1 1 
 1 1 
 1 1 
 1 1 
 1 1 
 1 1 
 1 1 
 1 1 
 4 3 
 4 3 
 1 1 
 1 1 
 1 1 
 9 5 
 4 3 
 1 1 
 1 1 
 4 3 
 1 1 
 1 1 
 1 1 
 4 3 
 1 1 
 1 1 
 4 3 
 1 1 
 1 1 
 1 1 
 1 1 
 4 3 
 10 5 
 1 1 
 4 3 
 1 1 
 1 1 
 1 1 
 1 1 
 4 3 
 1 1 
 1 1 
 4 3 
 1 1 
 1 1 
 1 1 
 1 1 
 4 3 
 1 1 
 1 1 
 4 3 
 1 1 
 1 1 
 8 5 
 1 1 
 1 1 
 4 3 
 1 1 
 4 3 
 1 1 
 1 1 
 1 1 
 1 1 
 4 3 
 1 1 
 4 3 
 1 1 
 1 1 
 1 1 
 1 1 
 4 3 
 9 5 
 4 3 
 1 1 
 1 1 
 1 1 
 1 1 
 1 1 
 4 3 
 1 1 
 1 1 
 1 1 
 1 1 
 4 3 
 1 1 
 1 1 
 1 1 
 1 1 
 4 3 
 1 1 
 7 4 
 4 3 
 1 1 
 1 1 
 1 1 
 1 1 
 4 3 
 1 1 
 4 3 
 1 1 
 1 1 
 1 1 
 4 3 
 1 1 
 1 1 
 1 1 
 4 3 
 1 1 
 1 1 
 8 5 
 4 3 
 1 1 
 4 3 
 1 1 
 1 1 
 1 1 
 1 1 
 4 3 
 1 1 
 1 1 
 1 1 
 1 1 
 4 3 
 1 1 
 1 1 
 1 1 
 4 3 
 9 5 
 4 3 
 1 1 
 1 1 
 1 1 
 4 3 
 1 1 
 1 1 
 1 1 
 1 1 
 4 3 
 1 1 
 1 1 
 4 3 
 1 1 
 1 1 
 1 1 
 4 3 
 10 5 
 1 1 
 1 1 
 4 3 
 1 1 
 1 1 
 1 1 
 4 3 
 1 1 
 1 1 
 4 3 
 1 1 
 1 1 
 1 1 
 1 1 
 4 3 
 1 1 
 1 1 
 8 5 
 4 3 
 1 1 
 1 1 
 1 1 
 1 1 
 4 3 
 1 1 
 1 1 
 4 3 
 1 1 
 1 1 
 1 1 
 4 3 
 1 1 
 1 1 
 4 3 
 1 1 
 1 1 
 10 5 
 1 1 
 1 1 
 4 3 
 1 1 
 4 3 
 1 1 
 1 1 
 1 1 
 4 3 
 1 1 
 4 3 
 1 1 
 1 1 
 1 1 
 4 3 
 1 1 
 1 1 
 10 5 
 1 1 
 4 3 
 1 1 
 1 1 
 1 1 
 1 1 
 1 1 
 4 3 
 1 1 
 1 1 
 4 3 
 1 1 
 1 1 
 1 1 
 1 1 
 4 3 
 1 1 
 4 3 
 10 5 
 1 1 
 1 1 
 4 3 
 1 1 
 1 1 
 4 3 
 1 1 
 1 1 
 1 1 
 4 3 
 1 1 
 1 1 
 4 3 
 1 1 
 1 1 
 1 1 
 1 1 
 9 5 
 4 3 
 1 1 
 4 3 
 1 1 
 1 1 
 1 1 
 1 1 
 1 1 
 1 1 
 4 3 
 1 1 
 4 3 
 1 1 
 1 1 
 4 3 
 1 1 
 1 1 
 9 5 
 4 3 
 1 1 
 1 1 
 1 1 
 4 3 
 1 1 
 1 1 
 4 3 
 1 1 
 1 1 
 1 1 
 1 1 
 4 3 
 1 1 
 1 1 
 1 1 
 4 3 
 10 5 
 1 1 
 1 1 
 4 3 
 4 3 
 1 1 
 1 1 
 1 1 
 1 1 
 1 1 
 4 3 
 1 1 
 1 1 
 4 3 
 1 1 
 1 1 
 1 1 
 1 1 
 4 3 
 9 5 
 1 1 
 4 3 
 1 1 
 1 1 
 1 1 
 1 1 
 4 3 
 1 1 
 4 3 
 1 1 
 1 1 
 1 1 
 1 1 
 4 3 
 1 1 
 1 1 
 7 4 
 4 3 
 1 1 
 1 1 
 4 3 
 1 1 
 1 1 
 1 1 
 4 3 
 1 1 
 1 1 
 1 1 
 1 1 
 4 3 
 1 1 
 1 1 
 1 1 
 1 1 
 4 3 
 10 5 
 1 1 
 1 1 
 4 3 
 1 1 
 4 3 
 1 1 
 1 1 
 1 1 
 4 3 
 1 1 
 1 1 
 1 1 
 4 3 
 1 1 
 1 1 
 4 3 
 1 1 
 10 5 
 1 1 
 1 1 
 4 3 
 1 1 
 1 1 
 4 3 
 1 1 
 1 1 
 1 1 
 4 3 
 1 1 
 1 1 
 1 1 
 4 3 
 1 1 
 1 1 
 1 1 
 1 1 
 1 1 
 4 3 
 8 5 
 4 3 
 1 1 
 1 1 
 1 1 
 4 3 
 1 1 
 1 1 
 4 3 
 1 1 
 1 1 
 1 1 
 4 3 
 1 1 
 1 1 
 7 4 
 4 3 
 1 1 
 1 1 
 1 1 
 4 3 
 1 1 
 1 1 
 4 3 
 1 1 
 1 1 
 1 1 
 1 1 
 4 3 
 1 1 
 4 3 
 1 1 
 1 1 
 1 1 
 1 1 
 7 4 
 4 3 
 1 1 
 1 1 
 4 3 
 1 1 
 1 1 
 1 1 
 4 3 
 1 1 
 1 1 
 4 3 
 1 1 
 1 1 
 1 1 
 1 1 
 4 3 
 8 5 
 1 1 
 4 3 
 1 1 
 1 1 
 1 1 
 1 1 
 4 3 
 4 3 
 1 1 
 1 1 
 1 1 
 4 3 
 1 1 
 1 1 
 1 1 
 1 1 
 4 3 
 8 5 
 1 1 
 1 1 
 1 1 
 4 3 
 1 1 
 1 1 
 1 1 
 4 3 
 1 1 
 1 1 
 1 1 
 1 1 
 4 3 
 1 1 
 4 3 
 1 1 
 1 1 
 1 1 
 10 5 
 4 3 
 1 1 
 4 3 
 1 1 
 1 1 
 1 1 
 4 3 
 1 1 
 1 1 
 4 3 
 1 1 
 1 1 
 1 1 
 1 1 
 4 3 
 1 1 
 7 4 
 4 3 
 1 1 
 1 1 
 1 1 
 1 1 
 4 3 
 1 1 
 1 1 
 1 1 
 1 1 
 4 3 
 1 1 
 1 1 
 4 3 
 1 1 
 1 1 
 1 1 
 1 1 
 4 3 
 1 1 
 1 1 
 8 5 
 4 3 
 1 1 
 4 3 
 1 1 
 1 1 
 1 1 
 1 1 
 4 3 
 1 1 
 1 1 
 1 1 
 4 3 
 1 1 
 1 1 
 4 3 
 8 5 
 4 3 
 1 1 
 1 1 
 1 1 
 4 3 
 1 1 
 1 1 
 1 1 
 1 1 
 1 1 
 1 1 
 4 3 
 1 1 
 1 1 
 4 3 
 1 1 
 1 1 
 1 1 
 10 5 
 4 3 
 1 1 
 1 1 
 4 3 
 1 1 
 1 1 
 1 1 
 4 3 
 1 1 
 1 1 
 4 3 
 1 1 
 1 1 
 1 1 
 1 1 
 4 3 
 7 4 
 4 3 
 1 1 
 1 1 
 1 1 
 4 3 
 1 1 
 1 1 
 4 3 
 1 1 
 1 1 
 1 1 
 1 1 
 1 1 
 1 1 
 4 3 
 1 1 
 1 1 
 1 1 
 1 1 
 4 3 
 9 5 
 4 3 
 1 1 
 1 1 
 1 1 
 4 3 
 1 1 
 1 1 
 1 1 
 1 1 
 4 3 
 1 1 
 1 1 
 4 3 
 1 1 
 1 1 
 1 1 
 4 3 
 7 4 
 1 1 
 1 1 
 4 3 
 1 1 
 1 1 
 1 1 
 4 3 
 1 1 
 1 1 
 1 1 
 1 1 
 1 1 
 1 1 
 1 1 
 4 3 
 1 1 
 4 3 
 1 1 
 10 5 
 1 1 
 1 1 
 1 1 
 4 3 
 1 1 
 1 1 
 4 3 
 1 1 
 1 1 
 1 1 
 1 1 
 4 3 
 1 1 
 1 1 
 4 3 
 1 1 
 1 1 
 1 1 
 4 3 
 8 5 
 1 1 
 1 1 
 4 3 
 1 1 
 1 1 
 1 1 
 4 3 
 1 1 
 1 1 
 4 3 
 1 1 
 1 1 
 1 1 
 1 1 
 4 3 
 1 1 
 9 5 
 4 3 
 1 1 
 1 1 
 4 3 
 1 1 
 1 1 
 1 1 
 4 3 
 1 1 
 1 1 
 1 1 
 1 1 
 1 1 
 4 3 
 1 1 
 1 1 
 4 3 
 1 1 
 1 1 
 1 1 
 1 1 
 9 5 
 4 3 
 1 1 
 4 3 
 1 1 
 1 1 
 1 1 
 1 1 
 4 3 
 4 3 
 1 1 
 1 1 
 1 1 
 4 3 
 1 1 
 1 1 
 10 5 
 4 3 
 1 1 
 1 1 
 1 1 
 4 3 
 1 1 
 1 1 
 4 3 
 1 1 
 1 1 
 1 1 
 1 1 
 1 1 
 1 1 
 1 1 
 4 3 
 1 1 
 1 1 
 1 1 
 4 3 
 7 4 
 1 1 
 1 1 
 4 3 
 1 1 
 1 1 
 4 3 
 1 1 
 1 1 
 1 1 
 4 3 
 1 1 
 1 1 
 4 3 
 1 1 
 1 1 
 1 1 
 1 1 
 7 4 
 4 3 
 1 1 
 4 3 
 1 1 
 1 1 
 1 1 
 1 1 
 4 3 
 1 1 
 4 3 
 1 1 
 1 1 
 1 1 
 4 3 
 1 1 
 1 1 
 1 1 
 1 1 
 7 4 
 4 3 
 1 1 
 1 1 
 1 1 
 1 1 
 4 3 
 1 1 
 1 1 
 4 3 
 1 1 
 1 1 
 1 1 
 1 1 
 4 3 
 1 1 
 4 3 
 1 1 
 1 1 
 10 5 
 4 3 
 1 1 
 1 1 
 4 3 
 1 1 
 1 1 
 1 1 
 4 3 
 1 1 
 1 1 
 4 3 
 1 1 
 1 1 
 1 1 
 1 1 
 4 3 
 9 5 
 1 1 
 4 3 
 1 1 
 1 1 
 1 1 
 1 1 
 1 1 
 1 1 
 4 3 
 1 1 
 4 3 
 1 1 
 1 1 
 1 1 
 1 1 
 4 3 
 1 1 
 1 1 
 7 4 
 4 3 
 1 1 
 1 1 
 4 3 
 1 1 
 4 3 
 1 1 
 1 1 
 1 1 
 1 1 
 4 3 
 1 1 
 1 1 
 1 1 
 4 3 
 1 1 
 1 1 
 10 5 
 4 3 
 1 1 
 4 3 
 1 1 
 1 1 
 1 1 
 1 1 
 4 3 
 1 1 
 1 1 
 1 1 
 1 1 
 4 3 
 1 1 
 1 1 
 4 3 
 1 1 
 10 5 
 4 3 
 1 1 
 1 1 
 1 1 
 1 1 
 4 3 
 1 1 
 1 1 
 1 1 
 4 3 
 1 1 
 1 1 
 4 3 
 1 1 
 1 1 
 1 1 
 1 1 
 4 3 
 9 5 
 4 3 
 1 1 
 1 1 
 1 1 
 4 3 
 1 1 
 1 1 
 1 1 
 1 1 
 4 3 
 1 1 
 1 1 
 1 1 
 1 1 
 4 3 
 1 1 
 1 1 
 4 3 
 8 5 
 1 1 
 4 3 
 1 1 
 1 1 
 1 1 
 1 1 
 4 3 
 1 1 
 1 1 
 1 1 
 4 3 
 1 1 
 4 3 
 1 1 
 1 1 
 1 1 
 8 5 
 4 3 
 1 1 
 1 1 
 4 3 
 1 1 
 1 1 
 1 1 
 4 3 
 1 1 
 1 1 
 1 1 
 4 3 
 1 1 
 1 1 
 1 1 
 1 1 
 1 1 
 4 3 
 10 5 
 4 3 
 1 1 
 1 1 
 1 1 
 4 3 
 1 1 
 1 1 
 4 3 
 1 1 
 1 1 
 1 1 
 4 3 
 1 1 
 1 1 
 4 3 
 1 1 
 7 4 
 1 1 
 1 1 
 1 1 
 1 1 
 4 3 
 1 1 
 1 1 
 4 3 
 1 1 
 1 1 
 1 1 
 1 1 
 4 3 
 1 1 
 4 3 
 1 1 
 1 1 
 1 1 
 1 1 
 1 1 
 1 1 
 4 3 
 9 5 
 4 3 
 1 1 
 1 1 
 1 1 
 4 3 
 1 1 
 1 1 
 4 3 
 1 1 
 1 1 
 1 1 
 1 1 
 4 3 
 1 1 
 7 4 
 4 3 
 1 1 
 1 1 
 1 1 
 1 1 
 4 3 
 1 1 
 4 3 
 1 1 
 1 1 
 1 1 
 4 3 
 1 1 
 1 1 
 1 1 
 4 3 
 1 1 
 1 1 
 1 1 
 8 5 
 4 3 
 1 1 
 1 1 
 1 1 
 4 3 
 1 1 
 1 1 
 1 1 
 1 1 
 4 3 
 1 1 
 4 3 
 1 1 
 1 1 
 1 1 
 1 1 
 4 3 
 9 5 
 4 3 
 1 1 
 1 1 
 1 1 
 4 3 
 1 1 
 1 1 
 4 3 
 1 1 
 1 1 
 1 1 
 1 1 
 4 3 
 1 1 
 1 1 
 1 1 
 10 5 
 4 3 
 1 1 
 1 1 
 4 3 
 1 1 
 1 1 
 1 1 
 1 1 
 4 3 
 1 1 
 1 1 
 1 1 
 1 1 
 4 3 
 1 1 
 1 1 
 4 3 
 1 1 
 1 1 
 8 5 
 4 3 
 1 1 
 4 3 
 1 1 
 1 1 
 1 1 
 1 1 
 4 3 
 1 1 
 1 1 
 1 1 
 4 3 
 1 1 
 1 1 
 4 3 
 9 5 
 1 1 
 4 3 
 1 1 
 1 1 
 1 1 
 4 3 
 1 1 
 1 1 
 1 1 
 1 1 
 1 1 
 4 3 
 1 1 
 1 1 
 4 3 
 1 1 
 1 1 
 1 1 
 4 3 
 10 5 
 1 1 
 1 1 
 4 3 
 1 1 
 1 1 
 1 1 
 4 3 
 1 1 
 1 1 
 4 3 
 1 1 
 1 1 
 1 1 
 1 1 
 4 3 
 1 1 
 4 3 
 7 4 
 1 1 
 1 1 
 4 3 
 1 1 
 1 1 
 4 3 
 1 1 
 1 1 
 1 1 
 1 1 
 1 1 
 4 3 
 1 1 
 1 1 
 4 3 
 1 1 
 1 1 
 1 1 
 1 1 
 1 1 
 10 5 
 4 3 
 1 1 
 1 1 
 4 3 
 1 1 
 1 1 
 1 1 
 1 1 
 4 3 
 1 1 
 4 3 
 1 1 
 1 1 
 4 3 
 1 1 
 1 1 
 8 5 
 4 3 
 1 1 
 1 1 
 1 1 
 4 3 
 1 1 
 1 1 
 4 3 
 1 1 
 1 1 
 1 1 
 1 1 
 1 1 
 4 3 
 1 1 
 1 1 
 1 1 
 4 3 
 7 4 
 1 1 
 1 1 
 4 3 
 1 1 
 1 1 
 4 3 
 1 1 
 1 1 
 1 1 
 4 3 
 1 1 
 1 1 
 4 3 
 1 1 
 1 1 
 1 1 
 1 1 
 1 1 
 10 5 
 4 3 
 1 1 
 1 1 
 4 3 
 1 1 
 1 1 
 1 1 
 1 1 
 4 3 
 1 1 
 4 3 
 1 1 
 1 1 
 1 1 
 1 1 
 4 3 
 1 1 
 1 1 
 9 5 
 4 3 
 1 1 
 1 1 
 1 1 
 1 1 
 4 3 
 1 1 
 1 1 
 1 1 
 1 1 
 1 1 
 1 1 
 4 3 
 1 1 
 4 3 
 1 1 
 1 1 
 1 1 
 1 1 
 10 5 
 4 3 
 1 1 
 4 3 
 1 1 
 1 1 
 1 1 
 1 1 
 4 3 
 1 1 
 4 3 
 1 1 
 1 1 
 1 1 
 1 1 
 4 3 
 9 5 
 4 3 
 1 1 
 1 1 
 1 1 
 4 3 
 1 1 
 1 1 
 1 1 
 1 1 
 4 3 
 1 1 
 1 1 
 1 1 
 1 1 
 4 3 
 1 1 
 1 1 
 1 1 
 4 3 
 10 5 
 1 1 
 1 1 
 4 3 
 1 1 
 4 3 
 1 1 
 1 1 
 1 1 
 1 1 
 4 3 
 1 1 
 1 1 
 1 1 
 4 3 
 1 1 
 4 3 
 1 1 
 9 5 
 1 1 
 1 1 
 4 3 
 1 1 
 1 1 
 4 3 
 1 1 
 1 1 
 1 1 
 1 1 
 4 3 
 1 1 
 1 1 
 1 1 
 4 3 
 1 1 
 1 1 
 1 1 
 1 1 
 9 5 
 4 3 
 4 3 
 1 1 
 1 1 
 1 1 
 4 3 
 1 1 
 1 1 
 4 3 
 1 1 
 1 1 
 1 1 
 4 3 
 1 1 
 1 1 
 10 5 
 4 3 
 1 1 
 1 1 
 1 1 
 4 3 
 1 1 
 1 1 
 4 3 
 1 1 
 1 1 
 1 1 
 1 1 
 4 3 
 1 1 
 1 1 
 1 1 
 1 1 
 4 3 
 8 5 
 1 1 
 1 1 
 4 3 
 1 1 
 1 1 
 4 3 
 1 1 
 1 1 
 1 1 
 4 3 
 1 1 
 1 1 
 4 3 
 1 1 
 1 1 
 1 1 
 1 1 
 4 3 
 8 5 
 1 1 
 4 3 
 1 1 
 1 1 
 1 1 
 1 1 
 4 3 
 1 1 
 4 3 
 1 1 
 1 1 
 4 3 
 1 1 
 1 1 
 1 1 
 1 1 
 4 3 
 9 5 
 1 1 
 1 1 
 1 1 
 1 1 
 4 3 
 1 1 
 1 1 
 4 3 
 1 1 
 1 1 
 1 1 
 1 1 
 4 3 
 1 1 
 4 3 
 1 1 
 1 1 
 8 5 
 4 3 
 1 1 
 1 1 
 4 3 
 1 1 
 1 1 
 1 1 
 4 3 
 1 1 
 1 1 
 4 3 
 1 1 
 1 1 
 1 1 
 1 1 
 4 3 
 1 1 
 7 4 
 4 3 
 1 1 
 1 1 
 1 1 
 1 1 
 1 1 
 1 1 
 4 3 
 1 1 
 4 3 
 1 1 
 1 1 
 1 1 
 1 1 
 4 3 
 1 1 
 1 1 
 4 3 
 1 1 
 8 5 
 1 1 
 4 3 
 1 1 
 4 3 
 1 1 
 1 1 
 1 1 
 1 1 
 4 3 
 1 1 
 1 1 
 1 1 
 4 3 
 1 1 
 1 1 
 4 3 
 7 4 
 1 1 
 4 3 
 1 1 
 1 1 
 1 1 
 1 1 
 4 3 
 1 1 
 1 1 
 1 1 
 1 1 
 4 3 
 1 1 
 1 1 
 4 3 
 1 1 
 1 1 
 7 4 
 4 3 
 1 1 
 1 1 
 1 1 
 4 3 
 1 1 
 1 1 
 1 1 
 4 3 
 1 1 
 1 1 
 4 3 
 1 1 
 1 1 
 1 1 
 1 1 
 4 3 
 8 5 
 4 3 
 1 1 
 1 1 
 1 1 
 4 3 
 1 1 
 1 1 
 1 1 
 1 1 
 4 3 
 1 1 
 1 1 
 1 1 
 1 1 
 4 3 
 1 1 
 1 1 
 4 3 
 10 5 
 1 1 
 4 3 
 1 1 
 1 1 
 1 1 
 1 1 
 4 3 
 1 1 
 1 1 
 1 1 
 1 1 
 4 3 
 4 3 
 1 1 
 1 1 
 1 1 
 4 3 
 9 5 
 1 1 
 1 1 
 4 3 
 1 1 
 1 1 
 1 1 
 4 3 
 1 1 
 1 1 
 1 1 
 4 3 
 1 1 
 1 1 
 1 1 
 1 1 
 1 1 
 4 3 
 1 1 
 9 5 
 4 3 
 1 1 
 1 1 
 4 3 
 1 1 
 1 1 
 4 3 
 1 1 
 1 1 
 1 1 
 4 3 
 1 1 
 1 1 
 4 3 
 1 1 
 1 1 
 1 1 
 1 1 
 8 5 
 4 3 
 1 1 
 4 3 
 1 1 
 1 1 
 1 1 
 1 1 
 4 3 
 1 1 
 4 3 
 1 1 
 1 1 
 1 1 
 1 1 
 1 1 
 1 1 
 4 3 
 10 5 
 4 3 
 1 1 
 1 1 
 1 1 
 4 3 
 1 1 
 1 1 
 4 3 
 1 1 
 1 1 
 1 1 
 1 1 
 4 3 
 1 1 
 4 3 
 10 5 
 1 1 
 1 1 
 1 1 
 1 1 
 4 3 
 1 1 
 4 3 
 1 1 
 1 1 
 1 1 
 4 3 
 1 1 
 1 1 
 1 1 
 4 3 
 1 1 
 1 1 
 1 1 
 1 1 
 8 5 
 4 3 
 1 1 
 1 1 
 4 3 
 1 1 
 1 1 
 1 1 
 1 1 
 4 3 
 1 1 
 4 3 
 1 1 
 1 1 
 1 1 
 1 1 
 4 3 
 9 5 
 4 3 
 1 1 
 1 1 
 1 1 
 4 3 
 1 1 
 1 1 
 4 3 
 1 1 
 1 1 
 1 1 
 1 1 
 4 3 
 1 1 
 1 1 
 1 1 
 4 3 
 8 5 
 1 1 
 1 1 
 4 3 
 1 1 
 1 1 
 1 1 
 1 1 
 4 3 
 1 1 
 1 1 
 1 1 
 1 1 
 4 3 
 1 1 
 1 1 
 4 3 
 1 1 
 1 1 
 4 3 
 9 5 
 1 1 
 4 3 
 1 1 
 1 1 
 1 1 
 1 1 
 4 3 
 1 1 
 1 1 
 1 1 
 4 3 
 1 1 
 1 1 
 4 3 
 1 1 
 1 1 
 1 1 
 1 1 
 7 4 
 4 3 
 1 1 
 4 3 
 1 1 
 1 1 
 1 1 
 1 1 
 4 3 
 1 1 
 1 1 
 4 3 
 1 1 
 1 1 
 1 1 
 4 3 
 1 1 
 1 1 
 10 5 
 4 3 
 1 1 
 1 1 
 1 1 
 4 3 
 1 1 
 1 1 
 4 3 
 1 1 
 1 1 
 1 1 
 1 1 
 4 3 
 1 1 
 4 3 
 9 5 
 1 1 
 1 1 
 4 3 
 1 1 
 1 1 
 4 3 
 1 1 
 1 1 
 1 1 
 1 1 
 1 1 
 4 3 
 1 1 
 1 1 
 4 3 
 1 1 
 1 1 
 1 1 
 1 1 
 4 3 
 7 4 
 1 1 
 4 3 
 1 1 
 1 1 
 1 1 
 1 1 
 4 3 
 1 1 
 4 3 
 1 1 
 1 1 
 4 3 
 1 1 
 1 1 
 7 4 
 4 3 
 1 1 
 1 1 
 1 1 
 4 3 
 1 1 
 1 1 
 4 3 
 1 1 
 1 1 
 1 1 
 1 1 
 1 1 
 4 3 
 1 1 
 1 1 
 1 1 
 4 3 
 1 1 
 1 1 
 9 5 
 4 3 
 1 1 
 1 1 
 4 3 
 1 1 
 1 1 
 1 1 
 4 3 
 1 1 
 1 1 
 4 3 
 1 1 
 1 1 
 1 1 
 1 1 
 4 3 
 9 5 
 1 1 
 4 3 
 1 1 
 1 1 
 1 1 
 1 1 
 4 3 
 1 1 
 4 3 
 1 1 
 1 1 
 1 1 
 1 1 
 1 1 
 1 1 
 1 1 
 1 1 
 1 1 
 1 1 
 4 3 
 8 5 
 1 1 
 4 3 
 1 1 
 1 1 
 4 3 
 1 1 
 1 1 
 1 1 
 1 1 
 4 3 
 1 1 
 1 1 
 4 3 
 1 1 
 1 1 
 1 1 
 1 1 
 4 3 
 9 5 
 1 1 
 4 3 
 1 1 
 1 1 
 1 1 
 1 1 
 4 3 
 1 1 
 4 3 
 1 1 
 1 1 
 1 1 
 1 1 
 4 3 
 1 1 
 1 1 
 1 1 
 1 1 
 4 3 
 7 4 
 4 3 
 1 1 
 1 1 
 4 3 
 1 1 
 1 1 
 1 1 
 1 1 
 1 1 
 4 3 
 1 1 
 1 1 
 1 1 
 4 3 
 1 1 
 1 1 
 8 5 
 4 3 
 1 1 
 4 3 
 1 1 
 1 1 
 1 1 
 4 3 
 1 1 
 1 1 
 1 1 
 4 3 
 1 1 
 1 1 
 4 3 
 1 1 
 1 1 
 8 5 
 1 1 
 4 3 
 1 1 
 1 1 
 4 3 
 1 1 
 1 1 
 1 1 
 4 3 
 1 1 
 1 1 
 1 1 
 1 1 
 4 3 
 1 1 
 1 1 
 1 1 
 1 1 
 4 3 
 9 5 
 4 3 
 1 1 
 1 1 
 1 1 
 4 3 
 1 1 
 1 1 
 4 3 
 1 1 
 1 1 
 1 1 
 4 3 
 1 1 
 1 1 
 4 3 
 9 5 
 1 1 
 1 1 
 1 1 
 4 3 
 1 1 
 1 1 
 4 3 
 1 1 
 1 1 
 1 1 
 1 1 
 4 3 
 1 1 
 1 1 
 4 3 
 1 1 
 1 1 
 1 1 
 1 1 
 8 5 
 4 3 
 1 1 
 1 1 
 4 3 
 1 1 
 1 1 
 1 1 
 4 3 
 1 1 
 1 1 
 4 3 
 1 1 
 1 1 
 1 1 
 1 1 
 4 3 
 9 5 
 1 1 
 4 3 
 1 1 
 1 1 
 1 1 
 4 3 
 1 1 
 4 3 
 1 1 
 1 1 
 1 1 
 4 3 
 1 1 
 1 1 
 1 1 
 1 1 
 4 3 
 1 1 
 1 1 
 10 5 
 1 1 
 1 1 
 4 3 
 1 1 
 4 3 
 1 1 
 1 1 
 1 1 
 1 1 
 4 3 
 1 1 
 4 3 
 1 1 
 1 1 
 1 1 
 1 1 
 4 3 
 9 5 
 4 3 
 1 1 
 1 1 
 1 1 
 4 3 
 1 1 
 1 1 
 4 3 
 1 1 
 1 1 
 1 1 
 1 1 
 4 3 
 1 1 
 1 1 
 1 1 
 10 5 
 4 3 
 1 1 
 1 1 
 1 1 
 1 1 
 4 3 
 1 1 
 4 3 
 1 1 
 1 1 
 1 1 
 4 3 
 1 1 
 1 1 
 1 1 
 4 3 
 1 1 
 1 1 
 7 4 
 4 3 
 1 1 
 4 3 
 1 1 
 1 1 
 1 1 
 1 1 
 4 3 
 1 1 
 1 1 
 1 1 
 4 3 
 1 1 
 1 1 
 4 3 
 8 5 
 1 1 
 4 3 
 1 1 
 1 1 
 1 1 
 1 1 
 4 3 
 1 1 
 1 1 
 1 1 
 1 1 
 4 3 
 1 1 
 1 1 
 4 3 
 1 1 
 1 1 
 1 1 
 4 3 
 10 5 
 1 1 
 1 1 
 4 3 
 1 1 
 1 1 
 1 1 
 4 3 
 1 1 
 1 1 
 4 3 
 1 1 
 1 1 
 1 1 
 1 1 
 4 3 
 1 1 
 4 3 
 8 5 
 1 1 
 1 1 
 4 3 
 1 1 
 1 1 
 1 1 
 1 1 
 4 3 
 1 1 
 1 1 
 1 1 
 1 1 
 4 3 
 1 1 
 1 1 
 4 3 
 1 1 
 1 1 
 1 1 
 7 4 
 1 1 
 4 3 
 1 1 
 4 3 
 1 1 
 1 1 
 1 1 
 4 3 
 1 1 
 4 3 
 1 1 
 1 1 
 1 1 
 4 3 
 1 1 
 1 1 
 10 5 
 4 3 
 1 1 
 1 1 
 1 1 
 4 3 
 1 1 
 1 1 
 1 1 
 4 3 
 1 1 
 1 1 
 1 1 
 1 1 
 1 1 
 4 3 
 1 1 
 4 3 
 10 5 
 1 1 
 1 1 
 4 3 
 1 1 
 1 1 
 4 3 
 1 1 
 1 1 
 1 1 
 4 3 
 1 1 
 1 1 
 4 3 
 1 1 
 1 1 
 1 1 
 1 1 
 7 4 
 4 3 
 1 1 
 4 3 
 1 1 
 1 1 
 1 1 
 1 1 
 4 3 
 1 1 
 4 3 
 1 1 
 1 1 
 1 1 
 1 1 
 1 1 
 4 3 
 1 1 
 8 5 
 4 3 
 1 1 
 1 1 
 1 1 
 4 3 
 1 1 
 1 1 
 4 3 
 1 1 
 1 1 
 1 1 
 1 1 
 4 3 
 1 1 
 1 1 
 1 1 
 4 3 
 7 4 
 1 1 
 1 1 
 4 3 
 1 1 
 4 3 
 1 1 
 1 1 
 4 3 
 1 1 
 1 1 
 1 1 
 1 1 
 4 3 
 1 1 
 1 1 
 1 1 
 1 1 
 1 1 
 4 3 
 7 4 
 1 1 
 1 1 
 4 3 
 1 1 
 1 1 
 1 1 
 1 1 
 4 3 
 1 1 
 4 3 
 1 1 
 1 1 
 1 1 
 1 1 
 4 3 
 1 1 
 1 1 
 1 1 
 1 1 
 8 5 
 4 3 
 4 3 
 1 1 
 4 3 
 1 1 
 1 1 
 1 1 
 1 1 
 4 3 
 1 1 
 1 1 
 1 1 
 4 3 
 1 1 
 1 1 
 7 4 
 4 3 
 1 1 
 1 1 
 1 1 
 1 1 
 4 3 
 1 1 
 1 1 
 4 3 
 1 1 
 1 1 
 1 1 
 1 1 
 4 3 
 1 1 
 1 1 
 4 3 
 1 1 
 10 5 
 4 3 
 1 1 
 1 1 
 1 1 
 1 1 
 4 3 
 1 1 
 1 1 
 1 1 
 4 3 
 1 1 
 1 1 
 4 3 
 1 1 
 1 1 
 1 1 
 1 1 
 4 3 
 9 5 
 4 3 
 1 1 
 1 1 
 1 1 
 1 1 
 1 1 
 4 3 
 1 1 
 1 1 
 4 3 
 1 1 
 1 1 
 1 1 
 4 3 
 1 1 
 1 1 
 4 3 
 7 4 
 1 1 
 1 1 
 1 1 
 4 3 
 1 1 
 1 1 
 4 3 
 1 1 
 1 1 
 1 1 
 1 1 
 4 3 
 1 1 
 4 3 
 1 1 
 1 1 
 10 5 
 4 3 
 1 1 
 1 1 
 4 3 
 1 1 
 1 1 
 1 1 
 1 1 
 4 3 
 1 1 
 1 1 
 1 1 
 4 3 
 1 1 
 1 1 
 1 1 
 1 1 
 4 3 
 10 5 
 1 1 
 4 3 
 1 1 
 1 1 
 1 1 
 4 3 
 1 1 
 4 3 
 1 1 
 1 1 
 1 1 
 4 3 
 1 1 
 1 1 
 4 3 
 1 1 
 1 1 
 7 4 
 1 1 
 1 1 
 4 3 
 1 1 
 4 3 
 1 1 
 1 1 
 1 1 
 1 1 
 4 3 
 1 1 
 1 1 
 1 1 
 1 1 
 4 3 
 1 1 
 1 1 
 1 1 
 1 1 
 4 3 
 7 4 
 4 3 
 1 1 
 1 1 
 1 1 
 4 3 
 1 1 
 1 1 
 4 3 
 1 1 
 1 1 
 1 1 
 1 1 
 4 3 
 1 1 
 8 5 
 1 1 
 1 1 
 1 1 
 1 1 
 1 1 
 4 3 
 1 1 
 4 3 
 1 1 
 1 1 
 1 1 
 1 1 
 4 3 
 1 1 
 1 1 
 1 1 
 4 3 
 1 1 
 1 1 
 4 3 
 9 5 
 1 1 
 1 1 
 4 3 
 1 1 
 1 1 
 1 1 
 1 1 
 4 3 
 1 1 
 1 1 
 4 3 
 1 1 
 1 1 
 1 1 
 1 1 
 4 3 
 1 1 
 1 1 
 10 5 
 4 3 
 1 1 
 1 1 
 1 1 
 4 3 
 1 1 
 4 3 
 1 1 
 1 1 
 1 1 
 1 1 
 4 3 
 1 1 
 1 1 
 1 1 
 4 3 
 1 1 
 7 4 
 4 3 
 1 1 
 1 1 
 4 3 
 1 1 
 1 1 
 1 1 
 1 1 
 1 1 
 4 3 
 1 1 
 1 1 
 1 1 
 4 3 
 1 1 
 1 1 
 4 3 
 7 4 
 1 1 
 1 1 
 1 1 
 4 3 
 1 1 
 1 1 
 4 3 
 1 1 
 1 1 
 1 1 
 1 1 
 4 3 
 1 1 
 1 1 
 4 3 
 1 1 
 1 1 
 1 1 
 4 3 
 8 5 
 1 1 
 1 1 
 4 3 
 1 1 
 1 1 
 1 1 
 4 3 
 1 1 
 1 1 
 1 1 
 1 1 
 4 3 
 1 1 
 1 1 
 1 1 
 1 1 
 4 3 
 8 5 
 4 3 
 1 1 
 1 1 
 1 1 
 4 3 
 1 1 
 1 1 
 4 3 
 1 1 
 1 1 
 1 1 
 4 3 
 1 1 
 1 1 
 4 3 
 1 1 
 1 1 
 10 5 
 1 1 
 1 1 
 4 3 
 1 1 
 4 3 
 1 1 
 1 1 
 1 1 
 1 1 
 4 3 
 1 1 
 1 1 
 4 3 
 1 1 
 1 1 
 1 1 
 1 1 
 4 3 
 1 1 
 10 5 
 1 1 
 4 3 
 1 1 
 1 1 
 1 1 
 4 3 
 1 1 
 1 1 
 4 3 
 1 1 
 1 1 
 1 1 
 1 1 
 4 3 
 1 1 
 4 3 
 9 5 
 1 1 
 1 1 
 4 3 
 1 1 
 1 1 
 4 3 
 1 1 
 1 1 
 1 1 
 4 3 
 1 1 
 1 1 
 1 1 
 1 1 
 4 3 
 1 1 
 1 1 
 1 1 
 1 1 
 7 4 
 4 3 
 1 1 
 4 3 
 1 1 
 1 1 
 1 1 
 1 1 
 4 3 
 1 1 
 4 3 
 1 1 
 1 1 
 1 1 
 1 1 
 4 3 
 7 4 
 4 3 
 1 1 
 1 1 
 1 1 
 4 3 
 1 1 
 1 1 
 4 3 
 1 1 
 1 1 
 1 1 
 1 1 
 4 3 
 1 1 
 1 1 
 1 1 
 1 1 
 4 3 
 1 1 
 9 5 
 1 1 
 1 1 
 4 3 
 1 1 
 4 3 
 1 1 
 1 1 
 1 1 
 4 3 
 1 1 
 1 1 
 1 1 
 1 1 
 4 3 
 1 1 
 1 1 
 4 3 
 10 5 
 1 1 
 4 3 
 1 1 
 1 1 
 1 1 
 1 1 
 4 3 
 1 1 
 1 1 
 1 1 
 4 3 
 1 1 
 1 1 
 4 3 
 1 1 
 1 1 
 10 5 
 4 3 
 1 1 
 1 1 
 1 1 
 4 3 
 1 1 
 1 1 
 1 1 
 4 3 
 1 1 
 1 1 
 1 1 
 1 1 
 4 3 
 1 1 
 1 1 
 1 1 
 4 3 
 1 1 
 7 4 
 1 1 
 4 3 
 1 1 
 4 3 
 1 1 
 1 1 
 1 1 
 1 1 
 4 3 
 1 1 
 1 1 
 1 1 
 4 3 
 1 1 
 4 3 
 1 1 
 8 5 
 1 1 
 1 1 
 4 3 
 1 1 
 1 1 
 4 3 
 1 1 
 1 1 
 1 1 
 1 1 
 1 1 
 1 1 
 4 3 
 1 1 
 1 1 
 4 3 
 1 1 
 1 1 
 1 1 
 1 1 
 4 3 
 10 5 
 4 3 
 1 1 
 1 1 
 1 1 
 4 3 
 1 1 
 1 1 
 4 3 
 1 1 
 1 1 
 1 1 
 4 3 
 1 1 
 1 1 
 9 5 
 4 3 
 1 1 
 1 1 
 1 1 
 4 3 
 1 1 
 1 1 
 4 3 
 1 1 
 1 1 
 1 1 
 1 1 
 1 1 
 1 1 
 4 3 
 1 1 
 4 3 
 1 1 
 1 1 
 10 5 
 4 3 
 1 1 
 1 1 
 4 3 
 1 1 
 1 1 
 1 1 
 4 3 
 1 1 
 1 1 
 4 3 
 1 1 
 1 1 
 1 1 
 1 1 
 4 3 
 10 5 
 1 1 
 4 3 
 1 1 
 1 1 
 1 1 
 1 1 
 4 3 
 4 3 
 1 1 
 1 1 
 1 1 
 1 1 
 1 1 
 4 3 
 1 1 
 1 1 
 4 3 
 8 5 
 1 1 
 1 1 
 1 1 
 4 3 
 1 1 
 1 1 
 4 3 
 1 1 
 1 1 
 1 1 
 1 1 
 4 3 
 1 1 
 4 3 
 1 1 
 1 1 
 1 1 
 1 1 
 9 5 
 4 3 
 4 3 
 1 1 
 1 1 
 1 1 
 4 3 
 1 1 
 1 1 
 1 1 
 1 1 
 4 3 
 1 1 
 1 1 
 1 1 
 1 1 
 4 3 
 1 1 
 1 1 
 10 5 
 4 3 
 1 1 
 1 1 
 1 1 
 1 1 
 4 3 
 1 1 
 4 3 
 1 1 
 1 1 
 1 1 
 4 3 
 1 1 
 1 1 
 1 1 
 4 3 
 1 1 
 1 1 
 10 5 
 4 3 
 1 1 
 4 3 
 1 1 
 1 1 
 1 1 
 1 1 
 4 3 
 1 1 
 1 1 
 1 1 
 4 3 
 1 1 
 1 1 
 4 3 
 1 1 
 10 5 
 1 1 
 4 3 
 1 1 
 1 1 
 1 1 
 1 1 
 4 3 
 1 1 
 1 1 
 4 3 
 1 1 
 1 1 
 1 1 
 1 1 
 4 3 
 1 1 
 1 1 
 1 1 
 10 5 
 4 3 
 1 1 
 1 1 
 4 3 
 1 1 
 1 1 
 1 1 
 4 3 
 1 1 
 1 1 
 4 3 
 1 1 
 1 1 
 1 1 
 1 1 
 4 3 
 10 5 
 4 3 
 1 1 
 1 1 
 1 1 
 1 1 
 4 3 
 1 1 
 1 1 
 1 1 
 1 1 
 4 3 
 1 1 
 1 1 
 1 1 
 4 3 
 1 1 
 1 1 
 4 3 
 10 5 
 1 1 
 4 3 
 1 1 
 1 1 
 1 1 
 1 1 
 4 3 
 1 1 
 1 1 
 4 3 
 1 1 
 1 1 
 4 3 
 1 1 
 1 1 
 1 1 
 4 3 
 10 5 
 1 1 
 1 1 
 4 3 
 1 1 
 1 1 
 1 1 
 4 3 
 1 1 
 1 1 
 1 1 
 1 1 
 4 3 
 1 1 
 1 1 
 1 1 
 1 1 
 4 3 
 1 1 
 10 5 
 4 3 
 1 1 
 1 1 
 4 3 
 1 1 
 1 1 
 4 3 
 1 1 
 1 1 
 1 1 
 4 3 
 1 1 
 1 1 
 4 3 
 1 1 
 1 1 
 1 1 
 1 1 
 7 4 
 4 3 
 1 1 
 4 3 
 1 1 
 1 1 
 1 1 
 1 1 
 4 3 
 1 1 
 1 1 
 1 1 
 4 3 
 1 1 
 1 1 
 1 1 
 4 3 
 1 1 
 1 1 
 8 5 
 1 1 
 1 1 
 1 1 
 1 1 
 1 1 
 4 3 
 1 1 
 4 3 
 1 1 
 1 1 
 1 1 
 4 3 
 1 1 
 1 1 
 4 3 
 1 1 
 1 1 
 1 1 
 1 1 
 7 4 
 4 3 
 1 1 
 4 3 
 1 1 
 1 1 
 1 1 
 1 1 
 4 3 
 1 1 
 4 3 
 1 1 
 1 1 
 1 1 
 1 1 
 4 3 
 10 5 
 4 3 
 1 1 
 1 1 
 1 1 
 1 1 
 1 1 
 1 1 
 4 3 
 1 1 
 1 1 
 4 3 
 1 1 
 1 1 
 1 1 
 1 1 
 4 3 
 1 1 
 1 1 
 1 1 
 4 3 
 9 5 
 1 1 
 1 1 
 4 3 
 4 3 
 1 1 
 1 1 
 1 1 
 4 3 
 1 1 
 1 1 
 1 1 
 1 1 
 4 3 
 1 1 
 1 1 
 9 5 
 4 3 
 1 1 
 4 3 
 1 1 
 1 1 
 1 1 
 1 1 
 1 1 
 1 1 
 4 3 
 1 1 
 4 3 
 1 1 
 1 1 
 1 1 
 1 1 
 4 3 
 1 1 
 7 4 
 4 3 
 1 1 
 1 1 
 1 1 
 4 3 
 1 1 
 1 1 
 1 1 
 4 3 
 1 1 
 1 1 
 4 3 
 1 1 
 1 1 
 1 1 
 4 3 
 1 1 
 8 5 
 1 1 
 4 3 
 1 1 
 1 1 
 1 1 
 4 3 
 1 1 
 1 1 
 1 1 
 1 1 
 4 3 
 1 1 
 1 1 
 4 3 
 1 1 
 1 1 
 4 3 
 1 1 
 7 4 
 1 1 
 1 1 
 4 3 
 1 1 
 1 1 
 4 3 
 1 1 
 1 1 
 1 1 
 4 3 
 1 1 
 1 1 
 4 3 
 1 1 
 1 1 
 1 1 
 1 1 
 4 3 
 8 5 
 1 1 
 4 3 
 1 1 
 1 1 
 4 3 
 1 1 
 1 1 
 1 1 
 1 1 
 4 3 
 1 1 
 1 1 
 1 1 
 1 1 
 4 3 
 1 1 
 1 1 
 9 5 
 4 3 
 1 1 
 1 1 
 1 1 
 4 3 
 1 1 
 1 1 
 4 3 
 1 1 
 1 1 
 1 1 
 1 1 
 4 3 
 1 1 
 4 3 
 1 1 
 1 1 
 8 5 
 4 3 
 1 1 
 1 1 
 4 3 
 1 1 
 1 1 
 1 1 
 4 3 
 1 1 
 1 1 
 1 1 
 4 3 
 1 1 
 1 1 
 1 1 
 1 1 
 1 1 
 4 3 
 9 5 
 1 1 
 4 3
[truncated: 10,241,649 more chars]
